# Supplementary material for: SND3 is the membrane insertase within a distinct SEC61 translocon complex
Source: Nat Commun. 2025 Oct 29;16:9566. doi: 10.1038/s41467-025-65357-z (PMC12572126; doi:10.1038/s41467-025-65357-z)
Supplement: Supplementary file 7 — Source data [file 41467_2025_65357_MOESM7_ESM.xlsx]

## Sheet: Figure 1A
FLAG-IP (left)					Ribosome pelleting (right)
Protein ID	log (fold change)	-log (p-value)			Protein ID	log (fold change)	-log (p-value)
CTHT_0013960	7.70443	8.82445	Asterix		CTHT_0026110	9.95893	30.1315
CTHT_0070190	6.40529	6.1763			CTHT_0074440	9.33997	35.4368
CTHT_0007360	6.32586	24.9776			CTHT_0002100	9.3217	34.278
CTHT_0001030	6.25987	2.83591			CTHT_0005070	9.07516	7.05898
CTHT_0063180	6.16937	12.5108			CTHT_0002610	8.84661	25.1877
CTHT_0011760	6.05263	12.6514			CTHT_0037220	8.71071	6.93588
CTHT_0002100	6.03386	13.443			CTHT_0023090	8.65812	22.1365
SEY1	5.99245	5.05779			CTHT_0006480	8.6086	42.4639
CTHT_0008630	5.92632	1.36265			CTHT_0074200	8.59634	32.0578
CTHT_0060120	5.86305	12.0406			CTHT_0051400	8.55609	17.9833
CTHT_0023090	5.8022	10.769			CTHT_0061700	8.37396	6.23058	SEC61γ
CTHT_0032780	5.73948	11.4256			CTHT_0042550	8.3689	77.8932
CTHT_0055290	5.67975	16.3935			CTHT_0056870	8.36399	20.2513	SEC61β
CTHT_0026460	5.60717	24.4132			CTHT_0062730	8.28854	9.96293
CTHT_0045900	5.59974	13.8312			CTHT_0002720	8.28417	32.3452
CTHT_0038510	5.58815	8.81611			CTHT_0057640	8.27362	19.7606
CTHT_0014630	5.58274	11.1361			CTHT_0067510	8.24524	39.0508
CTHT_0054370	5.58061	6.07299			CTHT_0005340	8.16399	49.1908
CTHT_0071430	5.55791	9.73298			CTHT_0032780	8.14281	22.3047
CTHT_0070250	5.54585	15.4255			CTHT_0006610	8.13287	5.90258
CTHT_0034860	5.53908	13.7776			CTHT_0024120	8.10724	25.3549
CTHT_0051400	5.50986	3.83885			CTHT_0070250	8.06459	20.7092
CTHT_0051990	5.50655	13.4812			CTHT_0047160	8.04815	66.5243
CTHT_0051270	5.43575	6.83731			RPS1	8.04769	52.6038
CTHT_0026330	5.42499	9.55836			CTHT_0029800	8.01919	6.68365
CTHT_0029880	5.42405	5.47117			CTHT_0005640	7.9853	18.5858
CTHT_0054350	5.40332	4.42584			CTHT_0060120	7.97792	14.2181
CTHT_0035110	5.36277	12.2514			CTHT_0007360	7.97475	24.6311
TIF6	5.337	3.66736			CTHT_0054370	7.97185	9.35109
CTHT_0042550	5.33155	18.3269			CTHT_0070090	7.96829	35.0737
CTHT_0006480	5.3301	21.0778			CTHT_0044210	7.93233	6.76387
CTHT_0009120	5.29942	13.3585			CTHT_0009120	7.93074	16.2643
CTHT_0062240	5.29354	5.36222			CTHT_0044100	7.9278	65.7664
CTHT_0015340	5.2839	9.29362			CTHT_0027000	7.91749	32.6684
CTHT_0046540	5.2722	8.32068			CTHT_0046600	7.90293	21.3537
CTHT_0028810	5.26767	6.44372			CTHT_0031410	7.85756	9.59659
CTHT_0032630	5.25327	3.98334			CTHT_0070080	7.81075	59.0568
CTHT_0005340	5.23937	18.2713			CTHT_0033050	7.80113	8.03151
CTHT_0038270	5.22455	1.30372			CTHT_0017410	7.78602	58.5828
CTHT_0026110	5.22202	9.09805			CTHT_0025800	7.78549	7.01557
CTHT_0044200	5.21706	14.8121			CTHT_0063830	7.77828	30.5908
CTHT_0012100	5.21338	11.9194			CTHT_0066810	7.75207	8.08009
CTHT_0014680	5.20079	4.14121			CTHT_0026460	7.7319	38.8619
CTHT_0038490	5.1804	6.83832			CTHT_0026360	7.73103	68.2722
CTHT_0011540	5.17561	7.06099			CTHT_0030150	7.72241	23.2264
CTHT_0059600	5.13177	5.49211			CTHT_0027220	7.71643	12.8829
CTHT_0027000	5.13025	17.11			CTHT_0071230	7.70961	50.6462
CTHT_0007540	5.11716	6.81732	SND3		CTHT_0045000	7.70611	27.6367
CTHT_0014380	5.10833	9.84928			CTHT_0062090	7.69818	7.49712
CTHT_0044210	5.09779	6.77096			CTHT_0056900	7.68832	54.0271
CTHT_0015330	5.09713	11.3845			CTHT_0008010	7.68796	39.6131
CTHT_0022690	5.08129	5.78487			CTHT_0007540	7.67012	25.5447	SND3
CTHT_0067510	5.07734	15.8379			CTHT_0023560	7.6682	37.7176
CTHT_0030150	5.07453	11.5269			CTHT_0027970	7.66288	20.0172
CTHT_0025220	5.06411	3.99787			CTHT_0033080	7.65317	46.5125
CTHT_0056870	5.06175	11.7666	SEC61β		CTHT_0028910	7.64593	7.52612
CTHT_0046600	5.05763	14.8254			CTHT_0009640	7.63963	58.6462
CTHT_0065860	5.05503	4.30549	TRAPɑ		CTHT_0066360	7.62241	11.0018
CTHT_0005360	5.05297	18.5381			CTHT_0071200	7.6151	37.9918
CTHT_0013140	5.05282	4.37873			CTHT_0000320	7.61462	6.54208
CTHT_0005900	5.03906	4.50917			CTHT_0023060	7.6089	42.5709
CTHT_0037790	5.0331	20.1744			CTHT_0018840	7.60613	36.967
CTHT_M000310	5.00101	2.93005			CTHT_0011850	7.59851	6.92533
CTHT_0026360	4.99315	23.1631			CTHT_0009740	7.58925	50.2327
CTHT_0007430	4.98223	13.6359			CTHT_0063820	7.55764	28.2299
CTHT_0025970	4.9408	17.5187			PRT1	7.55116	35.8573
CTHT_0049000	4.93037	14.8018			CTHT_0022330	7.54877	49.8977
CTHT_0044100	4.91146	18.9426			CTHT_0043860	7.54819	6.47809
CTHT_0014490	4.91084	23.2798			CTHT_0018830	7.54675	19.0001
CTHT_0023560	4.89502	13.6694			CTHT_0060290	7.54598	45.4471
CTHT_0008010	4.89026	14.2902			CTHT_0065860	7.54237	9.51764	TRAPɑ
CTHT_0067970	4.88127	18.3485			CTHT_0046470	7.53167	39.709
CTHT_0060290	4.87455	21.4839			CTHT_0023380	7.53092	34.9501
CTHT_0047080	4.87252	24.792			CTHT_0044990	7.52249	8.76722
CTHT_0014390	4.86102	13.8101			CTHT_0013430	7.51855	108.968
CTHT_0009530	4.84428	7.51764			CTHT_0016910	7.51807	26.3347
CTHT_0057550	4.8382	4.43928			CTHT_0068500	7.51365	7.55699
CTHT_0030470	4.83483	3.96896			CTHT_0042750	7.48112	10.0829
CTHT_0059140	4.83299	13.614			CTHT_0000620	7.45826	8.05265
CTHT_0056900	4.81714	14.7163			CTHT_0061540	7.42602	69.5395
CTHT_0052900	4.81028	5.66792			CTHT_0009190	7.42421	8.95863
CTHT_0061540	4.8035	17.4483			CTHT_0057250	7.40806	13.0281
CTHT_0003530	4.79807	16.5505			CTHT_0009060	7.40598	9.78932
CTHT_0033740	4.78567	10.6265			CTHT_0065470	7.40346	19.2876
CTHT_0028510	4.75689	5.77301			CTHT_0015350	7.39043	36.0465
CTHT_0002720	4.75681	9.79567			CTHT_0006310	7.38844	30.9065
CTHT_0017410	4.73892	18.9829			CTHT_0014380	7.38026	19.8029
CTHT_0054460	4.7233	4.97163			CTHT_0067970	7.37923	28.9356
CTHT_0036250	4.70477	3.69901			CTHT_0004490	7.3651	55.0878
CTHT_0027280	4.69027	11.3879			CTHT_0001030	7.35776	5.99518
CTHT_0002200	4.67856	5.11652			CTHT_0063590	7.34262	19.7194
CTHT_0011850	4.67181	4.64535			CTHT_0033130	7.3346	25.9346
CTHT_0057180	4.66391	4.00661			CTHT_0007940	7.33371	7.16457
CTHT_0035830	4.66211	4.07285			CTHT_0021240	7.29252	51.5177
CTHT_0071070	4.65633	4.40405			INT6	7.292	13.2453
CTHT_0002400	4.65389	2.33085			CTHT_0022690	7.2624	16.6372
CTHT_0070510	4.63909	4.58811			CTHT_0047080	7.25568	89.1353
CTHT_0066360	4.63257	3.96252			CTHT_0025970	7.24749	25.1333
CTHT_0042100	4.61579	5.71844			CTHT_0014490	7.23489	41.8381
CTHT_0002610	4.61417	9.68067			CTHT_0042390	7.22067	17.9005
CTHT_0028620	4.60747	4.62002			CTHT_0011770	7.21794	39.4309
CTHT_0036850	4.60275	5.64876			CTHT_0029790	7.21035	6.66788
CTHT_0012210	4.602	8.41227			CTHT_0055290	7.19688	32.4888
CTHT_0064900	4.59856	2.07928			CTHT_0063640	7.1966	37.4945
CTHT_0003760	4.59309	6.7748			CTHT_0038510	7.19469	13.0381
CTHT_0024800	4.58514	15.0255	CCDC47		CTHT_0009940	7.19275	14.6147
CTHT_0045000	4.58042	14.7495			CTHT_0071430	7.18573	29.9401
CTHT_0071230	4.58008	16.5543			CTHT_0063180	7.18292	9.15393
CTHT_0027780	4.57302	4.3979			CTHT_0069570	7.17739	24.1592	SEC61ɑ
CTHT_0063830	4.55892	13.5613			CTHT_0011760	7.17624	15.6752
CTHT_0028910	4.55372	6.26596			CTHT_0020000	7.16127	27.9641
CTHT_0018830	4.5464	10.5304			CTHT_0037750	7.1149	78.5905
CTHT_0055800	4.50484	5.03057			CTHT_0062240	7.1106	7.85183
CTHT_0025800	4.49751	3.13301			CTHT_0023650	7.09181	32.2292
CTHT_0000630	4.49348	5.44546			CTHT_0028510	7.06777	9.25316
CTHT_0020060	4.46854	6.46697			CTHT_0057180	7.06333	13.197
CTHT_0002220	4.46053	3.53414			CTHT_0068840	7.05406	32.9189
CTHT_0007940	4.45994	6.27035			CTHT_0005360	7.04314	23.4658
CTHT_0026160	4.45944	9.02846			CTHT_0037740	7.01978	63.0651
CTHT_0033050	4.45464	3.64301			CTHT_0037790	7.00586	28.2718
CTHT_0028090	4.45215	1.33666			CTHT_0072650	6.99559	8.72098
CTHT_0012740	4.44889	6.05288			CTHT_0034440	6.96883	9.45872
CTHT_0014210	4.44858	3.07704			CTHT_0047910	6.95809	49.0563
CTHT_0016370	4.44123	3.01042			CTHT_0071220	6.95607	26.2717
CTHT_0056420	4.43805	7.19126			CTHT_0032630	6.95204	6.26995
HCR1	4.43637	7.34168			CTHT_0033570	6.93724	76.1236
CTHT_0022330	4.42613	14.5544			CTHT_0009650	6.9337	5.04963
CTHT_0015350	4.42128	18.1976			CTHT_0026160	6.93174	10.6781
CTHT_0037490	4.39477	5.96236			RPS0	6.90409	25.7718
CTHT_0061970	4.36949	4.45623			CTHT_0012210	6.90092	35.9074
CTHT_0020000	4.36905	9.58918			CTHT_0042100	6.88956	9.94424
CTHT_0034440	4.36514	8.94485			CTHT_0056420	6.86013	13.757
CTHT_0025290	4.34927	3.83233			CTHT_0023260	6.8576	11.8306
CTHT_0065470	4.33945	12.3702			CTHT_0014010	6.85318	7.5622
CTHT_0059310	4.33902	5.13383			CTHT_0064880	6.84431	3.87576
CTHT_0022720	4.33519	5.81054			TIF34	6.83278	28.8037
CTHT_0041050	4.33392	10.8749			NIP1	6.82367	73.7228
RPS1	4.31816	10.605			CTHT_0045230	6.81349	14.7709
CTHT_0018170	4.31212	4.81837			CTHT_0003530	6.81307	32.5329
CTHT_0062730	4.30993	4.99875			TIF32	6.80881	35.9295
CTHT_0065010	4.29856	5.1822			CTHT_0011080	6.78789	19.553
CTHT_0006310	4.28999	9.09737			CTHT_0034860	6.78487	20.5413
CTHT_0017610	4.28435	4.55756			CTHT_0012920	6.78278	54.2455
CTHT_0048920	4.27809	8.14165			CTHT_0015330	6.7718	36.2949
CTHT_0071220	4.26618	10.0237			CTHT_0011540	6.74706	16.468
CTHT_0014010	4.26324	11.0957			CTHT_0006000	6.72301	6.41737
CTHT_0063680	4.2482	4.6259			CTHT_0072970	6.71187	19.5427
CTHT_0059670	4.24475	8.28354			CTHT_0051990	6.70105	14.7564
CTHT_0072970	4.23926	11.5632			CTHT_0014780	6.68774	7.62084
CTHT_0027220	4.20767	3.51017			CTHT_0026930	6.68374	23.2078
CTHT_0018890	4.20649	14.0652			CTHT_0054540	6.65713	32.5158
CTHT_0011080	4.20173	11.3014			CTHT_0068530	6.64286	11.2816
CTHT_0045060	4.19643	1.55943			CTHT_0061850	6.63353	6.74902
CTHT_0014530	4.19211	5.21675			CTHT_0052850	6.61996	26.7272
CTHT_0023380	4.19147	10.2439			CTHT_0014480	6.58748	22.4086
CTHT_0032490	4.19043	13.355			CTHT_0000630	6.58557	12.4041
CTHT_0071450	4.18873	4.2302			CTHT_0066380	6.58418	25.7949
CTHT_0046170	4.1821	7.5111			CTHT_0001720	6.57039	16.1419
CTHT_0071200	4.1793	10.8897			CTHT_0043460	6.56449	5.91146
CTHT_0022500	4.17525	4.11727			CTHT_0015340	6.55518	10.1745
CTHT_0000800	4.17501	3.21053			CTHT_0050500	6.5521	13.0972
CTHT_0016670	4.16216	4.99988			CTHT_0035110	6.54081	6.27222
CTHT_0022490	4.16185	4.73689			CTHT_0027280	6.53748	34.495
CTHT_0062650	4.16183	3.82008			CTHT_0006540	6.51513	15.4074
CTHT_0047910	4.15805	19.955			CTHT_0069900	6.5121	7.44265
CTHT_0066700	4.14823	4.92448			CTHT_0067070	6.49968	41.4853
PRT1	4.14079	10.658			CTHT_0073600	6.48813	4.84372
CTHT_0062090	4.13466	8.33702			CLU1	6.46497	31.9787
CTHT_0037740	4.1295	13.1541			CTHT_0046170	6.44504	13.3602
CTHT_0027970	4.12722	10.7988			CTHT_0020060	6.43545	15.3802
CTHT_0033080	4.1172	13.5429			CTHT_0016670	6.42063	4.38369
CTHT_0070330	4.11486	3.70545			HCR1	6.41013	22.0318
CTHT_0006240	4.11179	6.79503			CTHT_0038060	6.40522	7.50293
CTHT_0027650	4.109	4.63658			CTHT_0037490	6.40055	16.4827
CTHT_0001720	4.10533	8.30387			CTHT_0004310	6.39701	9.67971
CTHT_0013430	4.10494	15.1661			CTHT_0052210	6.39496	10.0436
CTHT_0013650	4.10191	6.9445			CTHT_0049000	6.39322	25.4056
CTHT_0023650	4.09292	15.6352			CTHT_M000140	6.36393	15.1821
CTHT_0007240	4.08973	7.89255			CTHT_0031260	6.36229	5.62243
CTHT_0068840	4.08873	8.80829			CTHT_0022720	6.36105	17.5094
CTHT_0031570	4.07212	6.41822			CTHT_0066250	6.35165	5.89013
CTHT_0003590	4.0705	7.53384			CTHT_0031570	6.34806	14.4815
CTHT_0009740	4.06171	7.97967			CTHT_0074540	6.31364	6.27448
CTHT_0054200	4.04961	10.0186			CTHT_0003590	6.30577	20.4745
CLU1	4.04912	11.6756			CTHT_0066870	6.302	7.37429
CTHT_0059440	4.04883	10.8612			CTHT_0036520	6.27878	6.83976
NIP1	4.04239	13.4374			CTHT_0013790	6.25681	6.42399
TIF34	4.0352	9.31646			CTHT_0002200	6.24969	5.77011
CTHT_0057530	4.032	4.26266			CTHT_0006080	6.24822	33.8625
CTHT_0069570	4.03193	8.96561	SEC61ɑ		CTHT_M000310	6.21767	8.01476
CTHT_0009190	4.03026	1.95957			CTHT_0071550	6.20998	25.0009
CTHT_0061170	4.02552	4.79598			CTHT_0025290	6.20895	7.26576
CTHT_0019520	4.0243	1.1866			CTHT_0045900	6.18494	17.0825
CTHT_0065250	4.0232	3.87765			CTHT_0018890	6.18333	28.0148
CTHT_0012920	4.02165	14.9493			CTHT_0026330	6.17212	15.1374
CTHT_0016910	4.01821	9.71803			CTHT_0034790	6.15544	10.2943
CTHT_0031530	4.01399	5.07232			CTHT_0014630	6.144	12.3892
CTHT_0011770	4.01318	8.68655			CTHT_0029680	6.13521	13.3098
CTHT_0009650	4.01287	7.53379			CTHT_0025200	6.13365	6.39495
CTHT_0033130	4.00324	8.44718			CTHT_0008130	6.11752	8.00322
CTHT_0063820	3.99934	10.6385			CTHT_0060210	6.11709	6.22368
CTHT_0054340	3.98107	5.25397			CTHT_0067210	6.09694	30.9796
CTHT_0072180	3.98057	4.55733			CTHT_0069890	6.09535	8.39496
CTHT_0009430	3.96398	2.28628			CTHT_0001410	6.06579	14.6168
CTHT_0004490	3.94644	11.3926			CTHT_0013660	6.05899	29.6269
CTHT_0054170	3.93979	6.88591			CTHT_0068190	6.04406	9.00374
CTHT_0006080	3.93452	5.59866			CTHT_0070160	6.03419	5.97476
CTHT_0066250	3.9226	3.90972			CTHT_0054460	6.03265	11.4995
CTHT_0011990	3.90673	4.2401			CTHT_0012100	6.02874	18.3102
CTHT_0036520	3.90566	3.94406			CTHT_0008640	6.02326	7.49939
CTHT_0019540	3.90243	2.40574			CTHT_0044200	6.01364	35.1266
CTHT_0005620	3.89694	4.97034			CTHT_0005850	6.00961	11.6003
CTHT_0064500	3.89278	4.26856			CTHT_0051550	5.98669	5.87384
CTHT_0009420	3.89163	4.06522			CTHT_0041050	5.96329	26.7153
CTHT_0043390	3.89116	4.78681			CTHT_0002980	5.96026	5.46505
CTHT_0038060	3.88686	5.57391			CTHT_0002400	5.94878	4.62094
CTHT_0016490	3.87774	3.83763			CTHT_0043400	5.94103	5.80787
CTHT_0037550	3.87524	3.04973			SEY1	5.93292	10.5196
CTHT_0040070	3.86635	3.21022			CTHT_0073290	5.86425	6.00067
CTHT_0008130	3.86247	4.77156			CTHT_0012280	5.84806	4.95853
CTHT_0068740	3.85431	6.47282			CTHT_0063680	5.84361	10.6485
CTHT_0006540	3.85049	5.6294			CTHT_0063420	5.82737	5.73151
CTHT_0069890	3.85009	4.62487			CTHT_0012740	5.8164	8.96498
CTHT_0000600	3.84674	3.19011			CTHT_0028090	5.80433	8.17752
CTHT_0064880	3.83814	5.15627			CTHT_0026950	5.76993	5.70687
CTHT_0006820	3.8332	5.07233			CTHT_0005690	5.74122	22.1104
CTHT_0033570	3.81386	8.84583			CTHT_0024800	5.72824	54.3315	CCDC47
CTHT_0023060	3.81367	12.3079			TIF35	5.71311	13.8773
CTHT_0031410	3.80723	5.96115			CTHT_0032490	5.69051	22.5819
CTHT_0006170	3.8061	4.38269			CTHT_0041040	5.66736	5.75587
CTHT_0057740	3.80234	4.63607			CTHT_0059310	5.66049	5.45947
CTHT_0061810	3.79864	7.03303			CTHT_0028920	5.63469	23.4065
CTHT_0018840	3.7973	8.23674			CTHT_0032740	5.63317	6.96638
CTHT_0026930	3.79586	9.13115			CTHT_0066700	5.615	10.3421
CTHT_0029240	3.78846	4.18491			CTHT_0033240	5.61298	10.8901
CTHT_0068330	3.78656	10.439			CTHT_0029880	5.59712	7.45008
CTHT_0035570	3.77034	3.74447			CTHT_0010480	5.5912	4.80364
CTHT_0070160	3.75934	4.36946			CTHT_0005620	5.59092	13.1303
TIF32	3.74734	10.487			CTHT_0001270	5.5878	34.8716
CTHT_0054540	3.74563	19.4781			CTHT_0059140	5.5754	15.027
CTHT_0029500	3.74317	4.98794			CTHT_0005820	5.56844	15.0261
CTHT_0032740	3.73908	4.38201			CTHT_0021740	5.55285	8.2649
CTHT_0001590	3.73778	10.4446			CTHT_M000430	5.55228	5.82002
CTHT_0042730	3.73467	0.543715			CTHT_0011390	5.54333	21.1824
CTHT_0055580	3.73029	3.94491			CTHT_0019100	5.53096	5.25638
CTHT_0043530	3.71536	6.23335			CTHT_0055060	5.50011	5.51478
CTHT_0067070	3.7114	10.3983			CTHT_0048350	5.49216	8.41413
CTHT_0058700	3.71045	3.18202			CTHT_0009050	5.4722	14.6227
CTHT_0068190	3.70948	3.26009			CTHT_0006170	5.47088	7.41432
CTHT_0045230	3.70426	4.21702			CTHT_0060730	5.45993	5.82025
CTHT_0005960	3.68865	5.96381			CTHT_0025660	5.45402	9.92678
CTHT_0063590	3.6843	7.81443			CTHT_0007790	5.43066	6.57773
CTHT_0037750	3.66473	10.7689			CTHT_0000220	5.38519	13.7481
CTHT_0057250	3.65762	5.33426			CTHT_0027690	5.38259	4.66358
CTHT_0029680	3.64289	3.04758			CTHT_0037120	5.31053	7.8877
CTHT_0044990	3.64006	4.88191			CTHT_0068020	5.30233	5.1872
CTHT_0024480	3.63524	3.15202			CTHT_0014530	5.29027	8.00119
CTHT_0029800	3.63177	3.46704			CTHT_0001220	5.28174	12.5346
CTHT_0043400	3.6289	0.645125			CTHT_0057740	5.27494	8.03263
CTHT_0057230	3.62871	3.84063			CTHT_0007430	5.26684	23.3554
CTHT_0009940	3.61479	9.88313			CTHT_0030910	5.25093	4.33478
CTHT_0065990	3.60859	6.69531			CTHT_0061810	5.22701	15.1486
CTHT_0061850	3.60839	3.83276			CTHT_0006240	5.21624	32.279
CTHT_0042390	3.60828	5.03815			CTHT_0059440	5.191	10.8434
CTHT_0005690	3.60014	10.4882			CTHT_0016630	5.18067	6.57053
CTHT_0071550	3.58266	8.15197			CTHT_0014390	5.17965	7.33075
CTHT_0067480	3.5813	0.78316			CTHT_0054870	5.17587	5.98226
CTHT_0029200	3.57803	4.17768			CTHT_0054170	5.17407	12.8496
CTHT_0007790	3.5737	1.69689			CTHT_0055110	5.16926	19.8771
CTHT_0024120	3.57206	4.26498			CTHT_0009530	5.14864	5.30636
PSD2	3.57127	4.30732			CTHT_0047130	5.14845	16.6947
CTHT_0030270	3.5691	2.49652			CTHT_0010280	5.14648	8.28612
CTHT_0031260	3.56411	2.08335			CTHT_0007240	5.08735	13.7564
CTHT_0067210	3.54448	8.19723			CTHT_0036130	5.06763	8.24181
CTHT_0022920	3.54264	2.92788			CTHT_0072180	5.06712	7.20898
CTHT_0041360	3.53537	3.46434			CTHT_0017090	5.06235	5.09297
CTHT_0050500	3.52583	5.66706			CTHT_0044030	5.05258	8.01361
CTHT_0063120	3.52186	3.27362			CTHT_0030270	5.04851	5.68262
CTHT_0014780	3.51418	4.72399			CTHT_0053590	5.04144	5.30156
CTHT_0036130	3.50446	5.84389			CTHT_0068820	5.02606	14.4617
CTHT_0015970	3.49123	4.23327			CTHT_0005960	5.0142	8.60205
CTHT_0055370	3.48649	2.90375			CTHT_0061600	5.01073	13.0728
CTHT_0060730	3.48471	4.66623			CTHT_0054160	5.00463	9.66392
CTHT_0043960	3.48014	1.79898			CTHT_0061170	4.98925	4.72106
CTHT_0069900	3.47773	1.02146			CTHT_0068330	4.96999	15.2759
CTHT_0073120	3.46675	4.8303			CTHT_0045060	4.96389	4.83937
CTHT_0001270	3.46365	5.46452			CTHT_0041710	4.95617	19.0523
CTHT_0000390	3.46199	5.26906			CTHT_0031530	4.95298	9.01734
CTHT_0005640	3.46066	10.0458			CTHT_0073120	4.87597	29.9281
CTHT_0041040	3.45294	3.29574			CTHT_0008520	4.86588	6.48578
CTHT_0037120	3.45182	5.39583			CTHT_0019770	4.86255	8.56666
CTHT_0043630	3.44518	6.77076			CTHT_0040970	4.85997	11.0868
CTHT_M000430	3.44516	3.34269			CTHT_0055170	4.85463	6.57412
CTHT_0055830	3.43967	3.94061			CTHT_0013540	4.84802	5.32088
CTHT_0010280	3.42621	10.0679			CTHT_0063540	4.83783	6.07614
CTHT_0032200	3.42619	8.40758			CTHT_0052320	4.83485	1.24976
CTHT_0035430	3.4232	7.98497			CTHT_0057900	4.82899	4.79252
CTHT_0068500	3.41755	2.95123			CTHT_0067870	4.82248	13.1378
CTHT_0040970	3.41468	5.03347			CTHT_0002430	4.8114	5.48628
CTHT_0068530	3.4112	2.99938			CTHT_0023700	4.8051	4.87702
CTHT_0073820	3.40478	5.50729			CTHT_0054260	4.80452	5.29731
CTHT_0052840	3.39963	3.72338			CTHT_0057340	4.80237	14.282
CTHT_0068820	3.39925	6.42724			CTHT_0009980	4.79085	7.67652
CTHT_0052850	3.39569	8.27566			CTHT_0035430	4.78912	4.55552
CTHT_0057340	3.38651	6.52995			CTHT_0002530	4.77825	5.20537
CTHT_0074700	3.37465	1.23254			CTHT_0033740	4.76726	30.3731
CTHT_0016630	3.37277	5.45689			CTHT_0014680	4.70506	4.61912
CTHT_0029030	3.36803	3.52044			CTHT_0022620	4.69993	5.20719
TIF35	3.35738	4.89661			CTHT_0061360	4.68721	15.7281
CTHT_0005850	3.34846	2.73978			CTHT_0034390	4.66871	7.1763
CTHT_0014810	3.33858	3.72528			CTHT_0024480	4.64404	7.35561
CTHT_0028920	3.32508	5.11855			CTHT_0001590	4.57629	18.4903
CTHT_0026580	3.31849	4.1659			CTHT_0048180	4.57611	19.5934
CTHT_0025660	3.31008	2.82214			CTHT_0044220	4.57396	5.63115
CTHT_0001410	3.30398	4.79416			CTHT_0022940	4.57183	5.23592
CTHT_0019320	3.30058	6.62855			CTHT_0026580	4.55724	5.35018
CTHT_0043860	3.29719	5.2203			CTHT_0011870	4.55672	4.11931
CTHT_0008530	3.29242	2.77192			CTHT_0059510	4.55276	5.37501
CTHT_0041710	3.28443	6.64124			CTHT_0013650	4.48793	4.29727
CTHT_0012800	3.28186	3.42646			CTHT_0001040	4.47865	10.055
CTHT_0032610	3.27883	7.65547			CTHT_0067850	4.47538	5.11947
CTHT_0022620	3.26792	4.92021			CTHT_0014110	4.45725	3.82515
CTHT_0042750	3.26676	5.68607			CTHT_0027570	4.44626	5.58552
CTHT_M000140	3.25987	8.38915			CTHT_0070770	4.44494	4.89439
CTHT_0066440	3.2512	7.65919			CTHT_0065070	4.42787	12.2797
CTHT_0074440	3.24241	2.55335			CTHT_0006820	4.38828	5.6509
CTHT_0032190	3.23787	2.90658			CTHT_0050320	4.34546	8.35266
CTHT_0038480	3.23623	3.60498			CTHT_0058060	4.33785	7.40152
CTHT_0000220	3.2176	4.89393			CTHT_0032190	4.32322	3.87217
CTHT_0023260	3.21254	2.2943			CTHT_0026130	4.2984	6.64247
CTHT_0010480	3.20526	3.98986			CTHT_0027980	4.28922	5.7776
CTHT_0009640	3.2026	6.79167			CTHT_0002630	4.27828	4.134
CTHT_0016320	3.19709	3.71165			CTHT_0032600	4.23135	4.70279
CTHT_0070080	3.1895	5.54924			CTHT_0014470	4.19555	8.95193
CTHT_0069850	3.17859	2.34029			CTHT_0029030	4.19147	4.3566
CTHT_0050320	3.17671	6.65984			CTHT_0051970	4.18508	6.44218
CTHT_0062910	3.15297	3.17114			CTHT_0046020	4.13527	5.07049
CTHT_0043460	3.14833	4.24921			CTHT_0009140	4.0562	5.11601
CTHT_0039340	3.14682	3.30546			CTHT_0024670	4.04725	4.90185
CTHT_0055110	3.1335	8.83035			CTHT_0054340	4.0061	4.26202
CTHT_0047930	3.1325	1.79469			CTHT_0043530	3.9634	3.41227
CTHT_0044030	3.12504	3.61012			CTHT_0032610	3.95696	13.6273
CTHT_0052410	3.11594	4.88633			CTHT_0011100	3.94344	12.8754
CTHT_0048350	3.11413	14.029			CTHT_0072950	3.93049	4.8831
CTHT_0013660	3.10947	7.85993			CTHT_0063120	3.90884	17.0117
CTHT_0014480	3.10675	4.30963			CTHT_0008510	3.90147	18.3972
CTHT_0006000	3.10635	3.47018			CTHT_0060540	3.86886	5.31547
CTHT_0005070	3.10491	4.3275			CTHT_0058350	3.82313	13.9683
CTHT_0006760	3.09465	3.10402			CTHT_0063510	3.81458	11.3948
CTHT_0009610	3.08103	4.95824			CTHT_0008350	3.80397	9.1659
CTHT_0067360	3.07815	2.44015			CTHT_0054470	3.73441	9.36883
CTHT_0044440	3.07556	2.86632			CTHT_0048740	3.73423	4.62995
CTHT_0011390	3.06756	8.1923			CTHT_0032200	3.73394	29.2538
CTHT_0056450	3.06669	2.82572			CTHT_0003360	3.66565	9.5676
CTHT_0047160	3.0643	3.91976			CTHT_0043960	3.65567	4.7732
CTHT_0009060	3.06261	4.13525			CTHT_0028970	3.64198	9.85123
CTHT_0025200	3.06127	2.95638			CTHT_0031100	3.63253	3.69391
CTHT_0061360	3.055	6.38432			CTHT_0019540	3.51748	4.19911
CTHT_0008520	3.04589	3.01544			CTHT_0004810	3.49193	4.60865
CTHT_0071970	3.03842	2.80764			CTHT_0055970	3.39272	3.80192
CTHT_0061600	3.03821	6.14832			CTHT_0031430	3.37562	2.96293
CTHT_0004320	3.03576	5.25332			CTHT_0062070	3.34155	14.328
CTHT_0073290	3.03212	1.34093			CTHT_0055370	3.21941	4.45576
CTHT_0055850	3.03052	4.30168			CTHT_0029890	3.14403	3.81482
CTHT_0056540	3.02844	3.23627			CTHT_0053970	3.10355	10.9772
CTHT_0066870	3.02161	3.89659			CTHT_0054850	3.09246	7.28424
CTHT_0015250	3.02055	4.1844			CTHT_0028990	3.05961	4.11612
CTHT_0056130	3.0187	2.77491			CTHT_0027650	3.02273	4.8081
CTHT_0000620	3.00851	5.29973			CTHT_0046540	2.96652	3.58547
CTHT_0055170	3.00585	4.08134			CTHT_0064920	2.95245	4.62699
CTHT_0005820	3.002	3.12397			CTHT_0032480	2.94978	4.2531
CTHT_0052210	3.0002	7.37499			CTHT_0045940	2.94665	3.95242
CTHT_0055060	2.99121	3.27541			CTHT_0006660	2.92321	6.57084
CTHT_0016060	2.98723	2.84445			CTHT_0003760	2.91481	2.78981
CTHT_0004810	2.97082	0.593612			CTHT_0011000	2.8757	3.6227
CTHT_0074540	2.96953	2.65621			CTHT_0060200	2.87274	4.6902
CTHT_0047830	2.96933	2.33439			CTHT_0057080	2.81139	5.17995
CTHT_0009980	2.9655	4.63763			CTHT_0073810	2.7518	4.6859
CTHT_0007260	2.96456	3.38255			CTHT_0065990	2.62487	10.5583
CTHT_0004310	2.96428	1.82787			CTHT_0004880	2.56947	4.90301
CTHT_0066380	2.95823	4.918			CTHT_0002990	2.54856	5.59203
CTHT_0029120	2.94739	2.98558			CTHT_0000390	2.30348	2.58673
CTHT_0053570	2.93905	2.46615			CTHT_0027620	2.25092	3.18525
CTHT_0012380	2.93593	2.12901			CTHT_0057460	2.21744	2.5018
CTHT_0020330	2.93347	2.64269			CTHT_0016060	2.09977	2.85582
CTHT_0066300	2.92422	3.31851			CTHT_0061230	2.02801	3.0117
CTHT_0004880	2.91934	8.11367			CTHT_0029580	1.9721	1.31533
CTHT_0060210	2.9183	2.8198			CTHT_0009610	1.68466	1.86588
CTHT_0054470	2.91695	3.46974			CTHT_0007350	1.59366	6.8723
CTHT_0070090	2.90637	3.52212			CTHT_0018520	1.38394	3.18391
CTHT_0042990	2.9014	2.77239			CTHT_0015250	1.14878	1.64716
CTHT_0020100	2.89812	2.90132			CTHT_0056980	0.901885	1.38598
CTHT_0074200	2.89561	3.05085			CTHT_0072960	0.793047	1.04152
CTHT_0045240	2.87983	2.51248			CTHT_0048210	0.252913	0.882016
RPS0	2.87097	3.93235			CTHT_0032560	0.12765	0.247626
CTHT_0054260	2.87075	6.35366			CTHT_0057150	0	0
INT6	2.86956	2.12788			CTHT_0070260	0	0
CTHT_0057640	2.86269	2.26373			CTHT_0016280	0	0
CTHT_0063430	2.86095	3.18367			CTHT_0002240	-0.0843738	0.192737
CTHT_0066370	2.85937	4.07427
CTHT_0026260	2.85159	3.03161
CTHT_0048810	2.83541	3.08837
CTHT_0060540	2.83381	8.26185
CPRA	2.82313	3.39005
CTHT_0013540	2.82074	2.80913
CTHT_0033240	2.81868	3.45579
CTHT_0002430	2.81597	5.65579
CTHT_0070200	2.81577	3.24617
CTHT_0058120	2.81285	2.98175
CTHT_0051970	2.81215	3.84509
CTHT_0031100	2.81171	3.40562
CTHT_0019770	2.8062	2.24186
CTHT_0064920	2.79847	1.98543
CTHT_0034680	2.79236	2.93672
CTHT_0054850	2.77785	0.952532
CTHT_0037370	2.77705	2.30264
CTHT_0027560	2.77639	1.58955
CTHT_0008760	2.77356	3.51593
CTHT_0058720	2.75836	3.3616
CTHT_0001220	2.75699	2.94851
CTHT_0043510	2.71937	0.170798
CTHT_0047130	2.70932	2.84219
CTHT_0008040	2.70814	2.47841
CTHT_0066810	2.70296	5.04401
CTHT_0025000	2.69971	3.18147
CTHT_0065300	2.67253	2.9347
CTHT_0067870	2.66853	2.04662
CTHT_0070440	2.66799	3.62617
CTHT_0054190	2.65795	2.82425
CTHT_0073810	2.64846	1.1524
CTHT_0053750	2.64556	2.60492
CTHT_0038820	2.64073	3.48858
CTHT_0034790	2.63152	2.35981
CTHT_0027980	2.63104	1.51835
CTHT_0005330	2.62629	4.21301
CTHT_0008510	2.62489	2.96907
CTHT_0005390	2.61999	2.32944
CTHT_0054130	2.61797	3.63976
CTHT_0053590	2.60936	1.63322
CTHT_0014470	2.6071	2.48179
CTHT_0011860	2.60631	2.64174
CTHT_0057860	2.60012	2.47553
CTHT_0017450	2.59258	1.55332
CTHT_0008640	2.5895	3.8948
CTHT_0057970	2.58548	1.44898
CTHT_0051550	2.58114	3.5658
CTHT_0044010	2.57825	2.06862
CTHT_0021740	2.56274	4.48005
CTHT_0058350	2.5625	2.39259
CTHT_0063770	2.54096	2.74173
CTHT_0053310	2.53851	3.40815
CTHT_0050770	2.53443	2.83703
CTHT_0012590	2.51674	2.38653
CTHT_0030060	2.50869	2.69856
CTHT_0061230	2.50641	2.54399
CTHT_0001700	2.50038	2.62436
CTHT_0003750	2.49715	2.66964
CTHT_0069960	2.48266	3.90952
CTHT_0031490	2.47794	2.08139
CTHT_0062290	2.47335	4.20288
CTHT_0058780	2.47296	2.91583
CTHT_0047710	2.47281	2.32649
CTHT_0011650	2.47125	2.85365
CTHT_0045140	2.46704	2.95143
CTHT_0059400	2.45922	2.73362
CTHT_0026380	2.45823	2.95733
CTHT_0059510	2.45439	3.93265
CTHT_0034780	2.45124	1.52407
CTHT_0073400	2.44952	2.826
CTHT_0011970	2.44607	2.7101
CTHT_0015900	2.43234	3.23656
CTHT_0009050	2.42939	3.70636
CTHT_0057670	2.42255	2.54945
CTHT_0006660	2.39307	4.8145
CTHT_0048180	2.38194	3.11291
CTHT_0024760	2.38046	2.31992
CTHT_0008620	2.37252	3.05625
CTHT_0021240	2.36154	4.84505
CTHT_0041350	2.35438	2.90761
CTHT_0023700	2.34706	3.1479
CTHT_0061050	2.3419	3.17799
CTHT_0014000	2.33875	4.16701
CTHT_0065070	2.31758	3.54671
CTHT_0057460	2.31036	5.05754
CTHT_0073000	2.28699	2.80215
CTHT_0048550	2.26395	2.26176
CTHT_0001040	2.25122	4.18371
CTHT_0011100	2.24122	1.51826
CTHT_0068800	2.22762	2.87755
CTHT_0018510	2.22201	1.33452
CTHT_0058060	2.21916	3.40304
CTHT_0053970	2.21742	4.58675
CTHT_0022940	2.21329	0.470087
CTHT_0068610	2.21318	2.81255
CTHT_0022150	2.21311	2.17948
CTHT_0045940	2.21108	1.36036
CTHT_0044410	2.20379	2.00693
CTHT_0046470	2.20287	2.25583
PIM1	2.20065	1.6169
CTHT_0013790	2.1966	4.30227
CTHT_0054620	2.19458	2.48475
CTHT_0009140	2.17651	1.93352
CTHT_0029080	2.15806	3.21073
CTHT_0063640	2.15374	2.36397
CTHT_0048690	2.12232	3.32038
CTHT_0054160	2.10679	1.91788
CTHT_0002630	2.09533	2.51452
CTHT_0028540	2.08419	2.49872
CTHT_0019100	2.07397	1.93289
CTHT_0065740	2.0604	2.19984
CTHT_0058330	2.0261	1.87894
CTHT_0054640	2.01548	1.73803
CTHT_0062070	2.00914	6.57495
CTHT_0044620	2.00887	4.50043
CTHT_0035730	2.00179	2.19256
CTHT_0058560	1.99717	2.3415
CTHT_0031390	1.99138	0.761184
CTHT_0054290	1.98941	1.83784
CTHT_0032480	1.98369	1.92733
CTHT_0037840	1.9785	1.59584
CTHT_0063570	1.97222	1.35507
CTHT_0054280	1.96614	1.861
CTHT_0072950	1.95536	3.46146
CTHT_0067850	1.94973	2.02676
CTHT_0027690	1.92229	1.77784
CTHT_0060170	1.91804	2.50617
CTHT_0039010	1.9099	2.07401
BNA4	1.90149	2.20245
CTHT_0007350	1.89611	3.01853
CTHT_0034390	1.88802	0.733318
CTHT_0072960	1.88711	2.90609
CTHT_0050450	1.87067	1.88353
CTHT_0047090	1.85708	2.32971
CTHT_0037950	1.8468	2.41219
CTHT_0011870	1.83899	2.10313
CTHT_0059090	1.82987	2.41058
CTHT_0015950	1.82865	1.65535
CTHT_0063420	1.82583	2.15523
CTHT_0014900	1.8176	2.02008
CTHT_0032600	1.78043	0.446239
CTHT_0044220	1.77573	2.13688
CTHT_0026950	1.75471	1.0541
CTHT_0025910	1.74717	1.73714
CTHT_0008350	1.71614	1.90254
CTHT_0030610	1.67526	1.7012
CTHT_0052320	1.64069	1.88716
CTHT_0039120	1.57473	0.148734
CTHT_0005000	1.56238	1.45588
CTHT_0019120	1.54315	2.58641
ADK1	1.54174	3.47907
CTHT_0011000	1.53128	1.32952
CTHT_0003360	1.53094	1.39203
CTHT_0002060	1.52238	1.35132
AIM41	1.49649	1.16852
CTHT_0063510	1.46796	1.24161
CTHT_0035960	1.46196	1.29512
CTHT_0024090	1.45995	1.50083
CTHT_0029220	1.44845	1.57119
CTHT_0062890	1.41635	1.20202
CTHT_0039930	1.41455	1.71214
CTHT_0033730	1.41065	1.7175
CTHT_0029790	1.4048	1.11414
CTHT_0060510	1.35565	0.927996
CTHT_0020680	1.35259	1.15651
CTHT_0046020	1.34758	0.358196
CTHT_0032460	1.34092	1.47565
CTHT_0055400	1.30666	1.27183
CTHT_0014660	1.28993	1.34541
CTHT_0070770	1.26127	1.36471
CTHT_0055970	1.26117	0.949001
CTHT_0072360	1.26088	1.37852
CTHT_0045190	1.23928	1.19674
CTHT_0037330	1.18177	0.702815
CTHT_0038100	1.08272	1.14455
CTHT_0008580	1.07326	0.981765
CTHT_0002530	1.06837	1.07871
CTHT_0041650	1.05795	0.715962
CTHT_0074470	1.03651	1.03233
CTHT_0029600	1.01858	1.19563
CTHT_0029890	1.00872	0.717707
CTHT_0048840	0.987465	0.993021
CTHT_0027580	0.971525	0.903548
CTHT_0063100	0.964723	1.135
CTHT_0045960	0.958115	1.10319
CTHT_0061700	0.936736	0.735167
CTHT_0028970	0.929812	1.03583
CTHT_0063540	0.928948	0.93615
CTHT_0013890	0.90431	0.168347
CTHT_0054940	0.808157	0.79376
CTHT_0002860	0.798624	0.732461
CTHT_0032980	0.788307	1.0724
CTHT_0052820	0.767663	0.913337
CTHT_0032960	0.765347	0.576175
CTHT_0069130	0.672422	0.194812
CTHT_0026130	0.628907	1.01186
CTHT_0044260	0.620414	0.566375
CTHT_0048200	0.619681	0.703953
CTHT_0057080	0.616408	0.510854
CTHT_0062380	0.606387	0.558071
CTHT_0027620	0.596481	0.729509
CTHT_0014110	0.591468	0.662693
CTHT_0002990	0.571363	0.752537
CTHT_0065350	0.556008	0.617562
CTHT_0018520	0.537291	0.865209
CTHT_0048740	0.531175	0.465646
CTHT_0055530	0.459087	0.474599
CTHT_0034130	0.37209	0.434084
CTHT_0064110	0.314992	0.274626
CTHT_0060350	0.245787	0.286915
CTHT_0027570	0.194445	0.285388
CTHT_0059300	0.173703	0.234626
CTHT_0003770	0.159373	0.18951
CTHT_0015140	0.152684	0.211313
CTHT_0017880	0.0814338	0.13417
CTHT_0010260	0.0691618	0.119444
CTHT_0015410	0.013826	0.0557358
CTHT_0039330	1.906e-16	4.55444e-09
CTHT_0002240	6.8633e-17	2.61008e-09
CTHT_0044980	2.3009e-17	1.13334e-09
CTHT_0074640	7.2684e-18	9.9846e-10
CTHT_0044890	6.4701e-21	1.85879e-12
CTHT_0014400	0	0
CTHT_0014610	0	0
CTHT_0017090	0	0
CTHT_0020290	0	0
CTHT_0034620	0	0
CTHT_0026600	0	0
CTHT_0028990	0	0
CTHT_0048210	0	0
CTHT_0054410	0	0
CTHT_0056980	0	0
CTHT_0057650	0	0
CTHT_0062190	0	0
CTHT_0062880	0	0
CTHT_0060200	0	0
CTHT_0060270	0	0
CTHT_0057150	-0.0407951	0.0675513
CTHT_0032560	-0.0503327	0.113263
CTHT_0070260	-0.0925004	0.181168

## Sheet: Supplementary Figure 11B
angle	near_mean	near_sem	far_mean	far_sem
1	0.000763201	7.15032e-05	0.000774127	0.00014206
3	0.00237223	0.000326583	0.00231942	0.000433674
5	0.0038823	0.000390686	0.00379554	0.000683085
7	0.00520911	0.000277241	0.00523902	0.000928034
9	0.00681667	0.000387857	0.00654444	0.00114208
11	0.00777054	0.000269522	0.00772295	0.00127086
13	0.00923864	0.000102847	0.00872279	0.00136149
15	0.0101081	0.000314353	0.00959585	0.00142307
17	0.0112232	0.000113979	0.0102862	0.0013955
19	0.0115819	0.000164263	0.0107961	0.00133538
21	0.0127097	0.000225976	0.0111948	0.00122403
23	0.012917	0.000127722	0.0113128	0.00110415
25	0.0127349	0.000139157	0.0113485	0.000942593
27	0.012612	0.000330997	0.0111861	0.000775646
29	0.0128073	0.000374693	0.0109153	0.00056312
31	0.0130096	0.000562263	0.0105451	0.000364982
33	0.0131573	0.00139849	0.0100419	0.00018084
35	0.013302	0.00161228	0.00946402	4.48925e-05
37	0.0132372	0.0023076	0.00885009	0.000115945
39	0.0130376	0.00196899	0.00818741	0.000255882
41	0.0123385	0.00189416	0.00748961	0.000348058
43	0.0111773	0.00194634	0.00680677	0.000427886
45	0.010022	0.00154374	0.00613619	0.000474057
47	0.00941392	0.00156022	0.00549996	0.000494008
49	0.00869395	0.00129063	0.0048977	0.000502906
51	0.00808514	0.00112604	0.00432289	0.000501456
53	0.00732953	0.000748138	0.0037934	0.000480205
55	0.00690367	0.000564026	0.00330884	0.000440857
57	0.00675057	0.000774268	0.00289426	0.000412927
59	0.006311	0.000960887	0.00251402	0.000376738
61	0.005732	0.00111087	0.0021864	0.000330209
63	0.00520766	0.000942814	0.00189179	0.000297267
65	0.00480339	0.000789428	0.00164778	0.000258336
67	0.00448875	0.00078673	0.00141843	0.000233457
69	0.00417931	0.000791087	0.00124806	0.000197086
71	0.00383604	0.000462439	0.00107374	0.00017657
73	0.00348146	0.000393586	0.000933384	0.000152284
75	0.00320498	0.000139374	0.000810572	0.000127067
77	0.00326617	0.000108013	0.000704068	0.000108102
79	0.00317257	0.000263411	0.000605736	8.75637e-05
81	0.00305005	0.000300808	0.000531129	7.11559e-05
83	0.00302472	0.000357648	0.000464441	5.67197e-05
85	0.00289761	0.000296056	0.000412573	4.63915e-05
87	0.00257626	0.000414741	0.000361415	3.59335e-05
89	0.00237201	0.000509876	0.000325197	2.37516e-05
91	0.00222104	0.000595224	0.000311118	1.72022e-05
93	0.0020861	0.000648551	0.000296508	2.17668e-05
95	0.0018726	0.000581407	0.00029677	3.15469e-05
97	0.00177824	0.000674341	0.000308383	3.5702e-05
99	0.00164398	0.000772268	0.000322514	4.39786e-05
101	0.00168081	0.000821132	0.000351532	5.61795e-05
103	0.00175789	0.000987791	0.000377694	6.32713e-05
105	0.00171772	0.00103039	0.000421138	7.7161e-05
107	0.00172001	0.00105675	0.000476236	9.18569e-05
109	0.00175866	0.00117946	0.000541444	0.000104727
111	0.00168844	0.00107453	0.000617328	0.000118428
113	0.00161178	0.000989772	0.000706186	0.000146403
115	0.00141272	0.00081736	0.000815918	0.000163855
117	0.0013641	0.000751337	0.000941709	0.000186922
119	0.00129014	0.000607057	0.00110961	0.000223211
121	0.00165747	0.000800735	0.00130013	0.000256085
123	0.00187352	0.000666383	0.00153497	0.00029875
125	0.00213724	0.000764218	0.00180156	0.000331797
127	0.00251662	0.000839197	0.00215298	0.000376791
129	0.00286384	0.000814378	0.00254525	0.000431196
131	0.00321773	0.000768074	0.00303633	0.000495177
133	0.00356029	0.000713439	0.00356732	0.000519069
135	0.00381075	0.000771927	0.0042311	0.000555103
137	0.00420911	0.000737648	0.00498198	0.00059271
139	0.00460335	0.000866991	0.00581038	0.00061653
141	0.00483279	0.00083341	0.00673056	0.000603107
143	0.00489435	0.000800369	0.00776589	0.000589952
145	0.00538852	0.000767966	0.00884131	0.000526903
147	0.00548025	0.000614485	0.0099991	0.000435979
149	0.00600333	0.000628937	0.01116	0.000273432
151	0.00653805	0.00058938	0.0123554	0.000202266
153	0.00692075	0.000525104	0.0134761	0.000260421
155	0.00702121	0.000584719	0.0144847	0.000533779
157	0.00670436	0.000158121	0.0153754	0.000769992
159	0.00653141	0.000126497	0.0160042	0.00106945
161	0.00646041	0.00024586	0.016386	0.00135083
163	0.00615571	0.000294921	0.0163968	0.00161071
165	0.00599589	0.000503087	0.0160303	0.00176459
167	0.00577001	0.000545377	0.0152274	0.00184521
169	0.0054369	0.000736804	0.0139886	0.00188736
171	0.00459399	0.000646866	0.0121896	0.00174811
173	0.00370593	0.000635596	0.0100115	0.00150936
175	0.00271277	0.000452294	0.00746217	0.00117228
177	0.00149901	0.000344906	0.00459198	0.000744616
179	0.000490928	0.000105073	0.0015462	0.00025484

## Sheet: Supplementary Figure 12A rmsd
time	SEC61α_rmsd_ang	SEC61α_filtered_rmsd_ang	SEC61β_rmsd_ang	SEC61β_filtered_rmsd_ang	SEC61γ_rmsd_ang	SEC61γ_filtered_rmsd_ang	CCDC47_rmsd_ang	CCDC47_filtered_rmsd_ang	SND3_rmsd_ang	SND3_filtered_rmsd_ang	TRAPα_rmsd_ang	TRAPα_filtered_rmsd_ang
0	1.01087	1.01018	2.19339	2.13707	0.917869	0.914707	1.50668	1.22739	1.06744	1.0495	1.30875	1.22681
0.002	1.19722	1.19382	2.34826	2.22829	1.20005	1.18504	1.84161	1.52615	1.3157	1.29484	1.63623	1.53915
0.004	1.35859	1.3529	2.49388	2.32389	1.44611	1.42065	2.148	1.79259	1.53177	1.50825	1.92025	1.81027
0.006	1.49656	1.48899	2.63213	2.42427	1.65823	1.62363	2.4272	2.0285	1.71766	1.69173	2.16344	2.04268
0.008	1.61272	1.60364	2.7649	2.52982	1.83856	1.79609	2.68059	2.23571	1.87536	1.84725	2.36846	2.23889
0.01	1.70864	1.69839	2.89407	2.64093	1.98928	1.94011	2.90953	2.41601	2.00689	1.97682	2.53793	2.4014
0.012	1.78592	1.7748	3.02153	2.75802	2.11255	2.05778	3.11538	2.57122	2.11426	2.08242	2.67452	2.53274
0.014	1.84613	1.83443	3.14916	2.88146	2.21054	2.15119	3.29952	2.70313	2.19947	2.16603	2.78086	2.6354
0.016	1.89087	1.87883	3.27886	3.01167	2.28541	2.22245	3.4633	2.81356	2.26454	2.22965	2.8596	2.71189
0.018	1.92171	1.90955	3.4125	3.14904	2.33934	2.27364	3.6081	2.90431	2.31147	2.27526	2.91338	2.76473
0.02	1.94023	1.92815	3.55197	3.29396	2.37448	2.30685	3.73528	2.97719	2.34226	2.30485	2.94485	2.79643
0.022	1.94803	1.93617	3.69916	3.44684	2.39301	2.32418	3.8462	3.03401	2.35894	2.32041	2.95665	2.80949
0.024	1.94669	1.93518	3.85596	3.60807	2.3971	2.32771	3.94223	3.07657	2.36351	2.32393	2.95142	2.80642
0.026	1.93779	1.92672	4.02423	3.77804	2.3889	2.31955	4.02474	3.10668	2.35797	2.3174	2.93182	2.78974
0.028	1.92291	1.91234	4.20589	3.95716	2.37058	2.30179	4.09509	3.12615	2.34433	2.3028	2.90048	2.76195
0.03	1.90364	1.89361	4.4028	4.14583	2.34432	2.27651	4.15466	3.13678	2.32461	2.28212	2.86006	2.72557
0.032	1.84065	1.83084	4.57239	4.28734	2.27562	2.2102	4.09681	3.07197	2.25915	2.21555	2.77186	2.64434
0.034	1.85131	1.84117	4.89044	4.56331	2.28061	2.21652	4.18992	3.10788	2.25053	2.20534	2.75904	2.63898
0.036	1.85097	1.84093	5.25156	4.84545	2.26331	2.20136	4.30048	3.15404	2.25832	2.21007	2.71305	2.60168
0.038	1.85031	1.84047	5.66356	5.14573	2.25215	2.18968	4.34614	3.17427	2.25897	2.21009	2.67272	2.56434
0.04	1.85355	1.84325	6.04839	5.41604	2.24541	2.18399	4.35806	3.18415	2.27846	2.22625	2.65149	2.5464
0.042	1.85833	1.8477	6.41818	5.71486	2.23698	2.17633	4.29689	3.14793	2.27895	2.22764	2.65734	2.55175
0.044	1.87697	1.86634	6.76258	5.99135	2.23456	2.17597	4.29661	3.13314	2.31866	2.26553	2.65539	2.55137
0.046	1.88278	1.87228	7.08797	6.23866	2.22791	2.17206	4.38213	3.16329	2.3333	2.27992	2.64032	2.53449
0.048	1.8956	1.88589	7.37494	6.45906	2.24829	2.19092	4.43551	3.18591	2.34609	2.29211	2.65524	2.55203
0.05	1.90168	1.89171	7.68506	6.67056	2.24488	2.18955	4.48826	3.20371	2.36306	2.31158	2.68333	2.58099
0.052	1.90955	1.90001	7.99258	6.87921	2.25591	2.19959	4.56946	3.24744	2.374	2.3219	2.68981	2.58709
0.054	1.91644	1.90645	8.19671	6.97566	2.2469	2.19484	4.7072	3.32015	2.3687	2.31489	2.71144	2.60183
0.056	1.92929	1.91895	8.41762	7.06448	2.24609	2.19235	4.91534	3.43289	2.39229	2.33709	2.65838	2.55374
0.058	1.94289	1.9318	8.68241	7.15566	2.25101	2.19725	4.98309	3.48016	2.38388	2.3289	2.65332	2.54894
0.06	1.96439	1.95241	8.90513	7.21384	2.26612	2.21207	5.05085	3.531	2.39281	2.33712	2.61682	2.51206
0.062	1.9834	1.97001	9.13559	7.31484	2.25034	2.19827	5.10981	3.57286	2.39144	2.33844	2.58661	2.48243
0.064	1.99604	1.98219	9.29436	7.38311	2.23249	2.17933	5.10359	3.58115	2.37903	2.32691	2.58631	2.48113
0.066	1.99975	1.98585	9.25705	7.31188	2.2387	2.1835	5.18542	3.62451	2.37632	2.32569	2.58654	2.48199
0.068	2.01883	2.00468	9.20278	7.23309	2.24605	2.18833	5.29808	3.67577	2.38112	2.32788	2.62461	2.51398
0.07	2.01881	2.0048	8.98858	7.0635	2.21253	2.15653	5.26812	3.66547	2.40609	2.354	2.66688	2.54965
0.072	2.03105	2.01681	8.82141	6.91763	2.16415	2.11068	5.34637	3.70485	2.44582	2.39336	2.72014	2.59404
0.074	2.03705	2.02321	8.72377	6.83145	2.15876	2.10537	5.44626	3.73549	2.48443	2.43229	2.75103	2.61886
0.076	2.04861	2.035	8.54884	6.70713	2.18802	2.13142	5.47484	3.74012	2.49474	2.44083	2.74542	2.6067
0.078	2.04261	2.0295	8.30099	6.51541	2.1982	2.14213	5.45621	3.73332	2.50054	2.44822	2.75831	2.61005
0.08	2.03844	2.02599	7.99983	6.32593	2.20441	2.14643	5.45969	3.7223	2.50399	2.45451	2.77372	2.62118
0.082	2.03657	2.02491	7.92706	6.28115	2.20315	2.14309	5.3853	3.68294	2.51953	2.47044	2.78195	2.61716
0.084	2.0274	2.01665	7.85296	6.26523	2.22924	2.1654	5.37796	3.66686	2.5281	2.47771	2.73631	2.57084
0.086	2.01839	2.0081	7.80958	6.25692	2.2325	2.16596	5.36339	3.6459	2.54146	2.4891	2.74962	2.57957
0.088	2.00914	1.99901	7.77954	6.23634	2.24314	2.1753	5.33151	3.62826	2.55731	2.50304	2.77202	2.59702
0.09	2.00916	1.99927	7.78767	6.21884	2.25206	2.18645	5.24479	3.57672	2.56771	2.51989	2.75201	2.58012
0.092	2.01336	2.00338	7.82453	6.23233	2.27191	2.2046	5.19506	3.53104	2.58035	2.53368	2.72106	2.55426
0.094	2.0078	1.99809	7.83814	6.24141	2.27575	2.20726	5.09816	3.48377	2.59669	2.54831	2.69062	2.52703
0.096	1.99709	1.98811	7.92859	6.29556	2.28473	2.21607	5.00272	3.43298	2.61897	2.56657	2.65723	2.50073
0.098	1.99392	1.98511	7.91379	6.30155	2.32608	2.25364	4.84979	3.35586	2.63007	2.57453	2.64978	2.49522
0.1	1.99126	1.98239	7.86642	6.27997	2.34343	2.26785	4.70133	3.2977	2.62137	2.5646	2.5956	2.44637
0.102	1.99236	1.98368	7.70729	6.22837	2.34839	2.2738	4.62423	3.26161	2.60292	2.54533	2.58486	2.43894
0.104	1.98857	1.98028	7.57224	6.17483	2.3574	2.2788	4.61166	3.25976	2.62437	2.56318	2.55297	2.41363
0.106	1.98018	1.9726	7.5404	6.18439	2.34254	2.26432	4.59399	3.26229	2.61858	2.5561	2.53744	2.40354
0.108	1.97765	1.97073	7.48824	6.16071	2.33497	2.25566	4.51208	3.23131	2.61403	2.55257	2.50827	2.38229
0.11	1.97496	1.96733	7.49224	6.14512	2.3221	2.24413	4.49781	3.23545	2.60484	2.54673	2.50398	2.38068
0.112	1.97307	1.96583	7.61111	6.21147	2.32871	2.24944	4.50281	3.26719	2.58245	2.52141	2.50939	2.38513
0.114	1.95995	1.95257	7.72041	6.27286	2.31125	2.23421	4.5081	3.29712	2.56918	2.50635	2.48371	2.36184
0.116	1.96276	1.95481	7.93639	6.39676	2.28192	2.20835	4.5102	3.31974	2.55827	2.49367	2.4442	2.32784
0.118	1.95844	1.95022	8.16509	6.52592	2.27487	2.20099	4.39402	3.27286	2.52365	2.45619	2.46775	2.34869
0.12	1.95984	1.95112	8.24003	6.64839	2.24445	2.17618	4.36955	3.28292	2.50934	2.43745	2.48952	2.36956
0.122	1.94871	1.94016	8.26891	6.70385	2.20368	2.13824	4.3125	3.28252	2.50577	2.43102	2.53939	2.41829
0.124	1.94773	1.93888	8.15135	6.6459	2.20984	2.14034	4.23486	3.27474	2.48139	2.40353	2.59453	2.46993
0.126	1.95426	1.94527	8.08293	6.59316	2.21214	2.14105	4.2054	3.28576	2.47794	2.39918	2.64356	2.51681
0.128	1.96434	1.95517	8.07845	6.59023	2.19802	2.12713	4.13683	3.27287	2.45063	2.37036	2.66246	2.53514
0.13	1.96554	1.95641	7.95298	6.49097	2.17498	2.10648	4.06913	3.26359	2.45562	2.37613	2.69767	2.56923
0.132	1.97364	1.96455	7.9617	6.4768	2.15591	2.08509	4.07871	3.28811	2.46286	2.38398	2.69889	2.56753
0.134	1.98049	1.97134	7.95791	6.47769	2.17645	2.10348	4.04175	3.28801	2.45646	2.37724	2.70796	2.57324
0.136	1.97507	1.96601	7.96389	6.50332	2.18964	2.11317	3.96447	3.28022	2.43066	2.3549	2.66747	2.53622
0.138	1.97073	1.96172	7.93551	6.5096	2.19427	2.11643	3.89492	3.27485	2.43087	2.356	2.63298	2.50573
0.14	1.98868	1.97931	7.9824	6.55907	2.21954	2.13881	3.87798	3.28327	2.41365	2.34324	2.61546	2.49203
0.142	1.9907	1.98127	8.15957	6.66271	2.24301	2.16005	3.84747	3.28936	2.41556	2.342	2.53769	2.42167
0.144	1.99329	1.98401	8.24267	6.69077	2.25047	2.16804	3.83804	3.28433	2.4101	2.3378	2.4994	2.39167
0.146	1.99908	1.98989	8.27814	6.68041	2.24058	2.15914	3.78899	3.2605	2.41512	2.34189	2.49635	2.39466
0.148	2.01768	2.00845	8.33572	6.70405	2.25297	2.17342	3.73696	3.24334	2.40052	2.33038	2.45718	2.35863
0.15	2.03075	2.02169	8.36987	6.7331	2.25705	2.18153	3.73437	3.24068	2.38832	2.32234	2.41152	2.31767
0.152	2.04825	2.03903	8.43796	6.7949	2.26932	2.19253	3.71805	3.23513	2.41188	2.34012	2.35543	2.26848
0.154	2.05482	2.04594	8.40827	6.80836	2.27361	2.20114	3.66318	3.22009	2.43901	2.3625	2.34175	2.25958
0.156	2.06606	2.0574	8.4323	6.85936	2.27851	2.20852	3.65233	3.21458	2.44912	2.37306	2.35006	2.26918
0.158	2.08187	2.07333	8.37203	6.84281	2.28547	2.2173	3.64513	3.22316	2.44714	2.37124	2.33669	2.25219
0.16	2.09258	2.0844	8.42336	6.93242	2.27786	2.21386	3.62606	3.21992	2.43848	2.36485	2.34333	2.25296
0.162	2.09037	2.08263	8.38939	7.02111	2.2573	2.20057	3.6279	3.21487	2.4496	2.37873	2.38713	2.29243
0.164	2.08094	2.07396	8.45913	7.14748	2.26273	2.20775	3.59883	3.196	2.48002	2.4123	2.40533	2.30883
0.166	2.07407	2.06765	8.53165	7.25567	2.24381	2.19485	3.59524	3.19151	2.48121	2.41767	2.41746	2.31915
0.168	2.06561	2.0597	8.57145	7.29389	2.25267	2.20431	3.59505	3.202	2.4939	2.43466	2.42348	2.32119
0.17	2.05403	2.04826	8.66291	7.3912	2.25637	2.21178	3.61253	3.22253	2.51018	2.44852	2.47451	2.36418
0.172	2.03731	2.03246	8.71377	7.43996	2.2593	2.21849	3.60158	3.22199	2.5274	2.46459	2.48585	2.37141
0.174	2.01567	2.01133	8.68753	7.44981	2.25517	2.21807	3.60215	3.22693	2.53736	2.4722	2.48993	2.37653
0.176	2.00733	2.00314	8.63685	7.40775	2.26694	2.2302	3.64759	3.22793	2.55685	2.48544	2.5387	2.42023
0.178	1.99806	1.99416	8.58977	7.37929	2.29499	2.25525	3.6875	3.22528	2.55759	2.48002	2.59342	2.47196
0.18	1.98299	1.97925	8.48591	7.34211	2.29352	2.25754	3.75997	3.2469	2.5825	2.49997	2.6321	2.51286
0.182	1.96528	1.96207	8.39411	7.23497	2.27335	2.2363	3.77191	3.23544	2.6141	2.52949	2.62729	2.50894
0.184	1.95672	1.9536	8.3479	7.1911	2.26365	2.22621	3.77722	3.2202	2.63609	2.55248	2.66129	2.54221
0.186	1.94588	1.94282	8.39485	7.16335	2.26659	2.22819	3.80563	3.20893	2.66603	2.58024	2.7167	2.59638
0.188	1.93765	1.9347	8.34011	7.08572	2.25852	2.21957	3.8165	3.20112	2.6544	2.56848	2.71877	2.59944
0.19	1.92938	1.92646	8.2332	6.93713	2.22743	2.18866	3.83534	3.20061	2.66461	2.57745	2.74257	2.62178
0.192	1.91647	1.91334	8.21868	6.86179	2.20731	2.16777	3.86426	3.20494	2.67686	2.58807	2.72179	2.60348
0.194	1.89787	1.89491	8.19265	6.81509	2.20598	2.16703	3.89405	3.21312	2.65086	2.561	2.72447	2.61305
0.196	1.89455	1.89193	8.19453	6.76455	2.21903	2.1745	3.91184	3.22312	2.63781	2.54827	2.69801	2.59111
0.198	1.90206	1.89984	8.15629	6.70789	2.19852	2.15243	3.94102	3.23517	2.64428	2.55505	2.67338	2.57153
0.2	1.90046	1.89829	8.08342	6.6396	2.20262	2.15652	3.94027	3.22148	2.63083	2.54399	2.6599	2.56418
0.202	1.90105	1.89847	8.06598	6.55304	2.19375	2.14487	3.91124	3.20194	2.65417	2.56261	2.61403	2.52244
0.204	1.90454	1.90162	8.04309	6.5085	2.193	2.13968	3.88011	3.16903	2.63651	2.5464	2.60409	2.51272
0.206	1.91283	1.90913	7.99502	6.45591	2.21782	2.16178	3.88601	3.16035	2.62173	2.53208	2.57371	2.48426
0.208	1.9268	1.92254	8.00412	6.46142	2.2079	2.15241	3.86096	3.14516	2.60207	2.51487	2.54999	2.46014
0.21	1.93641	1.93178	7.97762	6.46344	2.18756	2.13579	3.89702	3.1505	2.59755	2.50914	2.51769	2.43674
0.212	1.94154	1.93667	8.01122	6.49704	2.1769	2.12388	3.8677	3.1313	2.59809	2.50786	2.50119	2.42749
0.214	1.94803	1.94301	8.05635	6.544	2.17932	2.12432	3.85204	3.11478	2.55995	2.47023	2.55125	2.47301
0.216	1.95557	1.9502	8.11074	6.59691	2.17507	2.11834	3.84902	3.12405	2.50516	2.41889	2.5856	2.50202
0.218	1.96976	1.96412	8.1719	6.67512	2.18944	2.13313	3.83885	3.13912	2.46058	2.37598	2.5728	2.48862
0.22	1.97535	1.9695	8.29236	6.83604	2.21877	2.16087	3.83157	3.15169	2.46067	2.38057	2.56052	2.47941
0.222	1.97755	1.9716	8.24112	6.8847	2.25511	2.19369	3.84164	3.1669	2.46521	2.39135	2.54916	2.46806
0.224	1.98381	1.97804	8.24811	6.9078	2.28993	2.22633	3.88144	3.19518	2.45505	2.38542	2.54484	2.46333
0.226	1.98765	1.9819	8.26253	6.92511	2.31722	2.25117	3.92041	3.24727	2.4501	2.38268	2.53226	2.44754
0.228	1.99095	1.98545	8.25046	6.90541	2.34614	2.27947	3.93766	3.27914	2.45217	2.38642	2.51172	2.42605
0.23	1.98921	1.98384	8.15181	6.84547	2.3465	2.28017	3.98419	3.30854	2.44175	2.37511	2.49353	2.40614
0.232	1.98744	1.98271	8.06573	6.78046	2.34992	2.27951	4.0179	3.31983	2.42616	2.36137	2.4607	2.37464
0.234	1.99528	1.99016	7.96558	6.74256	2.35518	2.285	4.09651	3.36144	2.42415	2.35452	2.4487	2.3596
0.236	2.00188	1.99666	7.8244	6.66776	2.35212	2.28102	4.16657	3.38358	2.42132	2.3498	2.45749	2.36191
0.238	2.00069	1.99533	7.69143	6.58794	2.36219	2.29	4.15645	3.37673	2.41378	2.34404	2.45796	2.35912
0.24	1.99329	1.98805	7.52565	6.47709	2.32734	2.25685	4.13299	3.36782	2.41261	2.34379	2.45538	2.35343
0.242	1.9975	1.99212	7.34726	6.32162	2.31864	2.24685	4.13019	3.36857	2.41695	2.35001	2.45405	2.34408
0.244	1.99547	1.99023	7.27542	6.20612	2.32171	2.24795	4.15597	3.37026	2.44159	2.377	2.47923	2.36832
0.246	1.99469	1.98914	7.17285	6.06761	2.30524	2.23343	4.16157	3.36858	2.47059	2.40626	2.4882	2.37358
0.248	1.98693	1.98135	7.10819	5.94619	2.29675	2.22141	4.16328	3.3655	2.48593	2.42335	2.44672	2.33403
0.25	1.98722	1.98166	6.99481	5.78424	2.27803	2.20191	4.15226	3.34726	2.49639	2.43538	2.42456	2.31401
0.252	1.98072	1.97519	6.93831	5.71243	2.27763	2.19796	4.0998	3.31209	2.51716	2.45904	2.40755	2.29475
0.254	1.97687	1.97211	6.90297	5.67265	2.27334	2.19095	4.00994	3.25757	2.53189	2.47755	2.44025	2.32409
0.256	1.98456	1.97975	6.93168	5.69209	2.2748	2.18839	3.91853	3.2231	2.56236	2.51196	2.42102	2.30535
0.258	1.98516	1.98036	6.91385	5.68789	2.26329	2.17646	3.78178	3.15037	2.6056	2.55827	2.39118	2.27591
0.26	1.98223	1.97731	6.87002	5.67299	2.24683	2.15732	3.64577	3.0792	2.63925	2.59367	2.37251	2.25593
0.262	1.98789	1.98253	6.90228	5.69692	2.21975	2.12641	3.55801	3.03391	2.67991	2.63325	2.34203	2.22847
0.264	1.98976	1.98422	6.98646	5.82192	2.19844	2.10387	3.45443	2.96897	2.71992	2.67041	2.322	2.20985
0.266	1.99238	1.98721	7.05222	5.92997	2.18788	2.09361	3.36147	2.91021	2.77743	2.72626	2.32916	2.21821
0.268	1.99726	1.99163	7.10469	6.02824	2.13507	2.04347	3.28587	2.86112	2.81433	2.75947	2.36481	2.25515
0.27	1.99007	1.98529	7.12926	6.08629	2.1195	2.03	3.26725	2.82593	2.86338	2.80483	2.37172	2.2658
0.272	1.98162	1.97656	7.27687	6.2302	2.10226	2.01058	3.21509	2.78348	2.89628	2.83637	2.45717	2.34613
0.274	1.9927	1.98677	7.38968	6.37503	2.10701	2.01577	3.21823	2.76412	2.93508	2.87545	2.50967	2.39669
0.276	2.00561	1.99881	7.496	6.54916	2.1121	2.02305	3.20028	2.75161	2.98919	2.93097	2.52367	2.41378
0.278	2.01981	2.01265	7.60407	6.7147	2.10801	2.02376	3.18339	2.73624	3.06049	3.00295	2.53295	2.42553
0.28	2.03066	2.0233	7.65842	6.81647	2.08986	2.01197	3.22232	2.73789	3.13658	3.08062	2.58499	2.47629
0.282	2.03909	2.03135	7.68471	6.88532	2.08587	2.01366	3.22429	2.71377	3.20147	3.1466	2.71204	2.58719
0.284	2.04639	2.03842	7.7496	6.95383	2.074	2.00671	3.26157	2.73343	3.25497	3.19858	2.81365	2.68126
0.286	2.05292	2.04453	7.79711	7.01658	2.04826	1.98479	3.23004	2.72944	3.31745	3.25833	2.9108	2.76659
0.288	2.0588	2.05038	7.7445	7.01134	2.03748	1.97736	3.22008	2.72709	3.34132	3.28016	2.94261	2.79745
0.29	2.0564	2.04782	7.67091	7.0026	2.03408	1.97422	3.28283	2.75676	3.37223	3.30811	3.01219	2.85928
0.292	2.06581	2.05657	7.58479	6.9932	2.00174	1.94542	3.28269	2.76849	3.40864	3.34123	3.07567	2.92151
0.294	2.07826	2.06777	7.40609	6.92913	1.97731	1.92807	3.33166	2.7932	3.4472	3.37817	3.14738	2.98302
0.296	2.07813	2.06738	7.21817	6.82662	1.9811	1.93121	3.36932	2.81565	3.46616	3.39739	3.20186	3.02946
0.298	2.08075	2.06968	7.08933	6.72578	1.99284	1.94349	3.33348	2.80191	3.48315	3.4146	3.22856	3.05255
0.3	2.08054	2.06906	7.01247	6.65039	1.99309	1.94339	3.371	2.82347	3.48871	3.4193	3.21731	3.04213
0.302	2.06883	2.05697	6.89994	6.51662	2.01606	1.96399	3.4731	2.86341	3.51201	3.44223	3.22832	3.04957
0.304	2.0646	2.05285	6.85824	6.40632	2.00745	1.95774	3.51703	2.87705	3.53386	3.46511	3.22391	3.04856
0.306	2.05303	2.04106	6.70677	6.23823	2.01688	1.96432	3.48805	2.84637	3.52665	3.45805	3.23459	3.05616
0.308	2.04305	2.03092	6.5922	6.07701	2.06367	2.0002	3.55673	2.86001	3.50809	3.43874	3.2396	3.06085
0.31	2.04136	2.02927	6.43794	5.9246	2.06868	2.00391	3.59451	2.87106	3.47718	3.40677	3.22229	3.04007
0.312	2.03027	2.01842	6.32174	5.8181	2.08937	2.02244	3.65795	2.89758	3.48815	3.41492	3.20425	3.02153
0.314	2.02721	2.01587	6.21839	5.70557	2.11825	2.04757	3.72452	2.92708	3.4829	3.40743	3.17975	3.00166
0.316	2.02906	2.01754	6.10832	5.5912	2.15824	2.0824	3.82663	2.98429	3.46408	3.38647	3.08538	2.91752
0.318	2.03187	2.02103	5.99963	5.4735	2.15777	2.07884	3.91775	3.02446	3.4507	3.37197	3.0014	2.83738
0.32	2.02216	2.01183	5.8846	5.37173	2.13968	2.05752	4.05912	3.10248	3.43161	3.35336	2.97819	2.81609
0.322	2.01439	2.00437	5.78131	5.26382	2.15277	2.06891	4.20902	3.16806	3.43837	3.35999	2.94304	2.78678
0.324	2.00588	1.99689	5.73582	5.18001	2.15883	2.07471	4.31721	3.21971	3.41952	3.34279	2.87952	2.72627
0.326	1.99818	1.99007	5.63081	5.05134	2.18081	2.09332	4.47263	3.28658	3.37811	3.30409	2.86927	2.71707
0.328	2.00037	1.99213	5.50337	4.91048	2.17568	2.08804	4.61314	3.34269	3.34912	3.27641	2.83148	2.68173
0.33	1.99501	1.98743	5.35117	4.76309	2.17451	2.08725	4.71603	3.38223	3.34865	3.27807	2.78369	2.63993
0.332	2.00359	1.99486	5.31121	4.7125	2.16219	2.07576	4.81584	3.41656	3.3205	3.25228	2.80322	2.65859
0.334	2.00047	1.99245	5.24162	4.62627	2.18273	2.0948	4.91512	3.46055	3.31601	3.25103	2.74468	2.60789
0.336	2.01249	2.00415	5.16295	4.54148	2.18531	2.0973	4.97196	3.49712	3.3064	3.24427	2.74968	2.61448
0.338	2.02151	2.01306	5.09933	4.44894	2.1876	2.10036	4.98996	3.51	3.2834	3.22489	2.80434	2.66456
0.34	2.02717	2.01817	5.01345	4.3461	2.17418	2.08799	5.00899	3.52509	3.28044	3.22622	2.83105	2.68859
0.342	2.03658	2.02721	4.97034	4.28365	2.20331	2.11525	4.92706	3.49973	3.27108	3.21932	2.86886	2.72761
0.344	2.03588	2.02649	4.92572	4.24507	2.19218	2.10331	4.91105	3.51986	3.25335	3.20527	2.87945	2.7432
0.346	2.039	2.02934	4.84076	4.19531	2.16976	2.08386	4.82099	3.51028	3.2198	3.17861	2.88398	2.74673
0.348	2.03886	2.02907	4.78949	4.17094	2.14367	2.06005	4.79434	3.50682	3.1885	3.14898	2.90185	2.76171
0.35	2.04191	2.03168	4.70872	4.13093	2.08762	2.00848	4.73786	3.48587	3.18022	3.14377	2.92967	2.78758
0.352	2.05047	2.03969	4.59667	4.08963	2.0416	1.96862	4.61917	3.43077	3.13794	3.1058	2.95274	2.80948
0.354	2.05253	2.04192	4.57469	4.08161	2.00815	1.94099	4.51531	3.37064	3.10889	3.07933	2.98475	2.83448
0.356	2.05006	2.03947	4.53818	4.05327	1.99199	1.928	4.34298	3.30458	3.05179	3.02394	3.00311	2.84941
0.358	2.04925	2.03874	4.61559	4.12462	1.97523	1.91562	4.13041	3.20247	3.01686	2.99029	3.04335	2.88712
0.36	2.03897	2.02858	4.66815	4.18028	1.96805	1.90968	4.0314	3.17204	2.96667	2.94028	3.0922	2.92672
0.362	2.03479	2.02437	4.67425	4.16574	1.93023	1.87545	3.92579	3.1287	2.9495	2.92111	3.19962	3.02058
0.364	2.03742	2.02739	4.74055	4.21078	1.9203	1.86597	3.77181	3.05276	2.92304	2.89504	3.2698	3.08287
0.366	2.02018	2.01018	4.76581	4.25329	1.91053	1.85479	3.67327	3.00892	2.89461	2.86324	3.3225	3.12945
0.368	2.02165	2.01168	4.76999	4.27685	1.90947	1.85494	3.66698	3.0233	2.87922	2.8423	3.33886	3.144
0.37	2.01095	2.00126	4.76237	4.29634	1.89519	1.84529	3.58032	2.9856	2.87101	2.82877	3.3387	3.14071
0.372	2.00666	1.99707	4.76392	4.32414	1.91164	1.86172	3.55198	2.97772	2.87599	2.82974	3.3073	3.11373
0.374	2.00569	1.9963	4.78811	4.32869	1.92523	1.87059	3.49668	2.96967	2.8735	2.82368	3.29396	3.10355
0.376	2.00577	1.99672	4.86735	4.37944	1.93705	1.88095	3.46477	2.96364	2.87421	2.82312	3.29424	3.10234
0.378	2.00915	2.00063	4.87576	4.38777	1.92456	1.86965	3.45766	2.97653	2.86673	2.81524	3.31001	3.11505
0.38	1.99723	1.98902	4.81802	4.33904	1.94308	1.88633	3.44955	2.97622	2.85322	2.80261	3.32897	3.13248
0.382	1.98915	1.98195	4.82682	4.33955	1.96349	1.90522	3.43176	2.97182	2.83999	2.7895	3.33347	3.13435
0.384	1.9765	1.9702	4.80623	4.32863	1.97132	1.91135	3.40173	2.95502	2.79659	2.74511	3.32914	3.12348
0.386	1.96852	1.96225	4.82692	4.34712	2.00308	1.93636	3.39123	2.95026	2.7664	2.71244	3.35571	3.14678
0.388	1.95853	1.95255	4.82668	4.34277	2.02146	1.95131	3.32502	2.92235	2.75884	2.70511	3.34418	3.13738
0.39	1.94617	1.94046	4.81814	4.31862	2.04499	1.9728	3.34122	2.92671	2.76059	2.70605	3.3347	3.13348
0.392	1.93491	1.92981	4.88735	4.34347	2.07496	1.99936	3.36652	2.93297	2.73386	2.68148	3.33522	3.13343
0.394	1.93042	1.92587	4.89265	4.33281	2.10122	2.02211	3.37127	2.94326	2.74151	2.69138	3.29523	3.09906
0.396	1.94127	1.93574	4.89252	4.33223	2.13549	2.05411	3.37885	2.93911	2.75945	2.71091	3.28026	3.08474
0.398	1.94042	1.93464	4.85767	4.29658	2.16224	2.07894	3.3602	2.92706	2.7707	2.72565	3.24838	3.0542
0.4	1.93538	1.92974	4.77215	4.22587	2.18519	2.10261	3.36639	2.92881	2.81396	2.7712	3.16875	2.98226
0.402	1.93116	1.92592	4.69805	4.17081	2.22005	2.13899	3.36623	2.92501	2.8304	2.78967	3.14757	2.96901
0.404	1.92464	1.91925	4.62636	4.13314	2.19717	2.12209	3.4037	2.93369	2.85976	2.82168	3.12523	2.94748
0.406	1.92402	1.91817	4.50632	4.04927	2.1847	2.11325	3.35826	2.88549	2.88952	2.85536	3.07539	2.89967
0.408	1.92831	1.92203	4.42278	3.97847	2.18095	2.11238	3.39733	2.87527	2.93049	2.89496	3.05463	2.88128
0.41	1.93187	1.92512	4.2695	3.88139	2.17472	2.11144	3.41347	2.86843	2.95126	2.91942	2.97664	2.81299
0.412	1.93245	1.92555	4.177	3.81573	2.18767	2.13022	3.40487	2.85038	2.96062	2.92937	2.94186	2.78392
0.414	1.9321	1.92502	4.08838	3.71697	2.16977	2.11621	3.43455	2.86029	2.99008	2.95706	2.89004	2.74099
0.416	1.93173	1.92449	3.99403	3.65106	2.13371	2.08522	3.43892	2.86763	2.97792	2.94537	2.85308	2.71137
0.418	1.9342	1.92697	3.90997	3.59372	2.12297	2.07689	3.47895	2.88447	2.97633	2.94365	2.82162	2.68444
0.42	1.93727	1.92981	3.83206	3.53393	2.10914	2.06163	3.55868	2.93694	2.95342	2.91954	2.76598	2.63659
0.422	1.94424	1.9365	3.70835	3.43235	2.08897	2.04098	3.61555	2.96768	2.95496	2.91921	2.72894	2.60635
0.424	1.94638	1.93882	3.65103	3.39723	2.07824	2.0303	3.58862	2.96097	2.88038	2.84451	2.67337	2.56081
0.426	1.94761	1.94013	3.57059	3.32813	2.05654	2.01228	3.62228	2.98229	2.83049	2.79243	2.60379	2.4997
0.428	1.95818	1.95055	3.48028	3.24784	2.04049	1.99832	3.6365	2.99071	2.79472	2.75432	2.58446	2.47832
0.43	1.96714	1.9593	3.41714	3.19029	2.02632	1.98381	3.62714	2.98672	2.75925	2.72015	2.54937	2.4436
0.432	1.97665	1.96922	3.34868	3.1167	2.01957	1.97305	3.63461	3.00488	2.71558	2.67744	2.51161	2.40847
0.434	1.99239	1.98494	3.35546	3.07783	2.0116	1.96306	3.60862	3.00258	2.67811	2.6417	2.52487	2.41953
0.436	2.0019	1.99461	3.30766	3.00991	2.00252	1.95369	3.60166	2.99988	2.65293	2.61903	2.52748	2.4173
0.438	2.01371	2.00645	3.20525	2.91579	2.01045	1.96082	3.62002	3.0142	2.60749	2.57369	2.51079	2.39985
0.44	2.00502	1.99849	3.17577	2.88625	2.01786	1.966	3.59845	3.0009	2.56521	2.53176	2.52045	2.40628
0.442	2.00017	1.99409	3.19258	2.88811	2.00663	1.95359	3.59113	3.00552	2.5266	2.49324	2.53471	2.41434
0.444	1.98915	1.98319	3.27982	2.9542	2.00094	1.94729	3.58775	3.00232	2.49719	2.4651	2.55075	2.42408
0.446	1.98482	1.97937	3.43514	3.06826	2.01611	1.96207	3.57398	3.01175	2.46969	2.43913	2.56522	2.43863
0.448	1.98545	1.98047	3.54382	3.15543	2.02965	1.97737	3.59913	3.02355	2.44534	2.41499	2.61981	2.48525
0.45	1.98205	1.97732	3.69375	3.30322	2.01319	1.96742	3.65077	3.04705	2.41953	2.38937	2.6347	2.49138
0.452	1.9817	1.97733	3.83911	3.4461	2.0344	1.98372	3.65818	3.04317	2.42151	2.3939	2.68674	2.5358
0.454	1.98069	1.97635	3.9934	3.60194	2.0226	1.97285	3.6352	3.02374	2.44847	2.41966	2.72876	2.5742
0.456	1.969	1.96478	4.13291	3.73555	2.05949	2.00701	3.62212	3.01679	2.45886	2.42973	2.75133	2.59349
0.458	1.9696	1.96534	4.28385	3.88468	2.08109	2.0252	3.61364	3.0143	2.48064	2.45062	2.78381	2.6226
0.46	1.96068	1.95672	4.35356	3.96346	2.10321	2.04547	3.56198	2.98154	2.52905	2.49811	2.84562	2.68251
0.462	1.96243	1.95809	4.42132	4.05522	2.12392	2.06575	3.52858	2.94779	2.56949	2.53554	2.89848	2.73601
0.464	1.96139	1.95685	4.61566	4.25652	2.12022	2.06343	3.48077	2.90734	2.62726	2.59197	2.92731	2.76289
0.466	1.96131	1.95661	4.82436	4.47795	2.14942	2.08843	3.47428	2.89076	2.69637	2.65937	2.93572	2.77368
0.468	1.95671	1.95197	4.9188	4.60218	2.16086	2.10266	3.51461	2.90229	2.73221	2.69414	2.96064	2.80185
0.47	1.95654	1.95133	5.08509	4.78813	2.15858	2.10041	3.51446	2.88863	2.7782	2.73951	2.95489	2.79772
0.472	1.94656	1.94161	5.26001	4.96065	2.16438	2.10459	3.52494	2.88172	2.84552	2.80454	2.98259	2.829
0.474	1.94804	1.94232	5.34781	5.06914	2.16295	2.09741	3.54967	2.89341	2.89859	2.85575	2.98136	2.83306
0.476	1.9561	1.94979	5.44846	5.19728	2.16513	2.09574	3.47891	2.85971	2.93859	2.89321	2.98928	2.84613
0.478	1.96086	1.95437	5.48605	5.26569	2.1914	2.1179	3.47578	2.85127	2.96337	2.916	3.00177	2.85758
0.48	1.96327	1.95618	5.58809	5.38888	2.20933	2.13039	3.47258	2.84663	2.97598	2.92836	3.03011	2.8867
0.482	1.96347	1.95568	5.59402	5.38528	2.21429	2.13543	3.44696	2.81876	2.97202	2.92502	3.06749	2.92069
0.484	1.96972	1.96153	5.62528	5.39452	2.21235	2.13345	3.4308	2.80136	2.93714	2.88908	3.1249	2.97127
0.486	1.97348	1.96506	5.64374	5.38465	2.22497	2.14542	3.46922	2.8026	2.94609	2.89918	3.17457	3.01223
0.488	1.97279	1.96406	5.65524	5.38715	2.22274	2.14072	3.49384	2.79803	2.9305	2.88372	3.23568	3.06313
0.49	1.97669	1.96776	5.57532	5.30719	2.22997	2.14467	3.50457	2.78915	2.92796	2.88333	3.23121	3.0614
0.492	1.97177	1.96279	5.47387	5.20048	2.24156	2.15507	3.47217	2.76943	2.94462	2.90217	3.24839	3.07504
0.494	1.97115	1.96162	5.45045	5.15488	2.24916	2.16287	3.48505	2.75699	2.98062	2.93834	3.24518	3.0724
0.496	1.95889	1.94955	5.35153	5.06237	2.23073	2.14935	3.51501	2.75845	3.02585	2.98408	3.24326	3.06754
0.498	1.94776	1.93862	5.30828	5.0245	2.23291	2.15111	3.58607	2.7742	3.05057	3.00773	3.22741	3.05158
0.5	1.92772	1.91895	5.32296	5.01297	2.19652	2.12158	3.61269	2.78212	3.086	3.04363	3.21263	3.03572
0.502	1.92969	1.92059	5.37322	5.03785	2.18483	2.11093	3.60547	2.78196	3.11564	3.07461	3.17916	3.00536
0.504	1.93015	1.92085	5.43553	5.08658	2.20091	2.12873	3.62	2.79047	3.13711	3.09731	3.16874	2.99428
0.506	1.93674	1.92742	5.42948	5.07896	2.20552	2.1345	3.63153	2.79297	3.13347	3.09368	3.12585	2.95499
0.508	1.93786	1.92912	5.42035	5.06248	2.21143	2.13964	3.66194	2.79041	3.13233	3.09297	3.11906	2.94938
0.51	1.94172	1.93285	5.44107	5.06794	2.19751	2.12449	3.58153	2.7523	3.16526	3.12785	3.05108	2.89028
0.512	1.94535	1.93649	5.386	5.00016	2.20115	2.1228	3.57498	2.73559	3.20009	3.1652	3.02607	2.87461
0.514	1.95269	1.94396	5.38688	5.00007	2.16579	2.09147	3.55228	2.72331	3.19458	3.16046	2.95968	2.8171
0.516	1.96223	1.95349	5.37531	4.99132	2.17367	2.09646	3.50496	2.70671	3.20941	3.17671	2.91137	2.7764
0.518	1.97033	1.96205	5.36631	4.98866	2.15207	2.07445	3.45273	2.67867	3.24078	3.20802	2.90197	2.76717
0.52	1.98414	1.97593	5.32138	4.95849	2.14839	2.07361	3.3569	2.64368	3.29084	3.25904	2.87278	2.74378
0.522	2.00595	1.99754	5.3692	5.00758	2.13293	2.06008	3.35964	2.64755	3.32724	3.29508	2.82753	2.69985
0.524	2.00991	2.00188	5.48078	5.11827	2.11085	2.03908	3.34132	2.64807	3.36965	3.33914	2.78286	2.65693
0.526	2.02204	2.01374	5.49601	5.13985	2.12169	2.0473	3.28496	2.62418	3.40886	3.3784	2.76765	2.6452
0.528	2.03641	2.02811	5.41921	5.07508	2.12799	2.05405	3.25041	2.60796	3.4539	3.42449	2.75868	2.63832
0.53	2.05525	2.04651	5.46014	5.1104	2.14517	2.06639	3.22816	2.6038	3.51181	3.48174	2.75121	2.62969
0.532	2.06734	2.05873	5.39246	5.05098	2.1664	2.08475	3.14404	2.57788	3.56362	3.53302	2.74739	2.62887
0.534	2.08896	2.07955	5.27641	4.96305	2.16493	2.08378	3.11153	2.58231	3.57191	3.53936	2.71902	2.60338
0.536	2.09834	2.08916	5.21011	4.90507	2.17797	2.09674	3.0984	2.58272	3.56216	3.52884	2.72813	2.61271
0.538	2.09881	2.08952	5.10094	4.78895	2.17516	2.09794	3.13823	2.60071	3.52515	3.49182	2.73444	2.61548
0.54	2.10234	2.09248	4.99663	4.68075	2.18676	2.10921	3.13346	2.60505	3.4822	3.45001	2.76255	2.64179
0.542	2.10112	2.09111	4.83484	4.51739	2.19655	2.11872	3.17676	2.6314	3.41813	3.38472	2.78705	2.6574
0.544	2.10993	2.10029	4.70604	4.40203	2.20887	2.12946	3.20062	2.65494	3.35527	3.32145	2.82852	2.68843
0.546	2.10538	2.09643	4.63926	4.3458	2.23087	2.14957	3.15926	2.64104	3.29444	3.26246	2.84055	2.69712
0.548	2.09771	2.0888	4.59093	4.28445	2.24357	2.1595	3.15028	2.64561	3.24572	3.2114	2.87635	2.72791
0.55	2.09095	2.08198	4.49655	4.18341	2.23242	2.15207	3.17479	2.66945	3.21765	3.18115	2.91573	2.76557
0.552	2.08259	2.07397	4.45514	4.12561	2.21208	2.13534	3.17875	2.67802	3.19702	3.15715	2.93097	2.78184
0.554	2.0808	2.07244	4.47286	4.12846	2.21122	2.13607	3.18841	2.68204	3.18907	3.14577	2.96413	2.81137
0.556	2.0829	2.0747	4.42778	4.0787	2.1954	2.1215	3.21393	2.70662	3.16391	3.12011	3.01524	2.85419
0.558	2.08772	2.07977	4.4029	4.03446	2.2089	2.13066	3.19636	2.70534	3.1347	3.08778	3.03676	2.87426
0.56	2.0911	2.08334	4.37511	3.98911	2.20115	2.12836	3.14307	2.70071	3.1161	3.06661	3.02212	2.85701
0.562	2.11124	2.10354	4.30219	3.92052	2.24766	2.16931	3.08839	2.68593	3.08984	3.04024	3.02797	2.86349
0.564	2.11838	2.11089	4.18414	3.81903	2.27351	2.19252	3.09512	2.68684	3.04732	2.99833	3.01982	2.85012
0.566	2.1244	2.11747	4.0936	3.749	2.27584	2.19462	3.10061	2.68549	3.0075	2.95896	3.01933	2.8496
0.568	2.11944	2.11313	4.03389	3.70614	2.28366	2.2001	3.11362	2.68392	3.00503	2.95568	3.04385	2.8729
0.57	2.12208	2.11548	4.05074	3.71665	2.28009	2.1946	3.0698	2.65873	3.01738	2.96392	3.03738	2.8642
0.572	2.11563	2.10963	3.99486	3.68382	2.26512	2.18104	3.07908	2.64893	3.02253	2.96579	3.05818	2.88258
0.574	2.11207	2.10638	4.02191	3.73644	2.24901	2.16611	3.05559	2.62174	3.03662	2.97639	3.07372	2.89608
0.576	2.10732	2.10158	4.02226	3.74852	2.23428	2.14982	3.02383	2.60233	3.06806	3.00189	3.10167	2.9187
0.578	2.10848	2.10268	4.05788	3.77884	2.20806	2.12793	3.01595	2.59824	3.09515	3.02431	3.14232	2.95313
0.58	2.11463	2.10842	4.06972	3.80262	2.1967	2.11661	2.99183	2.59016	3.14666	3.07325	3.14833	2.95837
0.582	2.11645	2.10997	4.0853	3.81174	2.15918	2.07895	3.0285	2.5911	3.17205	3.09615	3.19025	2.99469
0.584	2.10062	2.09461	4.14569	3.86331	2.17069	2.09119	3.02304	2.57976	3.21069	3.13238	3.1805	2.98971
0.586	2.09608	2.09015	4.19409	3.89593	2.20091	2.12031	3.10361	2.60599	3.24873	3.16817	3.20457	3.0191
0.588	2.09371	2.08815	4.17959	3.88449	2.20505	2.12561	3.20526	2.6491	3.28482	3.20189	3.21511	3.02828
0.59	2.09122	2.0851	4.20621	3.93291	2.20771	2.13147	3.24337	2.66346	3.29951	3.21536	3.20473	3.01814
0.592	2.09151	2.08545	4.25773	3.97518	2.20043	2.13047	3.28394	2.67322	3.31552	3.2309	3.18171	2.99822
0.594	2.08444	2.07808	4.33535	4.05497	2.16854	2.10587	3.48145	2.76052	3.30899	3.22403	3.17056	2.99184
0.596	2.07546	2.06895	4.42999	4.12163	2.17989	2.11727	3.6201	2.80506	3.31533	3.23184	3.15324	2.98133
0.598	2.06345	2.05641	4.46097	4.15438	2.18903	2.12592	3.71559	2.84061	3.30389	3.22349	3.12398	2.95296
0.6	2.05996	2.05259	4.52132	4.21578	2.24177	2.17564	3.82614	2.89576	3.29269	3.21581	3.13225	2.96155
0.602	2.0554	2.04772	4.54541	4.242	2.28209	2.21457	3.98188	2.96677	3.28468	3.21008	3.12678	2.95565
0.604	2.05248	2.04444	4.56561	4.24694	2.32992	2.26111	4.01218	2.98193	3.28155	3.20929	3.14496	2.97353
0.606	2.0504	2.04183	4.63854	4.29565	2.37833	2.3085	4.0821	3.01605	3.28385	3.21202	3.16658	2.99586
0.608	2.05547	2.04608	4.61823	4.24169	2.39978	2.33205	4.18758	3.05343	3.29252	3.22049	3.19644	3.02476
0.61	2.05242	2.043	4.61846	4.26492	2.40862	2.34429	4.28032	3.08577	3.29008	3.22154	3.1999	3.02924
0.612	2.0566	2.04759	4.67783	4.31797	2.40088	2.34138	4.33972	3.10962	3.29179	3.22664	3.2048	3.03104
0.614	2.06277	2.05398	4.72654	4.3698	2.4076	2.34972	4.42322	3.15323	3.2899	3.22876	3.23815	3.05198
0.616	2.07232	2.06236	4.69133	4.35417	2.43735	2.37321	4.52875	3.19981	3.26272	3.20462	3.27692	3.08183
0.618	2.07792	2.06783	4.68923	4.36279	2.45784	2.39304	4.54476	3.21561	3.26369	3.20798	3.2781	3.07904
0.62	2.08472	2.07409	4.67785	4.36339	2.45294	2.38643	4.57332	3.21846	3.25441	3.20299	3.31114	3.10759
0.622	2.09958	2.08873	4.60985	4.31689	2.48703	2.41405	4.61021	3.23583	3.23454	3.18923	3.35155	3.14258
0.624	2.09577	2.08484	4.54506	4.27039	2.50143	2.42225	4.56989	3.21973	3.21342	3.1708	3.36753	3.15637
0.626	2.10251	2.09043	4.54535	4.28664	2.48207	2.40164	4.5265	3.20186	3.20887	3.16679	3.40646	3.1938
0.628	2.09972	2.08678	4.47575	4.2363	2.46868	2.38247	4.511	3.19135	3.21095	3.16725	3.41687	3.19901
0.63	2.09819	2.08472	4.42874	4.17828	2.44833	2.35933	4.4264	3.16061	3.20126	3.15673	3.42927	3.20327
0.632	2.10085	2.08591	4.3023	4.09699	2.3916	2.30482	4.41819	3.17365	3.18392	3.14317	3.4528	3.22339
0.634	2.10744	2.09051	4.20084	4.02779	2.33134	2.24647	4.45117	3.19855	3.14116	3.10204	3.4652	3.23413
0.636	2.11696	2.09862	4.13048	3.95743	2.27813	2.19455	4.42554	3.20789	3.12592	3.08506	3.46236	3.22856
0.638	2.12545	2.10585	4.05904	3.84418	2.23171	2.15148	4.45698	3.22891	3.12793	3.08644	3.45331	3.22136
0.64	2.12547	2.10557	3.97426	3.77113	2.20734	2.12768	4.48392	3.24513	3.11766	3.07891	3.44316	3.20839
0.642	2.13397	2.11341	3.99395	3.76594	2.18649	2.10847	4.52216	3.25632	3.1076	3.06741	3.44215	3.20619
0.644	2.12441	2.10364	4.03657	3.74402	2.18196	2.10584	4.52748	3.26755	3.10511	3.06333	3.41119	3.18102
0.646	2.13051	2.10866	4.06063	3.73103	2.16962	2.09401	4.54768	3.26946	3.10828	3.06447	3.4274	3.19744
0.648	2.13928	2.11739	4.07179	3.70644	2.13153	2.06155	4.53791	3.25351	3.10294	3.05668	3.42359	3.19322
0.65	2.15303	2.13013	4.1419	3.71535	2.12901	2.06232	4.49431	3.22479	3.09889	3.05277	3.39569	3.1722
0.652	2.15495	2.13196	4.16668	3.66575	2.12062	2.05715	4.52305	3.22433	3.09818	3.05131	3.41389	3.1951
0.654	2.14797	2.12499	4.12302	3.59041	2.11065	2.04945	4.56873	3.23671	3.0865	3.04035	3.42985	3.21177
0.656	2.14741	2.12436	4.09129	3.49945	2.15345	2.0892	4.53961	3.19498	3.0892	3.04266	3.43684	3.22009
0.658	2.14185	2.11912	4.10206	3.45668	2.17227	2.10576	4.4687	3.15429	3.08496	3.04009	3.44796	3.23084
0.66	2.14795	2.12539	4.05918	3.36545	2.20735	2.14243	4.41269	3.12814	3.09153	3.04645	3.48301	3.26305
0.662	2.15193	2.12992	4.05027	3.31964	2.24409	2.17927	4.33027	3.08252	3.10847	3.06143	3.4687	3.25119
0.664	2.14775	2.12755	3.99649	3.24272	2.27776	2.21332	4.20666	3.01783	3.12691	3.07765	3.46968	3.24837
0.666	2.14979	2.13028	3.98653	3.20739	2.27693	2.21789	4.15591	2.9776	3.12692	3.07736	3.45856	3.24158
0.668	2.14406	2.12624	3.93428	3.15324	2.27963	2.22307	4.06838	2.92271	3.1309	3.08066	3.43218	3.21326
0.67	2.12838	2.11215	3.98237	3.21781	2.28799	2.23452	4.00437	2.89004	3.14496	3.09548	3.41587	3.19831
0.672	2.11505	2.09981	4.08444	3.32235	2.2818	2.2306	3.9791	2.87295	3.15143	3.10061	3.41966	3.20066
0.674	2.11334	2.09884	4.1588	3.40467	2.31215	2.25699	3.91018	2.84231	3.15646	3.10589	3.43269	3.21089
0.676	2.11144	2.09654	4.23677	3.50115	2.35515	2.29266	3.8527	2.79892	3.16533	3.11474	3.43008	3.20729
0.678	2.11182	2.09821	4.2648	3.56114	2.3529	2.29016	3.75875	2.75185	3.188	3.13892	3.40958	3.18982
0.68	2.10669	2.09397	4.31999	3.6128	2.3549	2.29037	3.67196	2.7032	3.19589	3.14863	3.41023	3.18869
0.682	2.0989	2.08707	4.32263	3.62384	2.39203	2.32316	3.56521	2.68485	3.20436	3.15813	3.35531	3.13688
0.684	2.09071	2.07914	4.43065	3.72748	2.38186	2.31042	3.43758	2.64312	3.2176	3.1728	3.31344	3.09952
0.686	2.08616	2.07419	4.56973	3.84808	2.34628	2.27657	3.39319	2.63196	3.20965	3.16743	3.27303	3.05679
0.688	2.07023	2.05886	4.6603	3.92936	2.35271	2.28088	3.36759	2.6416	3.20263	3.16206	3.22494	3.0116
0.69	2.05988	2.04848	4.80254	4.05896	2.37021	2.29418	3.32755	2.65116	3.19927	3.16194	3.19008	2.97756
0.692	2.0551	2.04392	4.84815	4.13601	2.35819	2.28096	3.32729	2.67543	3.20523	3.17062	3.13987	2.9312
0.694	2.04302	2.03201	5.0065	4.26232	2.38062	2.29805	3.33484	2.69009	3.22427	3.18799	3.09517	2.89014
0.696	2.03137	2.02067	5.19953	4.42326	2.41826	2.3281	3.33066	2.7047	3.24844	3.21182	3.05502	2.85528
0.698	2.02584	2.01514	5.3748	4.56644	2.4281	2.33634	3.32255	2.70726	3.26984	3.23552	3.01654	2.81866
0.7	2.01906	2.00886	5.5504	4.74934	2.45112	2.35688	3.26282	2.68315	3.28538	3.25258	3.02873	2.82652
0.702	2.01624	2.00598	5.6709	4.85464	2.45414	2.35723	3.13342	2.64231	3.32482	3.28812	3.01168	2.81347
0.704	2.00945	1.99966	5.78359	4.90722	2.45434	2.35443	3.09486	2.63539	3.36853	3.32978	2.98941	2.79881
0.706	2.00272	1.99276	5.91565	5.00462	2.4647	2.35997	3.06536	2.61696	3.40486	3.364	2.99376	2.80405
0.708	2.00704	1.99747	5.99474	5.05335	2.46996	2.36205	3.04927	2.61042	3.4314	3.38748	2.98781	2.80246
0.71	2.00015	1.99033	6.06744	5.07709	2.50035	2.38643	3.05309	2.61435	3.45696	3.41104	2.99418	2.812
0.712	1.99195	1.98243	6.1005	5.09391	2.48953	2.37635	3.08927	2.62891	3.47784	3.43121	3.04054	2.85603
0.714	1.9881	1.9786	6.19922	5.17694	2.46783	2.35472	3.07609	2.61822	3.49495	3.4487	3.06107	2.87509
0.716	2.00125	1.99178	6.40311	5.34877	2.49846	2.37825	3.06921	2.60411	3.52751	3.47825	3.08192	2.8953
0.718	2.00629	1.99711	6.55046	5.51268	2.50931	2.38478	3.02376	2.60446	3.52105	3.47082	3.10359	2.91848
0.72	2.01808	2.00885	6.64689	5.61103	2.55566	2.42546	3.00114	2.6114	3.51777	3.46454	3.11085	2.92516
0.722	2.02642	2.01723	6.75813	5.73209	2.59041	2.45724	3.01386	2.62072	3.51235	3.45572	3.13999	2.95474
0.724	2.03183	2.02262	6.77774	5.75485	2.60833	2.47079	3.03499	2.62159	3.49611	3.43802	3.17928	2.98882
0.726	2.0423	2.03198	6.88069	5.87039	2.6231	2.48347	3.09816	2.65516	3.4774	3.4186	3.20854	3.01951
0.728	2.0493	2.03902	6.94262	5.96585	2.66849	2.52631	3.16082	2.67853	3.47366	3.41387	3.24912	3.05202
0.73	2.05457	2.04363	7.05238	6.09801	2.68805	2.5481	3.22439	2.70292	3.46711	3.40735	3.29188	3.09221
0.732	2.06353	2.05207	7.17256	6.25221	2.70063	2.5591	3.34371	2.74577	3.45989	3.40082	3.34036	3.13103
0.734	2.08262	2.07078	7.23293	6.32865	2.71941	2.5754	3.43071	2.78234	3.44758	3.38972	3.3709	3.15616
0.736	2.09292	2.08039	7.26977	6.39345	2.71243	2.56935	3.55191	2.82507	3.4474	3.38961	3.37907	3.16043
0.738	2.10499	2.09282	7.2728	6.40849	2.71261	2.57013	3.62363	2.85447	3.45209	3.39614	3.39636	3.17398
0.74	2.112	2.09983	7.30626	6.43252	2.70249	2.56406	3.66295	2.88374	3.4467	3.39279	3.41501	3.18741
0.742	2.11854	2.1066	7.35347	6.48946	2.69277	2.55655	3.72251	2.91958	3.44955	3.39782	3.40391	3.18049
0.744	2.11953	2.10751	7.42187	6.56966	2.66625	2.53346	3.79401	2.94764	3.44978	3.40235	3.40006	3.17897
0.746	2.11174	2.09969	7.41981	6.57555	2.67748	2.54671	3.87132	2.97731	3.43751	3.39291	3.40105	3.18109
0.748	2.10936	2.09751	7.35775	6.55459	2.69094	2.56297	3.91274	3.00314	3.43927	3.39657	3.40559	3.1891
0.75	2.10874	2.09746	7.29609	6.53545	2.69148	2.56375	3.97583	3.03508	3.44274	3.40303	3.39602	3.18071
0.752	2.10038	2.09071	7.19931	6.48195	2.67124	2.54929	3.97116	3.0423	3.45593	3.41962	3.36907	3.16035
0.754	2.10062	2.08979	7.13024	6.44119	2.65193	2.53191	4.00132	3.05066	3.46559	3.43164	3.36359	3.1579
0.756	2.10524	2.09378	6.92932	6.30432	2.61666	2.50033	3.97706	3.03666	3.46103	3.42964	3.35869	3.15943
0.758	2.10462	2.09271	6.74292	6.16233	2.56918	2.45782	3.88642	2.9887	3.47531	3.4439	3.34904	3.14405
0.76	2.1077	2.09609	6.49329	5.97731	2.55312	2.44463	3.87964	2.98294	3.48564	3.45257	3.33899	3.13039
0.762	2.1158	2.10434	6.28007	5.81007	2.52916	2.42246	3.84318	2.9717	3.50023	3.46561	3.31183	3.10745
0.764	2.11072	2.09949	6.1713	5.70207	2.51716	2.41152	3.83979	2.94955	3.49674	3.46165	3.30918	3.10186
0.766	2.11331	2.10153	6.01412	5.56339	2.50427	2.39881	3.78144	2.90978	3.4834	3.45049	3.32094	3.10944
0.768	2.1263	2.11415	5.8379	5.40479	2.4814	2.37759	3.72073	2.87383	3.47071	3.43555	3.32246	3.1064
0.77	2.12448	2.11247	5.68126	5.2641	2.45037	2.3478	3.71469	2.87744	3.4447	3.40829	3.35253	3.13358
0.772	2.13151	2.11969	5.57901	5.18069	2.40986	2.31332	3.66825	2.86202	3.42594	3.38912	3.38228	3.15816
0.774	2.13867	2.1264	5.47204	5.10443	2.40186	2.30398	3.6277	2.85238	3.41287	3.37439	3.3923	3.16224
0.776	2.15255	2.14009	5.41567	5.05872	2.41576	2.31501	3.58981	2.84069	3.39305	3.35155	3.38849	3.1585
0.778	2.16125	2.14843	5.34984	4.9826	2.41185	2.30955	3.52077	2.8254	3.34839	3.30654	3.38894	3.15979
0.78	2.17193	2.15902	5.34713	4.93179	2.40747	2.30531	3.46834	2.80992	3.32952	3.28736	3.38727	3.15657
0.782	2.18589	2.17155	5.36603	4.92121	2.40908	2.30667	3.44376	2.80337	3.30884	3.26515	3.43238	3.19656
0.784	2.19117	2.17617	5.39847	4.92574	2.41068	2.30705	3.45387	2.81228	3.29987	3.25615	3.43268	3.1963
0.786	2.20714	2.1913	5.42982	4.96829	2.40728	2.30626	3.50207	2.84154	3.29531	3.25167	3.45356	3.2173
0.788	2.21232	2.19557	5.4381	4.96165	2.40184	2.30346	3.52315	2.84203	3.2853	3.24163	3.4765	3.23914
0.79	2.21698	2.20013	5.50008	5.0121	2.38095	2.28478	3.5171	2.84217	3.29462	3.25112	3.47508	3.23744
0.792	2.22582	2.20797	5.53082	5.05843	2.38044	2.28649	3.59125	2.86283	3.3105	3.26921	3.47047	3.2309
0.794	2.23486	2.21624	5.59882	5.13041	2.36508	2.27492	3.59432	2.87597	3.33025	3.28824	3.48302	3.24181
0.796	2.23795	2.2197	5.68846	5.22852	2.35117	2.26721	3.63321	2.88887	3.32761	3.28564	3.48049	3.23889
0.798	2.23732	2.21926	5.79885	5.33295	2.3285	2.2476	3.67974	2.90606	3.33434	3.29422	3.47322	3.23208
0.8	2.24969	2.2313	5.84755	5.39575	2.31427	2.23885	3.69611	2.91341	3.34109	3.30227	3.47263	3.23392
0.802	2.25007	2.23215	5.89592	5.44409	2.31995	2.24737	3.76705	2.93823	3.3574	3.3226	3.45407	3.22493
0.804	2.24535	2.22691	5.93928	5.48551	2.32055	2.25172	3.78876	2.94199	3.36434	3.33086	3.4485	3.22066
0.806	2.24808	2.22994	5.98937	5.52748	2.33264	2.27124	3.81385	2.94412	3.38203	3.34849	3.44574	3.21943
0.808	2.2484	2.23099	6.02563	5.59214	2.32451	2.26992	3.75494	2.92174	3.39929	3.36604	3.43673	3.21031
0.81	2.24254	2.22558	6.04618	5.62187	2.33121	2.28007	3.75518	2.91648	3.40885	3.37601	3.40791	3.18669
0.812	2.23436	2.21772	6.05351	5.62741	2.31472	2.26755	3.73917	2.90359	3.40927	3.37835	3.37388	3.15695
0.814	2.2425	2.2245	6.05651	5.61468	2.29065	2.2444	3.74867	2.89305	3.42166	3.39017	3.37571	3.15412
0.816	2.24194	2.2241	6.0291	5.58627	2.27023	2.22999	3.72053	2.85889	3.4428	3.41023	3.36887	3.14382
0.818	2.23913	2.22157	5.9967	5.55217	2.26223	2.22782	3.70685	2.84129	3.46413	3.43067	3.37137	3.1347
0.82	2.24606	2.22926	5.90387	5.46224	2.25557	2.22714	3.72829	2.83856	3.48131	3.44851	3.37026	3.12898
0.822	2.2424	2.22641	5.83665	5.37767	2.25704	2.23161	3.66003	2.7914	3.4932	3.45944	3.39334	3.14633
0.824	2.24502	2.22918	5.77933	5.29633	2.27687	2.25174	3.57819	2.74363	3.49944	3.46608	3.41274	3.1555
0.826	2.2514	2.23633	5.68923	5.17937	2.28574	2.258	3.57256	2.74732	3.51869	3.48615	3.40508	3.145
0.828	2.24708	2.23311	5.615	5.0752	2.30496	2.27572	3.59429	2.75259	3.52555	3.49093	3.38911	3.12499
0.83	2.24711	2.23402	5.53982	4.97822	2.32801	2.29674	3.59713	2.75344	3.52384	3.49218	3.38501	3.12579
0.832	2.25494	2.24132	5.53479	4.92775	2.3795	2.34623	3.5635	2.74021	3.53864	3.5061	3.36977	3.10915
0.834	2.26261	2.24777	5.48449	4.85425	2.43837	2.398	3.53896	2.73733	3.55231	3.51825	3.37519	3.11424
0.836	2.27426	2.25895	5.44411	4.8038	2.49096	2.44427	3.50565	2.73601	3.55486	3.5191	3.36888	3.11125
0.838	2.27833	2.26286	5.44007	4.76228	2.53433	2.47772	3.49235	2.74814	3.56196	3.52413	3.3967	3.13916
0.84	2.28415	2.26796	5.43525	4.73486	2.57666	2.51392	3.54338	2.80058	3.56679	3.52916	3.43734	3.18047
0.842	2.28557	2.26778	5.40866	4.69425	2.61655	2.5465	3.61046	2.84797	3.57616	3.53666	3.4778	3.22276
0.844	2.28312	2.26505	5.38906	4.67512	2.62155	2.54807	3.7364	2.91882	3.59954	3.55818	3.49155	3.24261
0.846	2.28978	2.27175	5.31032	4.61064	2.66724	2.58953	3.78364	2.95938	3.6071	3.56532	3.49534	3.25237
0.848	2.28775	2.26946	5.28239	4.56788	2.71358	2.62987	3.83293	2.99703	3.62234	3.5814	3.52073	3.27709
0.85	2.29385	2.27518	5.21533	4.54516	2.74839	2.65931	3.84233	3.01601	3.64067	3.59666	3.51838	3.27379
0.852	2.30065	2.28119	5.19283	4.52186	2.7798	2.68615	3.91116	3.06134	3.64663	3.59959	3.53681	3.29325
0.854	2.30618	2.28643	5.21398	4.54125	2.7889	2.6867	3.88617	3.07619	3.65635	3.60454	3.55795	3.3125
0.856	2.30832	2.28906	5.21113	4.55115	2.79135	2.68557	3.90407	3.09448	3.63222	3.58	3.54884	3.30749
0.858	2.31964	2.29911	5.21095	4.54435	2.77825	2.66931	3.8689	3.08642	3.64376	3.58971	3.54947	3.30612
0.86	2.32988	2.30829	5.1367	4.49589	2.78998	2.68278	3.83805	3.07634	3.63514	3.57923	3.54481	3.30265
0.862	2.32607	2.30456	5.13934	4.50982	2.79655	2.68564	3.76254	3.04676	3.63203	3.57586	3.52032	3.27966
0.864	2.32658	2.30405	5.21156	4.56936	2.78506	2.67045	3.7504	3.04255	3.63698	3.57722	3.50626	3.26367
0.866	2.32206	2.29906	5.23408	4.60199	2.76027	2.64754	3.7786	3.04957	3.63918	3.57788	3.50055	3.26075
0.868	2.31209	2.2886	5.33168	4.71145	2.75668	2.64213	3.77918	3.05116	3.63914	3.57719	3.48291	3.24336
0.87	2.29912	2.27527	5.4214	4.78811	2.74185	2.62593	3.80135	3.04229	3.63103	3.56878	3.45802	3.22233
0.872	2.29772	2.27374	5.59969	4.95862	2.69658	2.58287	3.83401	3.03823	3.65223	3.58902	3.45932	3.2193
0.874	2.28847	2.26428	5.75632	5.12348	2.65363	2.54487	3.83953	3.0135	3.67132	3.60621	3.46057	3.21548
0.876	2.27969	2.25554	5.85506	5.26882	2.62716	2.52512	3.79737	2.96959	3.69301	3.62728	3.45441	3.20686
0.878	2.27599	2.25158	6.0139	5.43366	2.61557	2.51528	3.80165	2.94481	3.69361	3.62844	3.44809	3.19909
0.88	2.27776	2.25381	6.15848	5.59192	2.60617	2.5046	3.81873	2.92911	3.70625	3.643	3.42063	3.17051
0.882	2.27584	2.25259	6.25282	5.71124	2.61921	2.51759	3.79752	2.89849	3.7224	3.66159	3.40702	3.15236
0.884	2.28065	2.25767	6.36598	5.83623	2.62022	2.51673	3.79079	2.86906	3.73237	3.67522	3.3812	3.12441
0.886	2.27676	2.2547	6.52602	5.98644	2.62447	2.52098	3.83169	2.88341	3.74106	3.68701	3.35579	3.10233
0.888	2.27542	2.25372	6.60942	6.08547	2.61444	2.51307	3.80404	2.85422	3.75098	3.70062	3.34861	3.09746
0.89	2.28395	2.26156	6.8022	6.27849	2.61971	2.51853	3.78723	2.8588	3.75564	3.70803	3.3446	3.09552
0.892	2.2884	2.26583	7.06912	6.52812	2.63914	2.53866	3.80208	2.87832	3.74899	3.70076	3.3516	3.09833
0.894	2.28031	2.25814	7.36737	6.76983	2.64575	2.54631	3.86172	2.93062	3.74667	3.701	3.36525	3.1134
0.896	2.28316	2.26192	7.65895	7.03008	2.6344	2.53621	3.89524	2.97456	3.73123	3.68843	3.37066	3.12042
0.898	2.28195	2.26103	8.04943	7.32426	2.62283	2.52894	3.94579	3.02122	3.72034	3.68004	3.3855	3.13878
0.9	2.27789	2.25763	8.38191	7.62265	2.60886	2.52256	3.95726	3.05947	3.70062	3.66489	3.37693	3.13173
0.902	2.27392	2.25455	8.75885	7.94659	2.5836	2.50423	3.93752	3.07141	3.68921	3.65593	3.34965	3.11179
0.904	2.27865	2.25977	9.18451	8.26547	2.57918	2.50449	3.94012	3.09691	3.66966	3.63915	3.30681	3.07449
0.906	2.27226	2.25432	9.54916	8.5344	2.59734	2.52413	3.82863	3.08256	3.62638	3.59992	3.31811	3.08743
0.908	2.27447	2.2567	9.9056	8.79152	2.58189	2.50978	3.79595	3.08075	3.57823	3.55223	3.34496	3.10999
0.91	2.26718	2.2501	10.2405	9.03942	2.53364	2.46333	3.70675	3.06063	3.54138	3.51444	3.28691	3.05865
0.912	2.26392	2.24713	10.6851	9.36953	2.4962	2.42944	3.64375	3.04551	3.4905	3.46404	3.30332	3.07692
0.914	2.26185	2.24512	10.9871	9.62699	2.44584	2.38404	3.55756	3.01987	3.44882	3.42378	3.29391	3.0672
0.916	2.24395	2.22812	11.2402	9.84091	2.40368	2.35157	3.47879	2.994	3.39724	3.37474	3.28224	3.06018
0.918	2.23617	2.21993	11.4307	10.014	2.37757	2.32804	3.38394	2.95023	3.35362	3.3332	3.26869	3.04767
0.92	2.21445	2.1988	11.5974	10.1768	2.34471	2.29702	3.33289	2.93164	3.30199	3.28145	3.27465	3.05746
0.922	2.20254	2.18728	11.81	10.3678	2.32201	2.26903	3.27588	2.91188	3.25688	3.23699	3.26842	3.05601
0.924	2.18984	2.17414	11.8953	10.4452	2.29555	2.24199	3.3092	2.92171	3.23209	3.21147	3.27122	3.06321
0.926	2.17376	2.15837	11.9294	10.4811	2.27589	2.22394	3.26478	2.89111	3.2128	3.19185	3.2715	3.06449
0.928	2.16413	2.14911	11.9168	10.4402	2.29973	2.24549	3.1737	2.8333	3.2097	3.18961	3.26207	3.0558
0.93	2.1562	2.14174	11.8531	10.3553	2.30556	2.24851	3.0911	2.76815	3.19294	3.17176	3.23579	3.0317
0.932	2.1466	2.13274	11.7373	10.2549	2.2808	2.22366	3.0628	2.73733	3.19495	3.17155	3.2332	3.02694
0.934	2.13851	2.12468	11.468	10.037	2.28865	2.23017	2.99984	2.67874	3.17169	3.14562	3.19674	2.99379
0.936	2.14213	2.12846	11.2042	9.84016	2.30863	2.24783	2.97699	2.6489	3.17451	3.14738	3.19753	2.99454
0.938	2.14467	2.13101	10.8451	9.5458	2.31492	2.25099	2.96879	2.62493	3.18182	3.15305	3.19392	2.99269
0.94	2.14803	2.1345	10.5732	9.33953	2.31887	2.25365	2.98449	2.62291	3.20072	3.17061	3.16999	2.96769
0.942	2.14009	2.12676	10.3627	9.17468	2.32363	2.25849	2.93844	2.59265	3.23293	3.20222	3.15608	2.95198
0.944	2.13277	2.12002	10.2359	9.05823	2.28727	2.2272	2.94109	2.58959	3.25452	3.22164	3.1187	2.91602
0.946	2.13133	2.119	10.2206	9.03304	2.30377	2.2431	2.98458	2.61044	3.28337	3.24877	3.08947	2.88972
0.948	2.13235	2.12014	10.2283	9.00868	2.31219	2.25232	2.97145	2.59544	3.31528	3.27903	3.0477	2.85199
0.95	2.13235	2.12	10.422	9.11341	2.3258	2.26591	3.05175	2.63072	3.33786	3.29996	3.0237	2.8244
0.952	2.13807	2.12614	10.6283	9.22989	2.35552	2.29506	3.06227	2.63502	3.35215	3.31292	3.00263	2.80513
0.954	2.13969	2.12757	10.9301	9.42153	2.36426	2.30352	3.07883	2.65454	3.37581	3.33502	2.97463	2.77995
0.956	2.14814	2.13557	11.1353	9.63497	2.3715	2.31205	3.07855	2.65399	3.40513	3.36333	2.93907	2.74698
0.958	2.15677	2.14353	11.2449	9.7438	2.39132	2.33474	3.08653	2.65141	3.4327	3.39253	2.92849	2.73654
0.96	2.15801	2.14526	11.4869	9.90723	2.39809	2.34173	3.07931	2.65942	3.4501	3.40982	2.93245	2.73566
0.962	2.17116	2.1577	11.8061	10.0971	2.41003	2.35584	3.11939	2.67321	3.46936	3.42887	2.91624	2.71749
0.964	2.17477	2.16059	12.0533	10.2337	2.43766	2.38353	3.10271	2.66832	3.47776	3.43621	2.92638	2.72017
0.966	2.17325	2.1589	12.3947	10.4585	2.4687	2.41187	3.06248	2.64682	3.5021	3.4593	2.97287	2.75618
0.968	2.17475	2.16023	12.8397	10.7383	2.47588	2.41952	3.12889	2.6649	3.51152	3.4678	2.96565	2.74438
0.97	2.16494	2.15034	13.2289	11.0399	2.48926	2.4317	3.19092	2.69117	3.53911	3.49698	2.96134	2.74231
0.972	2.16601	2.15134	13.6267	11.3601	2.50754	2.45152	3.22976	2.70385	3.54661	3.50387	3.0021	2.78022
0.974	2.16411	2.15038	13.9401	11.6175	2.54121	2.48526	3.27934	2.73278	3.55114	3.5101	3.00548	2.77986
0.976	2.15494	2.14142	14.1594	11.8076	2.56485	2.50925	3.27949	2.73072	3.55166	3.51271	3.02809	2.79619
0.978	2.15996	2.14643	14.4002	11.9916	2.57291	2.51694	3.30423	2.73984	3.55183	3.51371	3.0562	2.81701
0.98	2.15096	2.13761	14.6365	12.146	2.56637	2.51031	3.31207	2.75047	3.5465	3.50692	3.09726	2.85151
0.982	2.1593	2.14556	14.8102	12.2205	2.56902	2.51307	3.32802	2.7515	3.54337	3.50534	3.13225	2.8799
0.984	2.17068	2.15678	14.7945	12.1297	2.58381	2.52472	3.31595	2.74467	3.56404	3.52669	3.16784	2.9081
0.986	2.17803	2.16406	14.7521	12.055	2.60446	2.54478	3.32848	2.76022	3.56808	3.53171	3.20834	2.939
0.988	2.18064	2.1666	14.5769	11.9023	2.6283	2.56668	3.3406	2.77335	3.55996	3.52623	3.24958	2.97262
0.99	2.1862	2.17225	14.4667	11.8124	2.6281	2.56288	3.37645	2.79856	3.55352	3.51716	3.27239	2.99004
0.992	2.19005	2.17588	14.1909	11.6572	2.60497	2.54131	3.41886	2.833	3.54682	3.51012	3.3149	3.02673
0.994	2.19865	2.18377	13.8199	11.4233	2.60258	2.53964	3.45206	2.85256	3.548	3.50925	3.33343	3.04177
0.996	2.20443	2.18995	13.7264	11.3722	2.58229	2.52092	3.49407	2.89403	3.55658	3.51831	3.37512	3.07975
0.998	2.20435	2.19014	13.5637	11.2584	2.54016	2.48311	3.47078	2.91776	3.56964	3.53053	3.38305	3.08823
1	2.20055	2.18629	13.5541	11.2969	2.5177	2.46145	3.52828	2.96435	3.57524	3.5356	3.36729	3.07198
1.002	2.20254	2.1888	13.4906	11.3026	2.53575	2.47543	3.51121	2.98058	3.59544	3.55463	3.35842	3.06585
1.004	2.21086	2.19761	13.5289	11.3364	2.50713	2.44586	3.52295	2.99287	3.57985	3.53734	3.34846	3.06011
1.006	2.21579	2.20268	13.3929	11.2208	2.52133	2.45153	3.53453	3.00617	3.56478	3.5211	3.35857	3.07251
1.008	2.21958	2.20664	13.348	11.2016	2.51581	2.44317	3.49234	2.99902	3.5612	3.51649	3.35528	3.07747
1.01	2.21362	2.20099	13.0593	11.046	2.47877	2.40651	3.48662	3.00864	3.54151	3.4972	3.36647	3.09124
1.012	2.21475	2.20255	13.0658	11.1249	2.4719	2.39872	3.44784	3.01936	3.5136	3.46968	3.34758	3.07836
1.014	2.20466	2.19282	12.9733	11.109	2.46223	2.38666	3.42138	3.01626	3.50319	3.45969	3.33695	3.07331
1.016	2.19669	2.18509	12.6677	10.9178	2.44962	2.37416	3.399	3.01216	3.49689	3.45565	3.34164	3.08478
1.018	2.19152	2.18068	12.6373	10.8626	2.46021	2.38247	3.34585	2.99442	3.47458	3.43437	3.36305	3.10553
1.02	2.18277	2.17247	12.8343	10.9294	2.44131	2.36123	3.29961	2.97658	3.47735	3.4358	3.35998	3.10372
1.022	2.1653	2.1551	12.9947	11.0429	2.45029	2.3667	3.25411	2.94624	3.47826	3.43753	3.34553	3.09184
1.024	2.14608	2.13643	13.1169	11.1663	2.46192	2.37542	3.17648	2.90044	3.48064	3.44072	3.34385	3.09371
1.026	2.1261	2.11685	13.4271	11.396	2.48874	2.39785	3.12538	2.86063	3.48222	3.44259	3.356	3.10815
1.028	2.10377	2.09544	13.7091	11.6166	2.50794	2.41414	3.1131	2.83133	3.4563	3.41831	3.31987	3.08654
1.03	2.08749	2.07976	13.8758	11.7918	2.53438	2.4402	3.09813	2.80436	3.44578	3.4107	3.31207	3.08269
1.032	2.07436	2.06722	14.0047	11.9142	2.51034	2.42206	3.01087	2.74779	3.43213	3.39757	3.28575	3.05568
1.034	2.05819	2.05143	14.1876	12.0463	2.52212	2.43439	2.98254	2.71895	3.41219	3.37953	3.30225	3.06909
1.036	2.03487	2.02812	14.2374	12.0698	2.5156	2.4273	2.91221	2.66354	3.39953	3.36844	3.3004	3.06189
1.038	2.02928	2.02239	14.235	12.0343	2.50845	2.42132	2.85739	2.62567	3.38293	3.35265	3.33127	3.08842
1.04	2.01558	2.00904	14.1529	11.9484	2.51413	2.42632	2.76769	2.56882	3.36642	3.33909	3.33261	3.08739
1.042	2.01372	2.00697	13.9504	11.7695	2.51321	2.42562	2.74176	2.53923	3.34732	3.32184	3.35264	3.10317
1.044	2.01029	2.00326	13.5282	11.4404	2.50155	2.41353	2.72911	2.5228	3.32661	3.3033	3.36328	3.10983
1.046	2.00512	1.99773	13.1124	11.1184	2.48506	2.40417	2.75143	2.5309	3.30508	3.28289	3.39096	3.13122
1.048	2.0065	1.99875	12.7723	10.796	2.48732	2.40577	2.75445	2.52661	3.29644	3.27505	3.3855	3.124
1.05	2.01013	2.00218	12.3935	10.4594	2.47608	2.39583	2.78443	2.53455	3.30213	3.27848	3.37647	3.11331
1.052	2.01626	2.00859	11.9152	10.0525	2.47449	2.39667	2.81173	2.54455	3.28216	3.25977	3.35835	3.0956
1.054	2.01826	2.01069	11.6133	9.73467	2.44548	2.37079	2.85097	2.56244	3.29743	3.27504	3.34936	3.08349
1.056	2.01755	2.01009	11.4927	9.62618	2.46634	2.39449	2.8769	2.58332	3.28786	3.2653	3.32995	3.06455
1.058	2.02207	2.01413	11.139	9.37171	2.48521	2.41615	2.885	2.59071	3.29188	3.27018	3.30034	3.03968
1.06	2.02991	2.02145	10.8826	9.20255	2.52298	2.45053	2.92614	2.61253	3.30042	3.2763	3.28254	3.02286
1.062	2.04836	2.03944	10.6318	9.00882	2.54639	2.47322	2.91111	2.60328	3.32838	3.29965	3.27911	3.02207
1.064	2.05983	2.05126	10.5524	8.87214	2.51656	2.44581	2.90092	2.59913	3.33276	3.30277	3.27555	3.02069
1.066	2.06838	2.0599	10.3945	8.70663	2.51183	2.4419	2.92143	2.61625	3.32791	3.29876	3.2593	3.00952
1.068	2.0768	2.068	10.4337	8.73943	2.50483	2.44	2.90585	2.60718	3.33791	3.30696	3.22365	2.97968
1.07	2.08473	2.07635	10.3735	8.63629	2.478	2.41663	2.91499	2.61169	3.34712	3.31366	3.17913	2.93841
1.072	2.09085	2.08327	10.7034	8.82966	2.49447	2.43254	2.89035	2.59824	3.35329	3.31601	3.15169	2.91281
1.074	2.10218	2.09347	10.7776	8.81745	2.49938	2.4364	2.82081	2.54962	3.36744	3.3255	3.13453	2.89958
1.076	2.1057	2.09647	10.9839	8.96857	2.48522	2.42441	2.78821	2.53192	3.38648	3.34262	3.12087	2.88975
1.078	2.11691	2.10721	11.3992	9.26679	2.48512	2.42352	2.77416	2.52951	3.40694	3.35579	3.11988	2.88968
1.08	2.12531	2.11459	11.6109	9.46237	2.44952	2.39144	2.82505	2.56107	3.43684	3.37834	3.10467	2.88073
1.082	2.12625	2.11432	11.8069	9.68609	2.44295	2.38501	2.90654	2.60676	3.44821	3.38417	3.09906	2.87738
1.084	2.13946	2.12669	12.1103	9.98613	2.41496	2.36219	2.93842	2.62626	3.4827	3.41189	3.05955	2.84564
1.086	2.14162	2.12778	12.5354	10.3161	2.39595	2.34782	3.02012	2.66411	3.5107	3.43279	3.03509	2.82466
1.088	2.15227	2.1378	13.0008	10.678	2.39144	2.34351	3.07032	2.68415	3.52698	3.44305	2.99751	2.79477
1.09	2.15532	2.14008	13.2757	10.909	2.36675	2.32359	3.07616	2.71045	3.53139	3.44124	2.98721	2.78503
1.092	2.15646	2.14076	13.5594	11.1542	2.3616	2.31932	3.05148	2.69742	3.53174	3.43438	2.97156	2.77335
1.094	2.16331	2.14769	13.8429	11.3824	2.38753	2.33976	3.08625	2.71193	3.52135	3.41685	2.95814	2.76233
1.096	2.16937	2.15363	13.9136	11.533	2.3914	2.34241	3.13189	2.74316	3.50916	3.40056	2.94267	2.74514
1.098	2.18208	2.16578	14.0099	11.6809	2.3749	2.32998	3.17885	2.75658	3.48735	3.37355	2.93264	2.73973
1.1	2.18005	2.1636	14.0884	11.8037	2.36172	2.31673	3.26049	2.7957	3.47231	3.35476	2.89588	2.70735
1.102	2.18313	2.16615	13.9987	11.8323	2.31365	2.2741	3.37565	2.86687	3.4439	3.32552	2.89821	2.71067
1.104	2.18958	2.17271	13.7876	11.7604	2.31346	2.27272	3.54847	2.95366	3.39924	3.28088	2.87894	2.69614
1.106	2.19144	2.1751	13.56	11.6583	2.31819	2.27623	3.76284	3.07557	3.37783	3.26017	2.8582	2.68232
1.108	2.18223	2.1662	13.3709	11.599	2.33711	2.28961	3.99834	3.20688	3.35567	3.23858	2.82011	2.64804
1.11	2.17282	2.15702	13.1902	11.5734	2.32777	2.28035	4.25552	3.33584	3.33046	3.21589	2.82294	2.65458
1.112	2.17425	2.15839	13.148	11.5922	2.33209	2.28448	4.45042	3.44185	3.30187	3.19036	2.8059	2.64192
1.114	2.18043	2.16433	13.2944	11.7416	2.3287	2.28352	4.66335	3.55361	3.28983	3.18198	2.81124	2.64846
1.116	2.17781	2.16209	13.4614	11.9218	2.37875	2.33161	4.84259	3.65088	3.26201	3.15581	2.79095	2.63431
1.118	2.18128	2.16601	13.5441	11.9677	2.3752	2.3269	5.00226	3.74383	3.24408	3.14641	2.80537	2.65239
1.12	2.18532	2.17077	13.8447	12.163	2.38799	2.33644	5.14323	3.8364	3.23355	3.13629	2.80863	2.65631
1.122	2.18759	2.17311	14.1899	12.366	2.40298	2.35023	5.23644	3.88504	3.22655	3.13112	2.82434	2.6741
1.124	2.18869	2.17509	14.5729	12.5697	2.41475	2.35948	5.2956	3.91894	3.1918	3.1016	2.84197	2.69204
1.126	2.19741	2.18394	14.8402	12.7005	2.41342	2.36094	5.32848	3.93464	3.1639	3.07647	2.8465	2.69376
1.128	2.19395	2.18111	14.9877	12.7143	2.42307	2.37251	5.29746	3.91592	3.17626	3.08855	2.87522	2.71601
1.13	2.19043	2.17809	14.9982	12.6147	2.4392	2.38425	5.22599	3.87981	3.18331	3.09895	2.90897	2.74591
1.132	2.18437	2.17157	14.9924	12.5319	2.47902	2.42256	5.12691	3.84227	3.1692	3.08754	2.93592	2.7704
1.134	2.17956	2.16574	14.9839	12.4481	2.47752	2.42394	5.01019	3.79494	3.18315	3.10421	2.9574	2.79123
1.136	2.16989	2.15664	15.1474	12.4424	2.48081	2.42969	4.91229	3.75967	3.19367	3.11712	2.97988	2.81283
1.138	2.16901	2.1556	15.2565	12.3505	2.49607	2.44215	4.82995	3.72715	3.22091	3.14071	2.98728	2.81823
1.14	2.17176	2.15773	15.404	12.2811	2.48209	2.43114	4.70588	3.65626	3.26814	3.18738	2.99752	2.82551
1.142	2.16878	2.15458	15.6668	12.3089	2.50877	2.45431	4.53184	3.56684	3.30532	3.22576	2.94968	2.78077
1.144	2.16878	2.15489	15.8511	12.3037	2.51147	2.45965	4.27995	3.43641	3.3291	3.24932	2.8997	2.73645
1.146	2.16861	2.15465	16.1128	12.3569	2.519	2.46786	4.03628	3.30664	3.34301	3.26242	2.87415	2.71177
1.148	2.17282	2.15934	16.3545	12.4364	2.54674	2.48964	3.7735	3.16669	3.32572	3.24629	2.88481	2.72105
1.15	2.16995	2.15672	16.5638	12.5364	2.55481	2.49848	3.52707	3.03896	3.29427	3.21661	2.88523	2.7223
1.152	2.16939	2.15619	16.6692	12.5988	2.57994	2.51785	3.31607	2.90573	3.3005	3.22377	2.87918	2.71329
1.154	2.17363	2.16094	16.7591	12.67	2.58528	2.52017	3.11098	2.78936	3.29064	3.21446	2.87961	2.71093
1.156	2.16844	2.15585	16.7988	12.7428	2.57773	2.51036	2.99096	2.71837	3.25519	3.18288	2.90269	2.73395
1.158	2.17071	2.15875	16.8132	12.7992	2.53984	2.47485	2.84517	2.61496	3.22517	3.15583	2.9044	2.73988
1.16	2.16282	2.15201	16.4159	12.5978	2.53087	2.46092	2.74906	2.5559	3.21311	3.14851	2.92174	2.75818
1.162	2.15378	2.14423	15.8635	12.3029	2.50532	2.4335	2.68097	2.50432	3.19297	3.13046	2.95878	2.79405
1.164	2.14501	2.13566	15.3019	11.9778	2.50917	2.43364	2.684	2.48619	3.18083	3.11896	3.01515	2.84863
1.166	2.14435	2.13436	14.9204	11.7938	2.48585	2.40677	2.68245	2.47283	3.17142	3.11315	3.05703	2.89026
1.168	2.15391	2.14296	14.8202	11.768	2.46742	2.38789	2.68914	2.46588	3.17024	3.11194	3.08561	2.92044
1.17	2.16738	2.15608	14.8331	11.8458	2.43789	2.3576	2.68664	2.43651	3.1593	3.10147	3.1347	2.96963
1.172	2.17647	2.16518	14.9584	11.9709	2.42491	2.34307	2.67688	2.42595	3.15694	3.10025	3.1702	3.00079
1.174	2.17696	2.16616	15.1713	12.1541	2.39524	2.31569	2.71595	2.44448	3.1403	3.08439	3.2056	3.0362
1.176	2.17189	2.16096	15.2678	12.2379	2.38287	2.30104	2.72591	2.44795	3.12465	3.06908	3.24229	3.07361
1.178	2.15989	2.14874	15.171	12.1748	2.35437	2.27142	2.75239	2.4684	3.08551	3.03151	3.28066	3.109
1.18	2.15484	2.14313	15.1545	12.1552	2.3351	2.25306	2.77463	2.48282	3.05538	2.99754	3.31473	3.13796
1.182	2.14303	2.13153	15.2625	12.1369	2.31578	2.23642	2.75814	2.48718	3.03453	2.97561	3.36098	3.18011
1.184	2.14691	2.1357	15.1885	11.992	2.28254	2.20508	2.69069	2.46502	3.00989	2.95311	3.41624	3.23146
1.186	2.15133	2.14019	15.0517	11.8559	2.2696	2.19442	2.6982	2.46695	3.00117	2.94684	3.48203	3.29021
1.188	2.13954	2.12836	14.8854	11.6839	2.26599	2.18944	2.71386	2.46387	3.00477	2.95005	3.53925	3.34222
1.19	2.13447	2.1226	14.7933	11.579	2.26736	2.18963	2.7234	2.45773	2.97382	2.92058	3.59055	3.38911
1.192	2.12857	2.11679	14.7393	11.5005	2.26731	2.19158	2.75161	2.47516	2.93142	2.87395	3.60694	3.40524
1.194	2.11778	2.10654	14.8646	11.5133	2.23056	2.16043	2.72758	2.46138	2.90236	2.84158	3.63883	3.43283
1.196	2.11227	2.10118	15.0279	11.5257	2.20515	2.13603	2.75046	2.47729	2.88577	2.82142	3.63571	3.42713
1.198	2.10926	2.09806	14.9685	11.4107	2.19725	2.12846	2.81937	2.53183	2.87279	2.80614	3.61192	3.40748
1.2	2.11599	2.10464	14.9226	11.3406	2.19956	2.13186	2.82683	2.56071	2.84514	2.77934	3.5958	3.39525
1.202	2.10781	2.09675	14.8466	11.2999	2.23413	2.16371	2.92111	2.64216	2.81531	2.7496	3.52218	3.331
1.204	2.11566	2.10449	14.6718	11.1644	2.20756	2.14365	2.95583	2.68337	2.77983	2.71567	3.53198	3.34101
1.206	2.11902	2.10874	14.6739	11.1654	2.2426	2.17514	3.06374	2.75574	2.76046	2.6969	3.5546	3.36097
1.208	2.12693	2.11655	14.5188	11.0745	2.2687	2.19795	3.23267	2.8468	2.72052	2.65971	3.5585	3.36028
1.21	2.13284	2.12173	14.4581	11.0399	2.28589	2.21527	3.30966	2.89137	2.7146	2.65588	3.52332	3.32873
1.212	2.12735	2.11602	14.1971	10.8249	2.29393	2.21973	3.37651	2.92637	2.72125	2.66498	3.48114	3.29195
1.214	2.12909	2.118	14.2089	10.7907	2.29287	2.21921	3.48806	2.96163	2.69832	2.64316	3.4689	3.27949
1.216	2.14067	2.12974	14.0126	10.6507	2.28597	2.21334	3.5679	2.98793	2.68137	2.63031	3.45895	3.27114
1.218	2.15931	2.14793	13.65	10.4346	2.30593	2.2354	3.64491	3.0071	2.70248	2.655	3.46668	3.27485
1.22	2.16417	2.15209	13.2319	10.1488	2.30595	2.23456	3.80517	3.07277	2.74073	2.6903	3.44698	3.25549
1.222	2.17171	2.1585	12.8876	9.91042	2.27375	2.20722	3.92874	3.12375	2.76807	2.71622	3.44267	3.2525
1.224	2.19405	2.17947	12.7272	9.84297	2.28662	2.22307	4.0372	3.15608	2.80659	2.75502	3.44003	3.25299
1.226	2.21464	2.19964	12.7358	9.8522	2.31526	2.24979	4.11631	3.18228	2.82142	2.76965	3.43738	3.25566
1.228	2.23274	2.21721	12.6585	9.75058	2.32116	2.26107	4.18848	3.18514	2.86088	2.8063	3.43191	3.25307
1.23	2.24331	2.22781	12.7481	9.80901	2.33929	2.28066	4.1846	3.16588	2.90043	2.84498	3.45117	3.26268
1.232	2.24277	2.22735	12.9241	9.90549	2.33765	2.28222	4.19466	3.16441	2.93281	2.87751	3.43947	3.24494
1.234	2.24218	2.22751	12.9672	9.88528	2.35726	2.30291	4.18591	3.14775	2.94193	2.88651	3.44059	3.24664
1.236	2.24566	2.23029	12.8741	9.75899	2.38204	2.32684	4.22637	3.15479	2.95643	2.90287	3.45707	3.26026
1.238	2.2316	2.21614	12.8728	9.69197	2.38664	2.33259	4.23608	3.15725	2.97385	2.92149	3.47371	3.2724
1.24	2.23494	2.21983	12.8996	9.65565	2.39484	2.34453	4.18654	3.12815	3.01916	2.96855	3.52393	3.31733
1.242	2.24078	2.22627	13.2188	9.78729	2.4226	2.36802	4.17311	3.10809	3.07013	3.02114	3.5821	3.37313
1.244	2.24234	2.22782	13.1796	9.77313	2.43061	2.37283	4.18474	3.07858	3.10192	3.05532	3.6409	3.42364
1.246	2.23779	2.22385	13.24	9.85099	2.45934	2.39913	4.20628	3.06173	3.1262	3.07936	3.68493	3.46126
1.248	2.2241	2.21035	13.1952	9.82235	2.45479	2.39301	4.1811	3.03388	3.14225	3.09258	3.73286	3.50127
1.25	2.21632	2.20285	13.2613	9.89412	2.44516	2.38251	4.18341	3.02758	3.13744	3.08741	3.76377	3.52716
1.252	2.20351	2.19089	13.1545	9.88107	2.42137	2.35899	4.15101	3.01843	3.14984	3.09754	3.7623	3.52833
1.254	2.18643	2.17456	13.2474	9.97405	2.40495	2.3448	4.07674	2.99316	3.16331	3.11437	3.80009	3.56087
1.256	2.17325	2.16166	13.2677	10.0353	2.39719	2.33664	4.01947	2.97666	3.18933	3.14045	3.79912	3.56077
1.258	2.16295	2.15173	13.2109	10.0734	2.40349	2.34413	3.98577	2.99264	3.1994	3.15208	3.80327	3.56604
1.26	2.14993	2.13948	13.1809	10.1821	2.42247	2.35981	3.9673	2.9983	3.22596	3.17955	3.82261	3.58535
1.262	2.13282	2.12308	13.1463	10.2704	2.40627	2.34515	3.94218	2.99142	3.24869	3.20214	3.81052	3.57446
1.264	2.13085	2.12168	13.0479	10.2863	2.3992	2.33891	3.82643	2.95236	3.26516	3.22016	3.80851	3.57247
1.266	2.1211	2.11254	13.0209	10.3434	2.40199	2.33774	3.86611	2.96762	3.27978	3.23594	3.77339	3.54007
1.268	2.10828	2.09924	13.0711	10.4386	2.36387	2.30429	3.80382	2.94528	3.28648	3.24606	3.70524	3.47743
1.27	2.09342	2.08482	13.3149	10.6292	2.32979	2.27313	3.7547	2.92614	3.29512	3.25986	3.6285	3.41165
1.272	2.08118	2.07347	13.399	10.708	2.28894	2.23626	3.71448	2.90092	3.29671	3.26359	3.57288	3.36632
1.274	2.0816	2.07435	13.4353	10.8101	2.279	2.22597	3.72328	2.89941	3.30614	3.2732	3.5224	3.32021
1.276	2.08688	2.07962	13.3311	10.8301	2.27262	2.22371	3.69356	2.91108	3.31677	3.28584	3.43035	3.24254
1.278	2.08693	2.07885	13.3243	10.8968	2.26679	2.21949	3.75074	2.94994	3.32683	3.29507	3.34559	3.16892
1.28	2.0799	2.07177	13.554	11.1144	2.24859	2.20406	3.76324	2.96732	3.34238	3.30728	3.21123	3.04973
1.282	2.09376	2.08526	13.6014	11.2149	2.27958	2.23296	3.71556	2.95186	3.32252	3.29015	3.13334	2.98178
1.284	2.10049	2.09161	13.7182	11.363	2.32102	2.27213	3.69194	2.94634	3.31146	3.27597	3.06673	2.92164
1.286	2.10094	2.0916	13.7469	11.396	2.33058	2.28274	3.63342	2.93516	3.29115	3.253	2.96439	2.82968
1.288	2.11163	2.10187	13.7148	11.4231	2.33735	2.29265	3.54587	2.90683	3.27912	3.23923	2.86166	2.73417
1.29	2.12146	2.11192	13.8022	11.5522	2.33134	2.28626	3.42419	2.87768	3.26229	3.22146	2.77489	2.6515
1.292	2.12154	2.11216	13.7157	11.5937	2.36047	2.31365	3.36761	2.85848	3.23509	3.19395	2.7074	2.58987
1.294	2.11745	2.1082	13.5536	11.5894	2.40378	2.35236	3.37947	2.87211	3.22035	3.17839	2.65304	2.54529
1.296	2.12405	2.11388	13.4541	11.594	2.41714	2.36436	3.45611	2.91962	3.22529	3.1838	2.57627	2.47455
1.298	2.12417	2.11412	13.4101	11.6377	2.42909	2.37364	3.49418	2.95328	3.22494	3.18214	2.55091	2.45061
1.3	2.13376	2.12347	13.3091	11.6085	2.47595	2.41612	3.54799	2.9737	3.22588	3.18262	2.52931	2.4318
1.302	2.14453	2.1341	13.2829	11.5952	2.51837	2.45113	3.63237	3.00941	3.22288	3.17911	2.50955	2.41473
1.304	2.14383	2.13341	12.9593	11.418	2.54529	2.47667	3.65289	3.01329	3.22485	3.18062	2.51657	2.42023
1.306	2.14621	2.13533	12.8019	11.3077	2.56008	2.49076	3.62578	3.00014	3.21755	3.17247	2.53366	2.43715
1.308	2.14853	2.1369	12.5926	11.1836	2.54259	2.47519	3.6102	2.98805	3.22081	3.17399	2.57251	2.47577
1.31	2.15114	2.13918	12.5296	11.1441	2.54163	2.47681	3.63805	2.99941	3.22058	3.17319	2.60009	2.50223
1.312	2.14162	2.12956	12.2757	10.97	2.5359	2.47279	3.67135	3.00938	3.2327	3.18499	2.65368	2.55454
1.314	2.13346	2.12138	12.2369	10.921	2.53636	2.47469	3.69483	3.0209	3.24068	3.19132	2.72547	2.61659
1.316	2.13359	2.12129	12.1439	10.8348	2.49797	2.44214	3.76903	3.04902	3.2466	3.19532	2.78972	2.67353
1.318	2.1411	2.12878	11.9668	10.7137	2.48605	2.43124	3.87505	3.10243	3.24485	3.19334	2.85439	2.7348
1.32	2.14374	2.13147	11.7074	10.5073	2.47841	2.42225	3.88274	3.09922	3.24959	3.19719	2.90711	2.78341
1.322	2.13861	2.12642	11.5006	10.3115	2.43307	2.38356	3.89714	3.09287	3.2593	3.20747	2.94936	2.82302
1.324	2.14622	2.13407	11.3248	10.1335	2.42475	2.37728	3.91979	3.10624	3.26474	3.21422	2.99433	2.86578
1.326	2.14207	2.12988	11.2173	10.0216	2.38119	2.33969	3.99809	3.12882	3.27136	3.22218	3.00971	2.88247
1.328	2.13872	2.1263	11.0691	9.87	2.35756	2.32177	3.97051	3.11865	3.27761	3.23018	3.05305	2.92745
1.33	2.13983	2.12768	10.9595	9.74697	2.35928	2.32176	4.04333	3.14688	3.29263	3.2464	3.0705	2.94467
1.332	2.15086	2.13828	10.6364	9.47591	2.36546	2.32966	4.06214	3.15397	3.31454	3.26803	3.0782	2.95328
1.334	2.15932	2.14657	10.4804	9.33917	2.38471	2.34608	3.99928	3.14799	3.33599	3.29016	3.03396	2.91183
1.336	2.16517	2.15168	10.6089	9.3745	2.39583	2.3555	3.9776	3.15238	3.34636	3.30222	3.01516	2.89613
1.338	2.17492	2.16074	10.7492	9.41582	2.39392	2.35141	3.96591	3.14632	3.36248	3.31933	3.00565	2.88562
1.34	2.16804	2.15355	10.9217	9.46159	2.39169	2.3463	3.88572	3.11725	3.38079	3.33829	2.98941	2.87029
1.342	2.17966	2.16433	10.8823	9.39266	2.40096	2.3489	3.80995	3.09613	3.37657	3.33347	2.98847	2.86659
1.344	2.16222	2.14691	11.0215	9.43845	2.38595	2.33337	3.76678	3.0862	3.3787	3.33272	2.94163	2.82348
1.346	2.16351	2.14811	11.215	9.52302	2.39438	2.34179	3.74618	3.07861	3.38504	3.33838	2.89814	2.78447
1.348	2.1663	2.15133	11.4533	9.67485	2.4053	2.34864	3.65832	3.04312	3.38215	3.33584	2.89954	2.78633
1.35	2.16713	2.15258	11.821	9.92158	2.43085	2.36768	3.62261	3.01187	3.38042	3.33423	2.86806	2.75263
1.352	2.16266	2.14811	12.2315	10.215	2.48289	2.41271	3.6823	3.02219	3.38659	3.33901	2.85378	2.73678
1.354	2.16122	2.14723	12.7463	10.5627	2.51676	2.44141	3.77736	3.06099	3.37806	3.32973	2.82262	2.70738
1.356	2.17208	2.1581	13.2731	10.8978	2.54886	2.46823	3.83495	3.08425	3.3743	3.32599	2.80834	2.69048
1.358	2.16318	2.14928	13.6234	11.1208	2.5689	2.48471	3.90317	3.10603	3.37702	3.32737	2.83651	2.71635
1.36	2.1613	2.1474	14.001	11.325	2.58957	2.50411	3.9611	3.10767	3.38801	3.33737	2.84698	2.7287
1.362	2.1615	2.14837	14.2306	11.4507	2.58314	2.4962	3.97376	3.10877	3.40062	3.34834	2.84237	2.72482
1.364	2.15648	2.14357	14.5349	11.6521	2.56898	2.4822	3.90067	3.06705	3.40946	3.35621	2.89281	2.77397
1.366	2.15825	2.1453	14.9861	11.9393	2.5479	2.46325	3.88357	3.04545	3.40674	3.35226	2.88179	2.76503
1.368	2.16043	2.14809	15.2812	12.159	2.53849	2.45833	3.9246	3.05245	3.42055	3.36535	2.90023	2.78578
1.37	2.15645	2.14448	15.478	12.252	2.52279	2.44592	4.03206	3.08929	3.42521	3.36998	2.91743	2.79803
1.372	2.14695	2.13504	15.6172	12.288	2.51414	2.43717	4.09557	3.09851	3.4306	3.37375	2.92586	2.80605
1.374	2.15107	2.13904	15.6924	12.3223	2.4817	2.40981	4.16541	3.10544	3.42893	3.37098	2.93372	2.81136
1.376	2.15141	2.13957	15.6659	12.2708	2.44422	2.37531	4.24003	3.13282	3.41872	3.3609	2.96539	2.84115
1.378	2.15703	2.14502	15.5641	12.2295	2.44876	2.37788	4.30587	3.15015	3.40805	3.34941	2.96465	2.84241
1.38	2.15141	2.13903	15.5329	12.2232	2.42481	2.35827	4.30246	3.13146	3.39731	3.33937	2.98633	2.86359
1.382	2.14215	2.12992	15.6229	12.3199	2.39102	2.32885	4.40834	3.1602	3.38941	3.33262	3.00784	2.88601
1.384	2.15449	2.14185	15.6844	12.4065	2.39872	2.33615	4.40098	3.15247	3.38056	3.32542	3.01293	2.89099
1.386	2.15218	2.13883	15.6963	12.4273	2.37444	2.31575	4.42687	3.16023	3.38858	3.33496	3.00883	2.88932
1.388	2.15446	2.1408	15.6658	12.4146	2.38358	2.32578	4.42807	3.16357	3.38496	3.3335	3.02736	2.90715
1.39	2.14992	2.13649	15.6639	12.4409	2.40782	2.34789	4.46103	3.17744	3.39826	3.34976	3.02248	2.90232
1.392	2.1628	2.14873	15.5364	12.391	2.39743	2.34115	4.4735	3.18323	3.40627	3.3577	3.00544	2.88296
1.394	2.15854	2.14461	15.7067	12.5453	2.3832	2.32862	4.48598	3.19048	3.4263	3.37674	3.00683	2.88452
1.396	2.14677	2.13231	15.9181	12.6204	2.37098	2.31757	4.54788	3.204	3.4507	3.40185	3.03535	2.91219
1.398	2.14307	2.12827	15.9809	12.559	2.35411	2.30559	4.56696	3.21035	3.47504	3.42521	3.03789	2.91228
1.4	2.12544	2.11072	15.984	12.4813	2.36749	2.31692	4.49172	3.17743	3.48453	3.43436	3.03428	2.90646
1.402	2.11951	2.10472	16.0753	12.5174	2.37342	2.32461	4.49619	3.18122	3.48147	3.4315	3.00427	2.87379
1.404	2.10626	2.09157	16.3762	12.5816	2.37778	2.33072	4.51001	3.18314	3.46164	3.41217	2.9994	2.86869
1.406	2.10372	2.08919	16.8324	12.7295	2.40003	2.35135	4.54172	3.1908	3.4543	3.40432	3.01262	2.87657
1.408	2.09334	2.07895	17.0554	12.7662	2.40579	2.35589	4.51873	3.1839	3.44629	3.39573	3.02742	2.89156
1.41	2.08523	2.07104	17.3597	12.8404	2.4457	2.39327	4.56038	3.19449	3.43879	3.38832	3.00281	2.8689
1.412	2.08089	2.06668	17.493	12.8086	2.46363	2.41089	4.62683	3.22451	3.42801	3.377	3.01391	2.87951
1.414	2.07865	2.06481	17.7772	12.8941	2.49561	2.44097	4.60453	3.21598	3.41002	3.36136	2.99874	2.86606
1.416	2.07167	2.05768	17.8604	12.837	2.49006	2.43437	4.56586	3.19619	3.41409	3.36405	3.0182	2.88051
1.418	2.0616	2.04785	18.0917	12.9364	2.48576	2.43184	4.49532	3.16571	3.41472	3.36509	3.02496	2.88671
1.42	2.06241	2.04905	18.3025	13.0517	2.49703	2.44452	4.38805	3.12107	3.40464	3.35444	3.04044	2.90082
1.422	2.0543	2.04174	18.4007	13.1682	2.48232	2.43566	4.29892	3.09264	3.38928	3.33855	3.06498	2.92155
1.424	2.05012	2.03797	18.48	13.2385	2.48019	2.43503	4.17488	3.03515	3.36352	3.31351	3.12371	2.97566
1.426	2.04898	2.0367	18.4804	13.2361	2.47744	2.43333	4.13788	3.01378	3.34926	3.30077	3.16139	3.00437
1.428	2.04623	2.03384	18.3528	13.169	2.50111	2.45647	4.11981	3.01425	3.35545	3.30811	3.1979	3.03249
1.43	2.04304	2.03042	18.2502	13.0746	2.50371	2.46	4.07473	2.99886	3.33719	3.29118	3.22605	3.05522
1.432	2.04208	2.02923	18.2246	13.089	2.5024	2.45626	3.98934	2.96918	3.33365	3.28837	3.23316	3.06233
1.434	2.05109	2.03828	18.1668	13.1864	2.49392	2.44729	3.95592	2.95939	3.32918	3.28414	3.25004	3.07399
1.436	2.05588	2.04325	18.2768	13.3459	2.49594	2.44315	3.91169	2.95583	3.31096	3.26921	3.25688	3.07494
1.438	2.06102	2.04809	18.5266	13.5946	2.49027	2.43467	3.84499	2.93077	3.28771	3.24707	3.26268	3.07722
1.44	2.07076	2.05773	18.8608	13.8269	2.48437	2.42695	3.76027	2.90002	3.26381	3.22414	3.2577	3.07215
1.442	2.0816	2.06907	19.0039	13.9997	2.49623	2.43597	3.70453	2.87385	3.26288	3.22457	3.22291	3.03896
1.444	2.09393	2.08064	18.8985	13.985	2.51053	2.44971	3.61273	2.84763	3.27205	3.23468	3.20779	3.02499
1.446	2.09172	2.07783	18.7818	13.9438	2.51623	2.45531	3.60987	2.85643	3.28813	3.25062	3.17882	2.99902
1.448	2.09809	2.08412	18.6822	13.9549	2.53967	2.47898	3.60193	2.848	3.30586	3.26866	3.15228	2.97342
1.45	2.09782	2.08356	18.6048	13.9664	2.51547	2.45615	3.60518	2.8489	3.33611	3.29811	3.10195	2.92486
1.452	2.10744	2.09325	18.3678	13.8594	2.50086	2.44456	3.61918	2.84685	3.35489	3.3148	3.07303	2.89464
1.454	2.10392	2.08993	18.2503	13.7632	2.48157	2.42897	3.59502	2.83342	3.39146	3.35014	3.03521	2.86463
1.456	2.09807	2.08374	17.8867	13.4467	2.47766	2.42559	3.55316	2.81167	3.42352	3.38157	3.00179	2.83264
1.458	2.09675	2.08237	17.4872	13.1648	2.4786	2.42657	3.59824	2.83997	3.43661	3.39372	2.95238	2.78497
1.46	2.09525	2.0812	17.0661	12.8737	2.47533	2.42273	3.61807	2.84729	3.4288	3.38543	2.89335	2.73273
1.462	2.0975	2.08323	16.8719	12.6991	2.44614	2.39797	3.66046	2.86711	3.44126	3.3959	2.85165	2.69735
1.464	2.10083	2.08682	16.6948	12.4497	2.45988	2.41247	3.63333	2.85082	3.443	3.39653	2.8227	2.67872
1.466	2.09122	2.07782	16.3188	12.1245	2.47342	2.4267	3.61231	2.83549	3.46551	3.41843	2.75297	2.61913
1.468	2.08974	2.07589	15.7305	11.7586	2.48419	2.43891	3.68842	2.87411	3.50411	3.45631	2.75344	2.62554
1.47	2.09306	2.07939	15.2775	11.4812	2.49973	2.45237	3.75219	2.89783	3.51712	3.46995	2.73193	2.61254
1.472	2.08887	2.07513	14.8988	11.2214	2.50655	2.46069	3.7763	2.91736	3.53435	3.48636	2.78695	2.66596
1.474	2.0924	2.07823	14.7172	11.0853	2.51001	2.46792	3.82509	2.93592	3.53523	3.4891	2.7907	2.67221
1.476	2.08285	2.06908	14.3771	10.8648	2.4828	2.44527	3.87719	2.96036	3.54409	3.49647	2.82316	2.70299
1.478	2.07616	2.0626	14.1592	10.7927	2.48252	2.44697	3.88873	2.96342	3.53959	3.49186	2.84906	2.72748
1.48	2.06751	2.05395	14.044	10.675	2.48325	2.44832	3.99258	3.00912	3.54387	3.49545	2.91523	2.78879
1.482	2.06321	2.04965	13.9454	10.5711	2.46064	2.42778	4.08861	3.0566	3.5223	3.47524	2.9719	2.83833
1.484	2.06322	2.0495	13.803	10.3821	2.47369	2.43399	4.13669	3.07912	3.52228	3.47735	3.01893	2.87856
1.486	2.06705	2.05294	13.9695	10.4315	2.50258	2.46079	4.23061	3.12763	3.54091	3.49828	3.05937	2.91332
1.488	2.06602	2.05223	14.3401	10.5997	2.51566	2.47281	4.34159	3.18301	3.55402	3.51271	3.07289	2.92849
1.49	2.06797	2.05467	14.8605	10.8395	2.50562	2.46471	4.40945	3.2075	3.54846	3.50806	3.10451	2.95918
1.492	2.0675	2.05456	15.2318	11.0205	2.50118	2.45688	4.45159	3.2258	3.56391	3.52336	3.09928	2.94874
1.494	2.07034	2.05794	15.5909	11.1686	2.52079	2.47338	4.50055	3.24195	3.55852	3.51694	3.10907	2.95183
1.496	2.07142	2.05912	16.0251	11.2804	2.5061	2.4558	4.55813	3.27191	3.53545	3.49501	3.08811	2.93009
1.498	2.07535	2.06314	16.5514	11.4447	2.48865	2.43984	4.51567	3.25333	3.51995	3.47743	3.07382	2.91869
1.5	2.09063	2.07829	16.9357	11.5255	2.50918	2.45903	4.50995	3.24171	3.50688	3.46633	3.06886	2.91849
1.502	2.08831	2.07625	17.0612	11.4838	2.51905	2.46899	4.47559	3.20969	3.50315	3.46358	3.06636	2.91738
1.504	2.09365	2.0808	17.2687	11.5069	2.5055	2.45746	4.44187	3.19945	3.48398	3.4467	3.05428	2.90419
1.506	2.08583	2.07361	17.5186	11.5801	2.48537	2.43928	4.45113	3.1946	3.47564	3.43769	3.02995	2.88085
1.508	2.09505	2.08298	17.7181	11.6498	2.47515	2.42964	4.39679	3.1531	3.45079	3.41772	3.00555	2.85914
1.51	2.09323	2.0814	17.8187	11.6349	2.45631	2.41106	4.32245	3.11531	3.44419	3.41024	2.97257	2.83253
1.512	2.09371	2.08214	17.7108	11.5436	2.45543	2.40842	4.27439	3.08378	3.4206	3.38643	2.96047	2.82443
1.514	2.09884	2.08687	17.7592	11.5416	2.45212	2.40449	4.19502	3.05583	3.4133	3.37714	2.91956	2.78755
1.516	2.09657	2.08486	17.5418	11.3589	2.44926	2.39868	4.12917	3.02213	3.40973	3.37151	2.87176	2.74288
1.518	2.11299	2.10129	17.2876	11.2243	2.43017	2.38153	4.06846	2.99688	3.39514	3.3554	2.81217	2.69115
1.52	2.11212	2.10081	16.7203	10.9513	2.42526	2.37568	3.89596	2.92286	3.36919	3.32807	2.75365	2.64157
1.522	2.10982	2.09872	16.2038	10.722	2.40754	2.35761	3.68012	2.83137	3.3598	3.31654	2.69377	2.5836
1.524	2.11349	2.10273	15.6613	10.486	2.42139	2.3694	3.48243	2.75004	3.33682	3.29244	2.6594	2.55452
1.526	2.11349	2.1025	15.1806	10.3323	2.39874	2.34783	3.40892	2.73039	3.31456	3.26932	2.66545	2.55765
1.528	2.11651	2.10441	14.8756	10.2766	2.38634	2.33395	3.43564	2.75579	3.30027	3.25429	2.72489	2.61324
1.53	2.11758	2.10539	14.639	10.2043	2.35308	2.30369	3.34516	2.71146	3.26676	3.21836	2.74087	2.63682
1.532	2.11481	2.10226	14.4259	10.124	2.35221	2.30322	3.29843	2.70603	3.25333	3.20151	2.77279	2.66925
1.534	2.11603	2.1029	14.1898	10.0533	2.32974	2.28	3.30079	2.71039	3.22605	3.17297	2.78157	2.67607
1.536	2.11179	2.0987	13.9583	9.99783	2.306	2.25197	3.24929	2.69723	3.21474	3.15883	2.85007	2.73858
1.538	2.11173	2.09791	13.9383	10.0479	2.30826	2.24988	3.20466	2.68777	3.19655	3.1361	2.94248	2.81809
1.54	2.10456	2.09012	14.158	10.1591	2.29796	2.23723	3.21744	2.7051	3.1884	3.1273	3.01316	2.87928
1.542	2.10503	2.09014	14.091	10.1655	2.28687	2.22559	3.25273	2.72827	3.16839	3.10606	3.08833	2.9448
1.544	2.10332	2.08832	14.1216	10.2583	2.2792	2.22045	3.2506	2.72456	3.17138	3.10688	3.1279	2.97885
1.546	2.1064	2.09143	14.3873	10.4946	2.2925	2.23756	3.29872	2.74528	3.17703	3.11188	3.17489	3.02015
1.548	2.10908	2.09425	14.6466	10.6927	2.27729	2.2246	3.40278	2.78299	3.19117	3.12502	3.25965	3.0981
1.55	2.11852	2.10364	14.7111	10.7974	2.28119	2.22787	3.52698	2.82476	3.17853	3.11017	3.31743	3.14964
1.552	2.12308	2.1078	14.6877	10.8344	2.26925	2.21432	3.59042	2.85391	3.18309	3.1123	3.37534	3.19983
1.554	2.12302	2.10772	14.8639	10.9668	2.26245	2.20825	3.68608	2.88993	3.16955	3.09791	3.45546	3.27496
1.556	2.12501	2.10981	15.0448	11.0929	2.24251	2.1887	3.83902	2.95735	3.17797	3.10824	3.49573	3.31541
1.558	2.13332	2.11829	15.233	11.2085	2.23754	2.18616	3.95367	2.99426	3.20528	3.1367	3.53684	3.35491
1.56	2.13688	2.12198	15.3393	11.2844	2.24255	2.19057	4.08247	3.03943	3.22235	3.1556	3.5813	3.39973
1.562	2.13708	2.12239	15.4435	11.3794	2.21968	2.17116	4.27107	3.10988	3.2224	3.15688	3.62539	3.4371
1.564	2.14296	2.12812	15.6092	11.5343	2.2036	2.15784	4.3752	3.15526	3.23381	3.17102	3.65087	3.46081
1.566	2.13294	2.11881	15.6694	11.5881	2.1905	2.14425	4.56122	3.22986	3.24948	3.18768	3.70536	3.52044
1.568	2.13554	2.12098	15.7161	11.6217	2.18932	2.14491	4.6803	3.27231	3.2978	3.24026	3.74154	3.55252
1.57	2.12032	2.10634	15.7172	11.6339	2.18272	2.13773	4.75731	3.30087	3.33735	3.27774	3.77147	3.57935
1.572	2.10493	2.09088	15.6205	11.6227	2.16735	2.12178	4.9013	3.35632	3.37617	3.31946	3.77726	3.58295
1.574	2.10135	2.0873	15.6311	11.6252	2.15318	2.11148	5.00625	3.40331	3.43051	3.37549	3.78268	3.582
1.576	2.08977	2.07569	15.2952	11.4247	2.12679	2.08428	5.1135	3.44408	3.46306	3.41028	3.77361	3.56919
1.578	2.08779	2.07369	14.9764	11.2451	2.13762	2.09601	5.21518	3.49738	3.48391	3.43316	3.74933	3.54533
1.58	2.06398	2.05021	14.6731	11.0694	2.16702	2.1208	5.21014	3.49269	3.50714	3.46017	3.72317	3.51822
1.582	2.06607	2.05225	14.5539	10.9341	2.17015	2.12225	5.23551	3.50456	3.54448	3.49727	3.71141	3.50558
1.584	2.07684	2.06264	14.4112	10.7791	2.15537	2.10891	5.25768	3.51925	3.58392	3.53732	3.72528	3.52492
1.586	2.0705	2.05627	14.267	10.6258	2.15019	2.10413	5.2751	3.53248	3.58503	3.53904	3.71938	3.51827
1.588	2.06223	2.04807	13.9927	10.4064	2.19157	2.14001	5.25261	3.52636	3.58956	3.5429	3.70652	3.50775
1.59	2.06907	2.05548	13.7272	10.194	2.18747	2.13666	5.22308	3.50942	3.60174	3.55258	3.6957	3.5001
1.592	2.07681	2.06318	13.4883	9.99217	2.20393	2.15274	5.2064	3.51903	3.60713	3.5588	3.73073	3.52857
1.594	2.08697	2.07317	13.4304	9.86404	2.20521	2.15219	5.16129	3.49814	3.61144	3.5633	3.7291	3.52211
1.596	2.09313	2.07985	13.374	9.75512	2.2165	2.16291	5.06746	3.46799	3.61079	3.56137	3.71734	3.50577
1.598	2.10277	2.08972	13.3086	9.66029	2.25737	2.20209	4.99165	3.43451	3.5962	3.54638	3.68946	3.47433
1.6	2.11696	2.10375	13.1858	9.58067	2.27441	2.21991	4.93268	3.41719	3.59005	3.54184	3.65158	3.43759
1.602	2.13352	2.12031	12.9642	9.5069	2.32224	2.26779	4.89507	3.40886	3.5607	3.5124	3.67393	3.45788
1.604	2.13929	2.12668	12.8488	9.45084	2.34782	2.29538	4.78773	3.37118	3.52879	3.48185	3.65826	3.44343
1.606	2.15012	2.13799	12.8074	9.43887	2.39472	2.3397	4.83073	3.40351	3.49448	3.44879	3.68622	3.46962
1.608	2.15701	2.14456	12.7525	9.4508	2.4193	2.36053	4.8496	3.41719	3.45116	3.40363	3.7207	3.5053
1.61	2.16225	2.14983	12.5748	9.43401	2.44067	2.37871	4.85169	3.427	3.39859	3.34794	3.69521	3.48454
1.612	2.16158	2.14943	12.5097	9.49024	2.46552	2.40086	4.81697	3.42801	3.41916	3.36686	3.69677	3.48961
1.614	2.16636	2.15481	12.5031	9.60443	2.49634	2.43149	4.86314	3.46033	3.41208	3.35971	3.6796	3.47833
1.616	2.17232	2.16136	12.4714	9.73607	2.50792	2.44215	4.8975	3.48779	3.41439	3.36197	3.60991	3.41594
1.618	2.17179	2.16105	12.5032	9.90756	2.51273	2.4468	4.84727	3.46853	3.41415	3.36119	3.54885	3.36636
1.62	2.16787	2.15753	12.5863	10.1364	2.52176	2.45587	4.74562	3.4304	3.39672	3.34295	3.49299	3.31742
1.622	2.15963	2.14952	12.747	10.441	2.53594	2.46934	4.63845	3.38105	3.38397	3.33032	3.47652	3.30437
1.624	2.16144	2.15122	12.87	10.6917	2.55435	2.48651	4.49683	3.31245	3.38443	3.33004	3.44271	3.27243
1.626	2.15119	2.14123	12.8517	10.8291	2.53166	2.46549	4.5557	3.32985	3.38697	3.33303	3.46584	3.29589
1.628	2.13907	2.12913	12.7307	10.8598	2.52507	2.46164	4.5424	3.31339	3.41398	3.36225	3.45481	3.27446
1.63	2.12944	2.11972	12.7113	10.977	2.51617	2.45405	4.57777	3.31871	3.40525	3.35305	3.43428	3.25381
1.632	2.1269	2.1168	12.5544	10.9598	2.52793	2.46515	4.67996	3.36236	3.4175	3.36634	3.38379	3.20378
1.634	2.12056	2.11049	12.4271	10.9164	2.53567	2.47279	4.76519	3.38473	3.43106	3.37987	3.33469	3.15081
1.636	2.10475	2.09556	12.0836	10.7165	2.54892	2.48036	4.77079	3.38032	3.42999	3.37744	3.2727	3.09278
1.638	2.10078	2.09208	11.8111	10.5662	2.56349	2.49659	4.7275	3.35186	3.45186	3.3967	3.21589	3.04712
1.64	2.09904	2.09094	11.5116	10.4145	2.58302	2.51201	4.66245	3.30783	3.46519	3.41117	3.16329	3.00062
1.642	2.10683	2.09881	11.2088	10.223	2.57806	2.505	4.62334	3.28078	3.46524	3.40747	3.10914	2.95136
1.644	2.10744	2.09956	10.9227	10.0353	2.5665	2.49431	4.60582	3.25666	3.44265	3.38281	3.07138	2.92276
1.646	2.09811	2.09056	10.7437	9.92069	2.57395	2.49851	4.62302	3.25738	3.40209	3.34096	3.01492	2.86808
1.648	2.09756	2.09006	10.7359	9.93871	2.57091	2.49601	4.60012	3.24261	3.40026	3.33722	2.96581	2.82253
1.65	2.10939	2.10171	10.8039	9.9527	2.53842	2.4673	4.59079	3.21928	3.39493	3.33207	2.94852	2.80563
1.652	2.11012	2.10226	10.8863	9.94664	2.52428	2.45654	4.60852	3.22702	3.374	3.31343	2.95015	2.81261
1.654	2.10924	2.10143	10.9197	9.94842	2.51775	2.44606	4.58886	3.2253	3.3624	3.30051	2.94644	2.80836
1.656	2.10737	2.09961	10.8881	9.90001	2.51832	2.44678	4.55777	3.21393	3.33439	3.27261	2.98857	2.8423
1.658	2.11053	2.10242	10.8234	9.8438	2.52261	2.45124	4.53651	3.20034	3.3042	3.24436	3.02625	2.87302
1.66	2.10725	2.09885	10.7678	9.78592	2.49697	2.42884	4.489	3.1915	3.28824	3.23248	3.09912	2.93466
1.662	2.09361	2.08522	10.7945	9.75878	2.46245	2.39781	4.45214	3.17303	3.27015	3.21438	3.16433	2.99335
1.664	2.09004	2.08133	10.8593	9.71866	2.44076	2.37628	4.38603	3.13757	3.23585	3.17766	3.17151	2.99873
1.666	2.09565	2.08651	10.8888	9.70926	2.45893	2.38931	4.34967	3.10753	3.21724	3.15582	3.19416	3.02055
1.668	2.09032	2.08091	10.8884	9.71074	2.45583	2.38243	4.24241	3.06866	3.21371	3.1493	3.20702	3.03662
1.67	2.0916	2.08276	10.8658	9.68601	2.45252	2.37717	4.13916	3.02907	3.20488	3.14089	3.18734	3.01984
1.672	2.09921	2.09029	10.8023	9.61829	2.46706	2.38906	4.01363	2.97102	3.19139	3.12807	3.16851	3.00305
1.674	2.10292	2.09385	10.8632	9.63085	2.45639	2.37986	3.83502	2.8977	3.14912	3.08595	3.13293	2.96959
1.676	2.09693	2.08767	10.8148	9.55837	2.46871	2.39238	3.659	2.80442	3.11899	3.05687	3.07163	2.91242
1.678	2.10008	2.09056	10.7129	9.42478	2.46813	2.39599	3.48064	2.71991	3.08905	3.0291	3.0137	2.86317
1.68	2.11013	2.10051	10.5612	9.27928	2.47814	2.40543	3.34509	2.64259	3.06619	3.0044	2.95678	2.80702
1.682	2.1107	2.10089	10.3418	9.10132	2.47304	2.40336	3.26422	2.59386	3.02785	2.96561	2.89968	2.75552
1.684	2.1229	2.11288	9.98663	8.77453	2.46992	2.40227	3.27113	2.59439	2.9827	2.92018	2.87439	2.72968
1.686	2.11915	2.10947	9.54448	8.40524	2.44967	2.38345	3.25793	2.60382	2.936	2.87575	2.87263	2.72922
1.688	2.12586	2.11638	9.15661	8.0271	2.4717	2.40201	3.2327	2.60107	2.89328	2.83424	2.81475	2.67036
1.69	2.14046	2.13117	8.7771	7.63238	2.47783	2.41002	3.24953	2.61696	2.84764	2.78761	2.76553	2.62038
1.692	2.13918	2.13071	8.30928	7.1708	2.51433	2.44002	3.21527	2.60712	2.82696	2.76741	2.73178	2.58803
1.694	2.13874	2.13094	7.902	6.7773	2.52971	2.45213	3.23166	2.61213	2.81104	2.75144	2.69806	2.5567
1.696	2.13227	2.12554	7.52426	6.43312	2.51497	2.43468	3.13684	2.58684	2.77542	2.7163	2.65819	2.52197
1.698	2.13777	2.13105	7.16103	6.12869	2.49981	2.42173	3.11513	2.5853	2.76177	2.70248	2.61442	2.48779
1.7	2.13838	2.13178	6.91298	5.88858	2.49825	2.41515	3.11117	2.59128	2.73332	2.67503	2.56173	2.44285
1.702	2.14191	2.13498	6.67889	5.67292	2.46954	2.38491	3.15625	2.60955	2.7203	2.66005	2.54545	2.43047
1.704	2.13826	2.13115	6.54679	5.56845	2.44988	2.36275	3.19014	2.62501	2.70238	2.64127	2.54644	2.43328
1.706	2.14379	2.13621	6.5928	5.59149	2.42779	2.34086	3.19288	2.63805	2.69002	2.63039	2.56197	2.44299
1.708	2.14546	2.13792	6.70478	5.69967	2.40477	2.31839	3.21095	2.65558	2.68617	2.62801	2.60277	2.4816
1.71	2.14785	2.14033	6.65647	5.67924	2.37009	2.28334	3.31211	2.69649	2.67951	2.62441	2.67554	2.55339
1.712	2.13957	2.13245	6.66644	5.70724	2.34289	2.25533	3.3274	2.72169	2.68314	2.62608	2.76546	2.64048
1.714	2.13959	2.13209	6.73811	5.77209	2.32377	2.23375	3.32635	2.7246	2.68886	2.63007	2.86997	2.73121
1.716	2.14306	2.13548	6.76356	5.78416	2.30466	2.21593	3.3403	2.71683	2.67872	2.61927	2.94391	2.79586
1.718	2.13338	2.12577	6.80141	5.83098	2.27683	2.18982	3.3361	2.70967	2.68922	2.63005	3.00418	2.8434
1.72	2.13141	2.12361	6.84858	5.8877	2.23819	2.1534	3.34682	2.7043	2.70058	2.64001	3.07325	2.90063
1.722	2.13473	2.12632	6.9122	5.94608	2.19578	2.11314	3.36815	2.70369	2.70265	2.63252	3.08035	2.91088
1.724	2.1499	2.14101	6.92842	5.9639	2.21024	2.12184	3.3671	2.7147	2.68341	2.60673	3.09636	2.92336
1.726	2.15349	2.14436	6.90587	5.96906	2.20847	2.11942	3.3598	2.72626	2.70596	2.6242	3.10166	2.93037
1.728	2.15337	2.14441	6.9243	6.00955	2.16316	2.08146	3.34658	2.73693	2.69213	2.60588	3.13519	2.95556
1.73	2.15643	2.14693	6.95153	6.0587	2.1738	2.09382	3.35573	2.73895	2.67012	2.57945	3.14363	2.95443
1.732	2.1554	2.14515	6.94225	6.07432	2.1652	2.08852	3.33125	2.71865	2.64973	2.55589	3.15679	2.96117
1.734	2.15019	2.13966	7.03784	6.15373	2.14704	2.07412	3.29406	2.70768	2.65148	2.55245	3.14248	2.94935
1.736	2.15742	2.14669	6.97671	6.15132	2.14775	2.07572	3.30878	2.69627	2.62123	2.51718	3.15704	2.9589
1.738	2.16542	2.1548	6.87637	6.12445	2.15595	2.08435	3.32543	2.71391	2.59291	2.48774	3.13678	2.94094
1.74	2.16387	2.15335	6.74398	6.07063	2.18846	2.11308	3.30313	2.70066	2.58289	2.47506	3.12419	2.92464
1.742	2.15855	2.14794	6.67623	6.06472	2.21469	2.13715	3.2979	2.71763	2.55718	2.45032	3.07842	2.88309
1.744	2.16427	2.15386	6.62546	6.03289	2.23842	2.15716	3.25494	2.70723	2.54157	2.43463	3.08867	2.89253
1.746	2.1626	2.15261	6.52021	5.95766	2.24709	2.16364	3.20018	2.68756	2.52932	2.42272	3.07421	2.87437
1.748	2.17115	2.16153	6.45702	5.86777	2.26852	2.18353	3.22965	2.70546	2.53068	2.42485	3.0596	2.85844
1.75	2.18425	2.17476	6.32903	5.74078	2.29656	2.21034	3.13486	2.6575	2.52565	2.4203	3.04088	2.84317
1.752	2.17688	2.16814	6.23195	5.67756	2.31668	2.22637	3.09938	2.63886	2.54467	2.44037	3.02852	2.83611
1.754	2.16383	2.15577	6.12466	5.62522	2.31374	2.22353	3.10673	2.65135	2.54237	2.43866	3.01955	2.82555
1.756	2.15486	2.14688	6.06237	5.59305	2.29169	2.20207	3.09522	2.64608	2.54647	2.44534	2.97755	2.7892
1.758	2.1577	2.14949	6.05893	5.62841	2.29361	2.20378	3.09933	2.64714	2.56422	2.46478	2.94872	2.76682
1.76	2.16084	2.15238	6.20262	5.76594	2.31092	2.21745	3.11011	2.64135	2.57293	2.47715	2.92575	2.74475
1.762	2.1563	2.14816	6.36838	5.92176	2.33329	2.23703	3.13415	2.64078	2.60463	2.51239	2.95501	2.77349
1.764	2.14219	2.13421	6.67213	6.18077	2.34033	2.2431	3.11448	2.62782	2.59535	2.5085	2.99588	2.81323
1.766	2.1576	2.1491	6.90532	6.38973	2.34166	2.24778	3.1673	2.6441	2.60311	2.52006	3.03785	2.8588
1.768	2.16035	2.15192	7.04408	6.53291	2.31934	2.22663	3.20069	2.64427	2.6103	2.52745	3.06272	2.88809
1.77	2.16791	2.15905	7.13764	6.61358	2.33665	2.24462	3.22945	2.64705	2.63713	2.55393	3.09118	2.91831
1.772	2.16876	2.15963	7.30997	6.73372	2.34657	2.2579	3.20581	2.6353	2.66206	2.57903	3.14299	2.96136
1.774	2.18708	2.17694	7.43602	6.82587	2.33	2.24416	3.23171	2.62727	2.66525	2.59034	3.17247	2.98341
1.776	2.2043	2.19405	7.50015	6.87229	2.31366	2.23245	3.28827	2.64111	2.66777	2.59617	3.23039	3.03215
1.778	2.19485	2.18516	7.61391	6.94991	2.2804	2.20951	3.30859	2.65941	2.70215	2.63277	3.24856	3.04445
1.78	2.20159	2.19158	7.6709	6.97724	2.23512	2.17212	3.27157	2.64604	2.72638	2.6517	3.25649	3.04981
1.782	2.21261	2.20201	7.69507	6.97509	2.22942	2.16976	3.31312	2.68065	2.74804	2.66952	3.24032	3.03589
1.784	2.21879	2.20769	7.78172	7.0539	2.22108	2.1656	3.35909	2.71716	2.77591	2.6933	3.26487	3.05558
1.786	2.22006	2.20817	7.82076	7.11981	2.20103	2.15187	3.39318	2.72563	2.80852	2.72117	3.28249	3.07099
1.788	2.22242	2.21008	7.90377	7.20561	2.19243	2.14271	3.43626	2.73463	2.81398	2.72376	3.33003	3.10958
1.79	2.22863	2.21546	7.9288	7.23885	2.22179	2.16785	3.42743	2.7317	2.84204	2.75115	3.28924	3.07661
1.792	2.23638	2.22308	7.91167	7.23376	2.2047	2.15247	3.43886	2.74031	2.86098	2.76878	3.2578	3.05125
1.794	2.24573	2.23228	7.92601	7.21179	2.21384	2.15797	3.45315	2.75374	2.86829	2.77392	3.20964	3.00931
1.796	2.25402	2.24064	7.84782	7.11969	2.2369	2.17672	3.47007	2.76751	2.85728	2.76497	3.18252	2.98356
1.798	2.25207	2.23851	7.7291	6.99796	2.27126	2.20908	3.53319	2.80079	2.8692	2.78207	3.10676	2.91974
1.8	2.25064	2.23713	7.51612	6.80849	2.28163	2.21784	3.5271	2.79123	2.87364	2.78706	3.03832	2.85281
1.802	2.24849	2.23528	7.32971	6.65871	2.28862	2.22441	3.5562	2.80747	2.88607	2.80094	3.00513	2.82794
1.804	2.24895	2.23621	7.08231	6.45182	2.29327	2.22954	3.53528	2.7891	2.88062	2.79579	2.99661	2.82349
1.806	2.24447	2.23206	6.87301	6.25137	2.30449	2.23852	3.51524	2.78399	2.89186	2.80846	2.96152	2.79363
1.808	2.23996	2.22772	6.80238	6.14341	2.30982	2.24074	3.53923	2.79674	2.88355	2.80329	2.98009	2.8141
1.81	2.22676	2.21483	6.76045	6.07747	2.32343	2.25086	3.48106	2.75963	2.87109	2.79374	3.00036	2.83175
1.812	2.20237	2.19131	6.70205	6.03077	2.30622	2.23629	3.63027	2.82864	2.87697	2.80213	3.0475	2.87366
1.814	2.18234	2.1719	6.70481	5.99841	2.31089	2.23905	3.66809	2.85663	2.86922	2.79438	3.07283	2.89241
1.816	2.17742	2.16701	6.88531	6.08088	2.30795	2.23596	3.72753	2.88106	2.85402	2.78531	3.05598	2.87726
1.818	2.1617	2.15205	7.16408	6.29709	2.31775	2.245	3.81578	2.92377	2.83824	2.77024	3.04486	2.86662
1.82	2.15679	2.14733	7.42296	6.46816	2.34287	2.26944	3.90071	2.95867	2.82029	2.75209	3.06607	2.8855
1.822	2.14362	2.13459	7.61265	6.59476	2.35902	2.28445	3.98011	2.99662	2.81203	2.74775	3.08324	2.90489
1.824	2.14297	2.13404	7.78674	6.74836	2.35687	2.28413	4.03577	3.01958	2.77824	2.71684	3.08029	2.90123
1.826	2.15786	2.14859	7.96836	6.88437	2.35255	2.28355	4.04666	3.0304	2.78329	2.72132	3.08753	2.90599
1.828	2.15389	2.14447	8.17667	7.03112	2.37359	2.30331	4.05628	3.04911	2.78183	2.72099	3.08107	2.8952
1.83	2.15067	2.14134	8.50437	7.24538	2.36878	2.30016	4.08154	3.07106	2.80035	2.74159	3.08423	2.89026
1.832	2.14644	2.13741	8.78327	7.46123	2.33928	2.27572	4.0912	3.09387	2.81136	2.75478	3.09422	2.89205
1.834	2.14287	2.13423	9.04521	7.67663	2.32034	2.2587	4.13076	3.11917	2.80086	2.74517	3.09226	2.89028
1.836	2.1312	2.1235	9.31893	7.91163	2.33682	2.27461	4.10776	3.12886	2.81081	2.75471	3.06221	2.86555
1.838	2.11343	2.10636	9.53854	8.11692	2.33845	2.27888	4.15869	3.16288	2.85746	2.79465	2.99132	2.80214
1.84	2.11769	2.10952	9.79494	8.32584	2.35647	2.29183	4.19123	3.17878	2.88857	2.81669	2.92765	2.74207
1.842	2.11913	2.11075	10.0563	8.5359	2.38769	2.3174	4.28859	3.23062	2.91272	2.83665	2.87008	2.69086
1.844	2.12238	2.11311	10.3005	8.77343	2.36904	2.29892	4.2978	3.24181	2.96011	2.87829	2.83585	2.66464
1.846	2.12627	2.11583	10.382	8.83204	2.3822	2.30849	4.29906	3.24288	2.99522	2.9062	2.78672	2.62421
1.848	2.13491	2.12365	10.4269	8.82251	2.38829	2.31156	4.25456	3.2344	3.03963	2.94668	2.76204	2.60296
1.85	2.14039	2.12906	10.3317	8.71134	2.38303	2.30796	4.16182	3.2033	3.06488	2.96769	2.66534	2.5195
1.852	2.145	2.13289	10.2875	8.64461	2.37639	2.29961	4.10076	3.18477	3.08336	2.98009	2.63844	2.49654
1.854	2.14166	2.12902	10.1985	8.53446	2.37516	2.29571	4.00871	3.13713	3.08912	2.98536	2.63669	2.49891
1.856	2.14643	2.1333	9.95901	8.33953	2.34405	2.26822	3.97595	3.11485	3.10627	3.00312	2.63667	2.50433
1.858	2.15674	2.14295	9.74718	8.20717	2.33259	2.25798	3.98388	3.09186	3.12434	3.017	2.67673	2.54364
1.86	2.1641	2.14991	9.56253	8.10991	2.31642	2.2424	3.96798	3.06702	3.12672	3.01686	2.71582	2.57733
1.862	2.16605	2.15142	9.36428	7.98996	2.28708	2.21945	3.9398	3.03567	3.13754	3.02857	2.77509	2.6365
1.864	2.16626	2.15131	9.14969	7.85471	2.25362	2.18757	3.89014	2.99501	3.13256	3.02599	2.78469	2.64972
1.866	2.15321	2.13832	9.02207	7.77364	2.22488	2.16271	3.89784	2.97578	3.12917	3.02677	2.86239	2.72243
1.868	2.14757	2.1326	8.91921	7.73662	2.20652	2.1458	3.90236	2.95087	3.11239	3.01132	2.97785	2.82524
1.87	2.14584	2.13136	8.80621	7.70486	2.19522	2.13722	3.83624	2.8961	3.11227	3.01449	3.06081	2.8966
1.872	2.13971	2.12584	8.67046	7.64347	2.18507	2.13004	3.8112	2.87099	3.10127	3.00561	3.11214	2.94135
1.874	2.13851	2.12454	8.59283	7.59417	2.19709	2.13897	3.76288	2.82913	3.08854	2.99534	3.14826	2.97214
1.876	2.1338	2.11978	8.5852	7.64254	2.18184	2.12407	3.78995	2.81632	3.06859	2.97941	3.19104	3.00928
1.878	2.1343	2.12026	8.4648	7.59028	2.1827	2.12366	3.76288	2.78559	3.05827	2.97086	3.21126	3.02709
1.88	2.13361	2.11928	8.30206	7.47977	2.17948	2.11862	3.6588	2.72507	3.03745	2.958	3.2185	3.03425
1.882	2.12466	2.11116	8.09238	7.3504	2.14842	2.08736	3.61776	2.69909	3.04438	2.97106	3.18423	2.99872
1.884	2.11739	2.10442	7.93208	7.27392	2.10556	2.04842	3.59097	2.68734	3.04511	2.97439	3.15849	2.97443
1.886	2.11264	2.10002	7.79656	7.18517	2.06915	2.01559	3.54439	2.67947	3.03704	2.97022	3.12649	2.94438
1.888	2.09703	2.08494	7.65092	7.1255	2.03732	1.98268	3.56541	2.68373	3.03014	2.96704	3.07404	2.89431
1.89	2.08585	2.07458	7.60858	7.10879	1.99416	1.9423	3.63088	2.71345	3.02508	2.96738	3.03185	2.85477
1.892	2.07943	2.06861	7.55454	7.09351	1.98606	1.93224	3.73362	2.77221	3.0119	2.95619	2.97121	2.80043
1.894	2.07485	2.06495	7.56638	7.09852	2.00472	1.94537	3.78279	2.7866	3.00099	2.94155	2.87586	2.71503
1.896	2.0677	2.05894	7.50842	7.07451	2.00727	1.94458	3.86014	2.82055	3.0041	2.94391	2.80113	2.65078
1.898	2.07164	2.06295	7.50275	7.00266	1.98165	1.9233	3.99299	2.87184	3.03788	2.96813	2.76331	2.61842
1.9	2.06772	2.05934	7.52987	6.93028	1.98849	1.92861	4.03244	2.89501	3.0441	2.96967	2.68209	2.54659
1.902	2.06688	2.0586	7.54376	6.85515	1.99204	1.9312	4.04425	2.90865	3.06458	2.98665	2.62507	2.49931
1.904	2.07039	2.06162	7.44974	6.69032	1.99299	1.93205	4.0369	2.91707	3.08554	3.0036	2.60006	2.47943
1.906	2.07537	2.06625	7.29108	6.44489	1.99916	1.93746	4.06989	2.9386	3.09524	3.00835	2.54356	2.43166
1.908	2.08138	2.07216	7.25287	6.28898	1.9961	1.93431	4.05175	2.94225	3.09506	3.00809	2.51151	2.40585
1.91	2.07801	2.06899	7.28591	6.20825	1.99075	1.93077	4.09504	2.97704	3.08274	2.99421	2.48843	2.39418
1.912	2.07912	2.0693	7.35747	6.16638	1.98669	1.92681	4.07655	2.97565	3.09016	3.00018	2.52466	2.43162
1.914	2.06736	2.05813	7.33043	6.07273	1.95397	1.89849	4.16175	3.01805	3.07407	2.98532	2.58859	2.48991
1.916	2.06673	2.05719	7.31478	5.9986	1.93967	1.88687	4.35062	3.11152	3.07299	2.98794	2.61832	2.51448
1.918	2.06947	2.05981	7.40367	6.03387	1.97991	1.92625	4.49416	3.1726	3.06242	2.97537	2.66643	2.55604
1.92	2.06766	2.05806	7.45822	6.04764	2.00003	1.94767	4.5737	3.20616	3.03778	2.95407	2.71768	2.60076
1.922	2.07201	2.06175	7.4607	6.0238	2.01086	1.9628	4.52062	3.19079	3.04071	2.96057	2.78117	2.65715
1.924	2.06519	2.05488	7.48497	6.06436	2.02665	1.97846	4.52272	3.20177	3.04226	2.96413	2.85098	2.72273
1.926	2.04894	2.03905	7.60934	6.17423	2.06807	2.01832	4.56811	3.23329	3.04341	2.96499	2.95855	2.81692
1.928	2.0591	2.04884	7.68064	6.28846	2.11098	2.0574	4.46903	3.19274	3.06076	2.98071	3.07777	2.92321
1.93	2.05481	2.04398	7.72109	6.33419	2.14266	2.08637	4.39497	3.16178	3.06824	2.99145	3.17444	3.00912
1.932	2.05512	2.04309	7.70847	6.34667	2.16745	2.10772	4.2585	3.10677	3.07104	2.99739	3.27085	3.09842
1.934	2.06637	2.05305	7.60941	6.29589	2.20665	2.14256	4.26498	3.10577	3.074	3.00381	3.38956	3.20721
1.936	2.07088	2.05702	7.48923	6.24164	2.18895	2.12542	4.18532	3.07527	3.08892	3.02176	3.47076	3.28109
1.938	2.07994	2.06589	7.35013	6.15746	2.19438	2.13054	4.10296	3.03867	3.11783	3.05416	3.56276	3.36068
1.94	2.08153	2.06663	7.21438	6.09079	2.18341	2.11934	4.11879	3.05118	3.1336	3.07232	3.63554	3.4212
1.942	2.09886	2.08353	7.02978	6.00284	2.17313	2.11185	4.12906	3.0671	3.15925	3.09765	3.68514	3.46073
1.944	2.10648	2.09097	6.88662	5.95852	2.15611	2.09936	4.04537	3.03859	3.16763	3.10813	3.69533	3.47078
1.946	2.10858	2.0929	6.78069	5.93191	2.14997	2.09352	4.01388	3.02155	3.16178	3.1047	3.71287	3.48449
1.948	2.11172	2.0957	6.68268	5.92873	2.16279	2.10626	4.05924	3.03394	3.17555	3.11973	3.74561	3.51316
1.95	2.1281	2.11187	6.58061	5.89112	2.17706	2.12155	4.1566	3.06888	3.174	3.11784	3.76819	3.52756
1.952	2.13992	2.12385	6.42635	5.79785	2.17841	2.12475	4.17052	3.05646	3.16779	3.10517	3.74966	3.51285
1.954	2.14685	2.13122	6.22218	5.67529	2.18106	2.13008	4.18707	3.05427	3.17138	3.10353	3.70285	3.46725
1.956	2.14584	2.1303	6.00246	5.52332	2.15995	2.1159	4.24938	3.0796	3.17993	3.11303	3.66487	3.43414
1.958	2.15525	2.13987	5.81682	5.34264	2.17435	2.13181	4.21652	3.05663	3.19584	3.12773	3.60419	3.38385
1.96	2.14801	2.13311	5.57822	5.15001	2.18411	2.14124	4.23964	3.07816	3.19669	3.1299	3.51708	3.30702
1.962	2.14966	2.13443	5.32637	4.94255	2.18441	2.14033	4.21872	3.07968	3.21447	3.14938	3.45953	3.2565
1.964	2.14894	2.13392	5.08856	4.72118	2.17849	2.1358	4.22748	3.09153	3.20957	3.14645	3.44157	3.23876
1.966	2.14263	2.12782	4.88852	4.54772	2.15816	2.11594	4.23434	3.10403	3.19884	3.13894	3.36364	3.17166
1.968	2.131	2.11637	4.76744	4.3911	2.13034	2.09099	4.18926	3.09652	3.17554	3.1186	3.32853	3.13735
1.97	2.10604	2.09212	4.59698	4.24968	2.08735	2.05376	4.19247	3.11573	3.15673	3.10228	3.32178	3.1283
1.972	2.08588	2.07246	4.36156	4.03634	2.08568	2.0534	4.16605	3.11184	3.14549	3.09399	3.30338	3.10178
1.974	2.07383	2.06113	4.16856	3.86849	2.10005	2.0667	4.26151	3.16689	3.12212	3.07526	3.2729	3.06593
1.976	2.06541	2.05285	4.11429	3.81336	2.11409	2.07968	4.30873	3.19205	3.11209	3.06954	3.22406	3.01763
1.978	2.0595	2.04745	4.07599	3.7654	2.11213	2.08088	4.27334	3.17669	3.09958	3.05564	3.2462	3.03755
1.98	2.05046	2.03858	3.98651	3.68711	2.11189	2.07915	4.22442	3.16903	3.0858	3.04636	3.25506	3.04426
1.982	2.03694	2.02483	3.98954	3.68218	2.12993	2.09767	4.13376	3.14489	3.08845	3.04993	3.22433	3.02065
1.984	2.0116	1.99968	3.97382	3.67159	2.13353	2.09823	4.0852	3.13397	3.08382	3.04583	3.21953	3.01703
1.986	1.99761	1.98566	3.99976	3.68115	2.1694	2.12862	4.02016	3.12083	3.07065	3.03544	3.22366	3.01933
1.988	1.98755	1.97509	3.94262	3.63941	2.173	2.1286	3.89253	3.07897	3.06997	3.0369	3.25279	3.04637
1.99	1.97899	1.96611	3.97329	3.63073	2.19624	2.14956	3.77967	3.053	3.05362	3.02361	3.26118	3.05282
1.992	1.97981	1.9668	3.92699	3.58813	2.21735	2.16775	3.67644	3.01861	3.04063	3.01534	3.2549	3.04887
1.994	1.98367	1.97111	3.92608	3.58347	2.25144	2.19992	3.65139	3.01345	3.03883	3.01451	3.23823	3.03197
1.996	1.98257	1.97018	3.96719	3.63032	2.25386	2.20322	3.60671	3.00345	3.04546	3.01921	3.2194	3.01776
1.998	1.98401	1.97189	4.09482	3.73856	2.25472	2.20577	3.54805	2.98294	3.04181	3.01419	3.23416	3.02838
2	1.99113	1.97884	4.21498	3.84374	2.2596	2.21319	3.50553	2.97221	3.02064	2.99296	3.19961	2.99907
2.002	1.9893	1.97894	4.38139	4.02603	2.30504	2.25829	3.42048	2.93301	3.00836	2.9801	3.13917	2.94865
2.004	1.997	1.98735	4.52127	4.18644	2.32391	2.27794	3.38774	2.90831	2.99646	2.96751	3.0916	2.91133
2.006	1.99911	1.98919	4.725	4.36094	2.38001	2.32985	3.51594	2.95346	2.97463	2.94436	3.06919	2.89359
2.008	2.01958	2.00909	4.86249	4.49406	2.43641	2.38458	3.56216	2.97228	2.97408	2.93959	3.01297	2.84911
2.01	2.03125	2.0208	4.94936	4.58502	2.46339	2.41111	3.61999	2.97806	2.97524	2.9349	2.91539	2.76028
2.012	2.03028	2.01977	5.01141	4.65469	2.50729	2.45506	3.63901	2.9902	2.98099	2.93515	2.81697	2.68207
2.014	2.03951	2.0289	5.10276	4.72493	2.5453	2.49149	3.66027	2.99987	2.99205	2.94063	2.77421	2.64758
2.016	2.05763	2.04663	5.12516	4.72099	2.58463	2.53355	3.65809	2.99669	3.00609	2.95025	2.735	2.61718
2.018	2.07628	2.06547	5.10996	4.6924	2.62692	2.57339	3.65729	2.9873	3.0157	2.95663	2.71176	2.6016
2.02	2.08347	2.07271	5.08093	4.64544	2.63842	2.58564	3.6924	3.00695	3.04709	2.98351	2.66634	2.56322
2.022	2.09726	2.08615	5.07241	4.62919	2.66161	2.60902	3.73543	3.02254	3.05693	2.99052	2.64573	2.54576
2.024	2.11277	2.10132	5.06717	4.63322	2.67654	2.62328	3.76114	3.02763	3.05341	2.98416	2.67133	2.56335
2.026	2.11957	2.10819	5.04127	4.61989	2.69003	2.63522	3.75137	3.02741	3.0441	2.97289	2.66086	2.54901
2.028	2.13529	2.12346	5.01944	4.57605	2.71173	2.65858	3.75321	3.02634	3.04651	2.97502	2.72944	2.60409
2.03	2.15414	2.14192	4.97051	4.53054	2.74785	2.69347	3.76771	3.03124	3.05097	2.97888	2.78694	2.6511
2.032	2.16782	2.15564	4.93679	4.46959	2.772	2.71484	3.79848	3.03647	3.06269	2.98872	2.83816	2.68921
2.034	2.18447	2.17197	4.93091	4.4361	2.76766	2.71152	3.81026	3.02991	3.08062	3.00545	2.86752	2.71229
2.036	2.18838	2.1755	4.88125	4.37064	2.73469	2.67796	3.77651	3.01126	3.08983	3.01225	2.93012	2.76632
2.038	2.19241	2.17927	4.83643	4.30059	2.73359	2.67465	3.73222	2.98227	3.08885	3.0104	3.03604	2.85589
2.04	2.19902	2.1855	4.80579	4.26868	2.7428	2.67929	3.65767	2.94363	3.10187	3.02401	3.09429	2.90397
2.042	2.19854	2.18469	4.87582	4.31512	2.7274	2.66546	3.53664	2.88304	3.0945	3.01783	3.1319	2.93641
2.044	2.20097	2.18664	4.87784	4.32887	2.68622	2.62494	3.44502	2.84714	3.09088	3.01384	3.19182	2.98178
2.046	2.20512	2.19085	4.93791	4.38846	2.69958	2.63516	3.34793	2.81435	3.08476	3.00817	3.23422	3.01979
2.048	2.20221	2.18804	4.9429	4.39592	2.66561	2.60114	3.23944	2.77207	3.09853	3.01889	3.27034	3.05012
2.05	2.20228	2.18844	4.98412	4.45098	2.65788	2.59174	3.14191	2.72238	3.08525	3.00611	3.30115	3.07516
2.052	2.19895	2.18556	5.0324	4.492	2.64405	2.57651	3.09902	2.7004	3.08277	3.00515	3.35514	3.12008
2.054	2.20344	2.19023	5.12424	4.58354	2.61343	2.54806	2.97098	2.64574	3.08581	3.00665	3.38495	3.14593
2.056	2.19146	2.17865	5.20425	4.68718	2.5804	2.51698	2.89456	2.6152	3.07771	2.99947	3.43397	3.18945
2.058	2.1816	2.16917	5.32858	4.81517	2.54834	2.48331	2.82096	2.58765	3.07351	2.9962	3.42881	3.18254
2.06	2.18589	2.17434	5.47074	4.96431	2.55067	2.48266	2.8098	2.58041	3.06848	2.99357	3.43355	3.18671
2.062	2.17667	2.16596	5.59208	5.09642	2.55087	2.47951	2.80068	2.58256	3.07187	2.99583	3.40438	3.16076
2.064	2.19365	2.18145	5.70978	5.22107	2.51874	2.44713	2.84837	2.60151	3.06744	2.99072	3.41209	3.17224
2.066	2.18359	2.17064	5.84337	5.33171	2.51927	2.44656	2.86409	2.6118	3.07435	2.99504	3.38654	3.15516
2.068	2.17521	2.162	5.87388	5.38191	2.51519	2.44194	2.88367	2.6195	3.08801	3.00693	3.29062	3.07256
2.07	2.16634	2.15343	5.91347	5.43703	2.49228	2.42157	2.90842	2.62506	3.0969	3.01633	3.25637	3.04275
2.072	2.16338	2.15036	5.94221	5.47818	2.49027	2.41878	2.91884	2.63747	3.08735	3.00808	3.23421	3.02521
2.074	2.16585	2.15301	6.00788	5.54987	2.48333	2.41194	2.93729	2.63145	3.08458	3.00735	3.23867	3.03274
2.076	2.16814	2.15543	6.05349	5.60215	2.47421	2.40444	3.00618	2.66097	3.08803	3.0143	3.16658	2.96637
2.078	2.15252	2.14104	6.1128	5.66442	2.47845	2.40666	3.01703	2.65397	3.10985	3.03956	3.10021	2.90939
2.08	2.15154	2.14008	6.15125	5.71714	2.4621	2.39078	3.0726	2.68293	3.12876	3.06001	3.02374	2.84302
2.082	2.15742	2.14572	6.22973	5.82063	2.46304	2.39326	3.1005	2.70496	3.12754	3.06298	2.95753	2.78082
2.084	2.15981	2.14849	6.26084	5.86938	2.47021	2.40062	3.13738	2.71706	3.13267	3.07063	2.91768	2.74203
2.086	2.16004	2.1493	6.21831	5.84705	2.49369	2.42512	3.17705	2.73409	3.12445	3.06814	2.85898	2.6932
2.088	2.16723	2.15596	6.19528	5.83773	2.51016	2.44306	3.24295	2.75516	3.14259	3.09021	2.86886	2.70101
2.09	2.16978	2.15886	6.16968	5.82674	2.51157	2.44451	3.25167	2.75628	3.16653	3.11296	2.8177	2.65446
2.092	2.16306	2.15188	6.1414	5.80884	2.48406	2.42289	3.28767	2.76341	3.18161	3.12866	2.78685	2.62614
2.094	2.16854	2.15609	6.1012	5.77884	2.46286	2.40722	3.25755	2.75069	3.1977	3.14393	2.80458	2.64478
2.096	2.1747	2.16116	6.06342	5.75947	2.45083	2.39506	3.23827	2.73006	3.1895	3.13424	2.81453	2.65458
2.098	2.18024	2.16623	6.14559	5.83595	2.45681	2.40358	3.18019	2.6875	3.17727	3.12287	2.84669	2.68442
2.1	2.19458	2.17964	6.24562	5.93916	2.43913	2.38917	3.11475	2.6541	3.19676	3.14252	2.80764	2.65503
2.102	2.20041	2.18482	6.37197	6.0479	2.43262	2.38533	3.10936	2.6465	3.19202	3.14036	2.79355	2.64846
2.104	2.21008	2.19386	6.48787	6.15588	2.434	2.38624	3.14617	2.65868	3.20505	3.15011	2.76368	2.62612
2.106	2.20691	2.19057	6.61294	6.26701	2.44567	2.39676	3.15141	2.64895	3.21341	3.15977	2.77255	2.63841
2.108	2.20597	2.18969	6.76399	6.39537	2.43304	2.38762	3.17759	2.66006	3.21999	3.16538	2.76461	2.63075
2.11	2.19871	2.18279	6.93646	6.53699	2.45298	2.40548	3.18567	2.66012	3.21719	3.1644	2.80445	2.66283
2.112	2.20781	2.19123	7.09711	6.64717	2.46665	2.41881	3.17815	2.65148	3.21464	3.16275	2.82021	2.67554
2.114	2.20737	2.19028	7.18557	6.72648	2.45178	2.40418	3.15427	2.63362	3.20658	3.15718	2.82334	2.68034
2.116	2.1975	2.18034	7.27091	6.80729	2.43316	2.38332	3.17187	2.63448	3.19038	3.14216	2.83901	2.69172
2.118	2.20008	2.18256	7.40718	6.92154	2.41532	2.36405	3.2837	2.67732	3.18243	3.13426	2.82256	2.67758
2.12	2.20411	2.18677	7.54608	7.04474	2.39648	2.348	3.36794	2.70185	3.16573	3.11945	2.88594	2.73352
2.122	2.19047	2.17275	7.60328	7.09825	2.37493	2.32791	3.45283	2.73212	3.1522	3.10503	2.92511	2.76814
2.124	2.18989	2.17191	7.68866	7.1939	2.35198	2.3047	3.5392	2.76662	3.12583	3.0792	2.96737	2.81033
2.126	2.17801	2.16058	7.69171	7.20308	2.34453	2.29717	3.59104	2.80047	3.10872	3.06062	2.99271	2.83169
2.128	2.16193	2.14525	7.70213	7.21917	2.32914	2.28085	3.6781	2.84021	3.08406	3.03593	3.03506	2.86857
2.13	2.15648	2.14061	7.75331	7.27738	2.30482	2.25767	3.66715	2.84691	3.06707	3.02019	3.06647	2.89665
2.132	2.15124	2.13564	7.77751	7.31792	2.32359	2.27417	3.65861	2.84838	3.05241	3.00485	3.02229	2.85933
2.134	2.12687	2.11226	7.8275	7.38105	2.31222	2.26203	3.64242	2.84821	3.05239	3.00343	3.04538	2.88451
2.136	2.12952	2.11576	7.86963	7.42704	2.32081	2.27092	3.67851	2.87764	3.04948	2.99832	3.01498	2.85259
2.138	2.11949	2.107	7.8655	7.44944	2.33267	2.28343	3.67358	2.88396	3.05292	2.998	2.99547	2.8332
2.14	2.13403	2.12103	7.77978	7.39118	2.32088	2.27578	3.71481	2.91824	3.04317	2.98588	2.95329	2.79425
2.142	2.13634	2.12363	7.64954	7.29483	2.34444	2.30055	3.70177	2.91989	3.04084	2.98074	2.95271	2.79482
2.144	2.13815	2.12585	7.58306	7.25085	2.37295	2.33127	3.73441	2.93869	3.02635	2.96222	2.95323	2.79575
2.146	2.13294	2.12024	7.51391	7.21703	2.40061	2.36008	3.71053	2.93648	3.02446	2.9586	2.95177	2.79384
2.148	2.13631	2.12318	7.49241	7.20567	2.3959	2.35942	3.65661	2.91643	3.04026	2.97112	2.93764	2.78078
2.15	2.1369	2.12326	7.46742	7.18935	2.40794	2.37068	3.52372	2.86207	3.03486	2.96319	2.88146	2.73578
2.152	2.13885	2.12352	7.45323	7.18737	2.40214	2.36589	3.4545	2.82597	3.02496	2.95206	2.84428	2.7008
2.154	2.13943	2.12318	7.43706	7.18245	2.42321	2.38516	3.37452	2.79135	3.01323	2.93748	2.84711	2.70592
2.156	2.13518	2.11895	7.46306	7.20587	2.45723	2.41507	3.30517	2.75845	3.00712	2.93024	2.803	2.66513
2.158	2.13952	2.12297	7.53694	7.26501	2.46578	2.42217	3.21574	2.72713	3.00177	2.9258	2.79016	2.65444
2.16	2.14592	2.12899	7.62943	7.34889	2.46166	2.41728	3.17558	2.71873	3.0193	2.94342	2.75252	2.61814
2.162	2.1413	2.1241	7.71192	7.42022	2.47944	2.43259	3.1315	2.70121	3.00395	2.93124	2.75121	2.61243
2.164	2.13544	2.11871	7.78165	7.48799	2.46319	2.41526	3.09683	2.68527	2.99331	2.92111	2.746	2.60751
2.166	2.13087	2.11464	7.86133	7.55261	2.45696	2.40848	3.01716	2.6606	2.98304	2.91146	2.77545	2.62717
2.168	2.12389	2.10823	7.96566	7.63764	2.45717	2.40599	2.98102	2.65445	2.99114	2.92154	2.8432	2.68039
2.17	2.11928	2.10304	8.01134	7.67316	2.44023	2.3858	2.98301	2.65363	2.99678	2.93039	2.93448	2.75509
2.172	2.12801	2.11073	8.02209	7.68344	2.40483	2.34911	2.97328	2.64332	2.99159	2.92813	2.97061	2.78371
2.174	2.13336	2.11533	8.08556	7.74952	2.38276	2.32898	2.94882	2.6336	2.99533	2.93424	3.04138	2.84806
2.176	2.1341	2.11609	8.12153	7.79322	2.36138	2.30615	2.97477	2.64409	2.9973	2.93542	3.07208	2.87366
2.178	2.14453	2.1268	8.18508	7.85482	2.35692	2.30243	3.06593	2.68765	3.00395	2.94239	3.0992	2.89943
2.18	2.1412	2.12405	8.20927	7.88843	2.35781	2.30254	3.06221	2.69022	2.99535	2.93394	3.1721	2.96543
2.182	2.14676	2.12965	8.1943	7.88093	2.36004	2.30215	3.04446	2.69673	3.01219	2.94909	3.22953	3.01699
2.184	2.14664	2.12955	8.21301	7.91068	2.36461	2.30553	3.06289	2.71669	3.0144	2.9512	3.23892	3.03056
2.186	2.14377	2.12663	8.20453	7.90689	2.35136	2.2943	3.0635	2.72744	3.02367	2.96816	3.28859	3.07454
2.188	2.1418	2.1246	8.20705	7.90987	2.34508	2.29044	3.06904	2.73273	3.03863	2.99096	3.30023	3.09164
2.19	2.15232	2.13508	8.22289	7.93392	2.35434	2.30055	3.0551	2.73628	3.05264	3.00153	3.25429	3.05243
2.192	2.1655	2.14774	8.20964	7.93629	2.37956	2.32481	3.05599	2.74193	3.05749	3.00202	3.20734	3.01562
2.194	2.16874	2.15118	8.23143	7.96372	2.39285	2.34021	3.0976	2.77518	3.07311	3.0094	3.22211	3.02544
2.196	2.19708	2.17959	8.27083	8.00698	2.44132	2.38974	3.14123	2.80049	3.09257	3.02296	3.14712	2.95355
2.198	2.21034	2.19277	8.28342	8.0266	2.46903	2.41957	3.1731	2.81367	3.09727	3.02597	3.05819	2.87617
2.2	2.22779	2.20954	8.26642	8.00887	2.45766	2.41603	3.20598	2.83271	3.11675	3.03738	3.00159	2.82756
2.202	2.23747	2.2189	8.33681	8.07827	2.51315	2.46942	3.22174	2.83772	3.13558	3.04588	2.9068	2.75279
2.204	2.2383	2.21926	8.47081	8.20898	2.56002	2.51696	3.22823	2.83418	3.14301	3.04589	2.82503	2.6839
2.206	2.2369	2.21719	8.57277	8.31244	2.56427	2.52513	3.20391	2.81835	3.13836	3.03682	2.76208	2.62863
2.208	2.24779	2.22753	8.69036	8.42376	2.60098	2.55614	3.18782	2.81821	3.14551	3.03772	2.67017	2.54636
2.21	2.2375	2.21658	8.79719	8.5326	2.6356	2.58558	3.1663	2.80765	3.14684	3.03361	2.61599	2.49129
2.212	2.22992	2.20912	8.87733	8.61027	2.63867	2.58653	3.18492	2.82299	3.15237	3.03281	2.58074	2.45024
2.214	2.22213	2.20145	8.9501	8.68162	2.66114	2.60693	3.17242	2.825	3.14945	3.02327	2.53204	2.40232
2.216	2.21851	2.19864	8.99413	8.71899	2.66755	2.61103	3.11729	2.79997	3.16883	3.03688	2.52829	2.39698
2.218	2.22437	2.20436	9.02451	8.7449	2.65239	2.59512	3.08054	2.78905	3.17543	3.03999	2.52567	2.39272
2.22	2.22148	2.20235	9.06888	8.7798	2.66727	2.60439	3.06467	2.78437	3.17309	3.03614	2.55342	2.41524
2.222	2.21244	2.19371	9.07885	8.7917	2.66852	2.60403	3.0303	2.77908	3.1635	3.02834	2.60525	2.46281
2.224	2.20152	2.18362	9.0494	8.77067	2.64932	2.58296	3.04841	2.80881	3.16966	3.03602	2.71647	2.5666
2.226	2.19234	2.17481	9.08681	8.8012	2.65693	2.5864	3.09291	2.85108	3.19527	3.06313	2.83344	2.66613
2.228	2.18428	2.16665	9.09862	8.81311	2.65806	2.58382	3.16148	2.886	3.22192	3.09601	2.96674	2.78521
2.23	2.18359	2.16542	9.10088	8.81967	2.6443	2.57002	3.18338	2.89845	3.23346	3.11242	3.02894	2.84348
2.232	2.18137	2.16366	9.08698	8.81201	2.63799	2.56337	3.1337	2.875	3.25695	3.14333	3.09812	2.90614
2.234	2.17946	2.16208	9.07834	8.81109	2.672	2.59486	3.09891	2.85578	3.27184	3.16274	3.14712	2.95836
2.236	2.17604	2.1593	8.99368	8.7425	2.68288	2.60239	3.08113	2.84556	3.2791	3.1759	3.18111	2.99216
2.238	2.1709	2.15482	8.96538	8.71663	2.70314	2.6203	3.11203	2.85746	3.29662	3.20187	3.24901	3.05589
2.24	2.15894	2.14286	8.95692	8.70322	2.75819	2.67112	3.1294	2.85953	3.30088	3.21638	3.34315	3.14001
2.242	2.15739	2.14196	8.95321	8.69077	2.78287	2.69373	3.12947	2.85824	3.32438	3.25189	3.40138	3.18958
2.244	2.1535	2.13821	8.96201	8.69285	2.79783	2.71001	3.16746	2.86563	3.30571	3.24428	3.41654	3.2082
2.246	2.15326	2.13791	8.91835	8.65601	2.80124	2.71336	3.17328	2.86019	3.31251	3.26276	3.44032	3.22781
2.248	2.1537	2.13836	8.92358	8.66467	2.81626	2.72807	3.22896	2.8746	3.31039	3.26215	3.44627	3.2371
2.25	2.15153	2.13604	8.95018	8.69373	2.8382	2.74873	3.24511	2.86692	3.30314	3.25114	3.41636	3.20928
2.252	2.14768	2.13233	9.00691	8.7534	2.86232	2.77359	3.29657	2.8682	3.29499	3.24664	3.37268	3.17061
2.254	2.14526	2.12975	9.08356	8.82956	2.85357	2.77154	3.37214	2.8896	3.27697	3.22943	3.33181	3.13302
2.256	2.15783	2.14212	9.17467	8.90993	2.83859	2.76133	3.4201	2.87532	3.25105	3.20691	3.26104	3.07105
2.258	2.16382	2.14761	9.2933	9.02485	2.81683	2.7436	3.48302	2.88075	3.22004	3.1788	3.21989	3.04294
2.26	2.16573	2.14893	9.38693	9.11163	2.79685	2.73032	3.5206	2.88517	3.22128	3.17343	3.19494	3.02271
2.262	2.17039	2.15288	9.55463	9.27512	2.82954	2.75995	3.54375	2.8911	3.20945	3.15888	3.09604	2.93515
2.264	2.17458	2.15664	9.72326	9.44191	2.81762	2.74734	3.54071	2.88636	3.17839	3.12856	3.05692	2.89465
2.266	2.18391	2.16552	9.87463	9.58092	2.79912	2.72609	3.56735	2.90367	3.14609	3.09348	2.99768	2.8338
2.268	2.18867	2.16975	9.98726	9.6833	2.79664	2.7189	3.57679	2.91492	3.1446	3.09058	2.96763	2.80479
2.27	2.17907	2.16085	10.0504	9.73767	2.76185	2.68479	3.58051	2.90886	3.12098	3.06569	2.90441	2.7472
2.272	2.1806	2.16234	10.1548	9.83469	2.75442	2.67232	3.55795	2.90701	3.09088	3.03458	2.84407	2.69359
2.274	2.17838	2.15995	10.2322	9.89724	2.76208	2.67706	3.49181	2.87392	3.06109	3.00125	2.7623	2.62238
2.276	2.18176	2.16394	10.3187	9.96152	2.76267	2.67617	3.38951	2.82572	3.03746	2.97801	2.76751	2.62939
2.278	2.16707	2.14962	10.4649	10.0899	2.73236	2.64494	3.36951	2.82738	2.99657	2.93737	2.73998	2.60197
2.28	2.16928	2.15203	10.5538	10.1585	2.70507	2.61995	3.3561	2.83651	2.97237	2.91545	2.76291	2.62226
2.282	2.17412	2.15593	10.626	10.2155	2.66545	2.58357	3.37386	2.86906	2.95511	2.89884	2.77771	2.63464
2.284	2.17659	2.15788	10.759	10.3277	2.65275	2.56455	3.3921	2.89993	2.95963	2.90643	2.83343	2.68163
2.286	2.17894	2.1603	10.9182	10.4601	2.64213	2.55005	3.40336	2.90485	2.96253	2.90968	2.86734	2.70807
2.288	2.18453	2.1659	11.0018	10.5312	2.62293	2.53065	3.36846	2.89329	2.97928	2.93003	2.86629	2.7066
2.29	2.19171	2.17317	11.0356	10.5569	2.6203	2.52957	3.33121	2.87986	3.00744	2.95902	2.85824	2.69308
2.292	2.19443	2.17636	11.1025	10.6105	2.62608	2.53473	3.27473	2.85573	3.03836	2.9927	2.91941	2.74468
2.294	2.20238	2.18468	11.1611	10.6535	2.62483	2.53346	3.23523	2.84127	3.04149	2.99888	2.95267	2.77054
2.296	2.20485	2.1871	11.1984	10.6759	2.60247	2.51498	3.21005	2.83667	3.03278	2.99404	2.97872	2.78987
2.298	2.20431	2.1874	11.3013	10.7559	2.61213	2.52479	3.22402	2.84292	3.04122	3.00243	3.03618	2.83739
2.3	2.20819	2.19117	11.3647	10.7961	2.6087	2.52325	3.1812	2.82416	3.04483	3.00354	3.1067	2.89852
2.302	2.21054	2.19413	11.4292	10.8437	2.58355	2.50009	3.1224	2.78775	3.05333	3.00605	3.11544	2.90387
2.304	2.21119	2.19395	11.4727	10.8693	2.56325	2.48385	3.11719	2.76979	3.02556	2.9684	3.13911	2.92392
2.306	2.20369	2.18588	11.4924	10.8846	2.55859	2.48014	3.11482	2.74983	3.0146	2.95177	3.13019	2.91279
2.308	2.20358	2.18572	11.5512	10.9382	2.57493	2.50051	3.12684	2.74212	2.98804	2.92013	3.15006	2.93279
2.31	2.20455	2.18688	11.6028	10.988	2.57293	2.50527	3.10962	2.716	2.95873	2.88554	3.13205	2.91585
2.312	2.2069	2.18927	11.6776	11.0572	2.57345	2.51042	3.10383	2.70497	2.92391	2.84294	3.13188	2.91782
2.314	2.21134	2.19372	11.7241	11.0984	2.57645	2.51586	3.08319	2.68976	2.89058	2.80364	3.1335	2.92153
2.316	2.22437	2.20702	11.7457	11.1127	2.58763	2.52876	3.05508	2.66325	2.87709	2.78361	3.14778	2.93657
2.318	2.21294	2.19609	11.7695	11.1453	2.60487	2.54337	3.02608	2.65023	2.86999	2.7678	3.15256	2.94629
2.32	2.21657	2.19998	11.7569	11.1302	2.62432	2.56098	3.01013	2.64919	2.87987	2.7679	3.14304	2.93489
2.322	2.22017	2.20376	11.7974	11.181	2.63193	2.56377	2.99683	2.6619	2.87803	2.75811	3.13783	2.93615
2.324	2.22393	2.20804	11.7842	11.1728	2.61978	2.54885	2.92985	2.64847	2.86972	2.74316	3.18332	2.98128
2.326	2.22518	2.20924	11.7445	11.1344	2.62024	2.54587	2.85601	2.61989	2.86135	2.73039	3.23019	3.02419
2.328	2.22752	2.21193	11.7143	11.1071	2.60949	2.53458	2.80696	2.60847	2.89334	2.75905	3.26741	3.06359
2.33	2.22454	2.20971	11.7054	11.1115	2.62257	2.54506	2.77974	2.6013	2.89666	2.75853	3.22597	3.02592
2.332	2.22401	2.20894	11.7192	11.1282	2.61338	2.53611	2.76797	2.6013	2.89767	2.75953	3.20044	3.0022
2.334	2.2214	2.20672	11.6871	11.1001	2.6227	2.54577	2.71501	2.57295	2.89613	2.75782	3.18925	2.99103
2.336	2.22758	2.21337	11.6805	11.0941	2.60091	2.52747	2.71882	2.56724	2.91408	2.78016	3.2112	3.00523
2.338	2.21969	2.20572	11.673	11.096	2.57472	2.50367	2.78288	2.5996	2.94059	2.80881	3.20254	2.99606
2.34	2.23867	2.22413	11.6015	11.0328	2.54799	2.47945	2.80513	2.61497	2.95425	2.82896	3.22452	3.0191
2.342	2.23974	2.22475	11.5993	11.0373	2.53376	2.46125	2.84836	2.62541	2.97754	2.85669	3.22606	3.01983
2.344	2.23435	2.2197	11.6346	11.0826	2.53227	2.45677	2.86762	2.62036	3.00801	2.89411	3.20682	3.00228
2.346	2.2289	2.21494	11.6409	11.0946	2.52935	2.45635	2.92219	2.63209	3.03602	2.9292	3.13881	2.94368
2.348	2.23486	2.22144	11.6268	11.0883	2.52193	2.44953	2.98345	2.65258	3.08744	2.99197	3.04932	2.86319
2.35	2.23162	2.2185	11.6152	11.0822	2.51024	2.44023	3.04221	2.66517	3.11113	3.02624	3.00486	2.82166
2.352	2.23068	2.21766	11.6459	11.1144	2.47428	2.40815	3.08219	2.66262	3.1198	3.04407	2.97573	2.79663
2.354	2.23152	2.21869	11.6562	11.1261	2.44217	2.37893	3.1109	2.66245	3.10243	3.03545	2.91305	2.74157
2.356	2.23397	2.22073	11.6738	11.148	2.41923	2.35857	3.13688	2.65178	3.09342	3.02992	2.84705	2.68758
2.358	2.23391	2.22074	11.6933	11.1693	2.40376	2.34428	3.17418	2.64861	3.10348	3.04201	2.83156	2.67544
2.36	2.22261	2.20912	11.6905	11.1596	2.40026	2.3402	3.17585	2.63904	3.10021	3.04009	2.86742	2.71054
2.362	2.21923	2.20586	11.7291	11.1908	2.40336	2.34557	3.18806	2.62218	3.07648	3.01663	2.83895	2.68317
2.364	2.21749	2.20399	11.7035	11.1615	2.42117	2.36366	3.14728	2.60208	3.04686	2.98491	2.85677	2.70005
2.366	2.21038	2.1969	11.7083	11.1785	2.46631	2.40656	3.16269	2.60488	2.98072	2.9182	2.84227	2.69073
2.368	2.21223	2.19916	11.7311	11.2061	2.51792	2.46073	3.12349	2.58822	2.92775	2.86478	2.90819	2.74983
2.37	2.21789	2.20486	11.7329	11.2157	2.54489	2.48789	3.05952	2.55579	2.93011	2.86495	2.92838	2.77068
2.372	2.21344	2.20058	11.7389	11.2219	2.59889	2.53667	3.02977	2.53254	2.92036	2.84791	2.97481	2.81439
2.374	2.21349	2.20095	11.7275	11.212	2.6357	2.56874	3.08112	2.54483	2.93316	2.85756	3.0226	2.86068
2.376	2.21009	2.19809	11.6687	11.1544	2.64793	2.57935	3.05588	2.52853	2.93216	2.85146	3.114	2.94391
2.378	2.20401	2.19225	11.6352	11.1188	2.65461	2.58271	3.09347	2.54904	2.93284	2.84415	3.18509	3.00616
2.38	2.21356	2.20134	11.6078	11.0954	2.6657	2.59207	3.16953	2.60038	2.92868	2.83523	3.28166	3.09208
2.382	2.21619	2.20376	11.6204	11.1156	2.67239	2.59876	3.21875	2.63128	2.931	2.83223	3.34716	3.15231
2.384	2.22134	2.20866	11.623	11.1142	2.70853	2.63313	3.29846	2.67307	2.933	2.83061	3.3893	3.18786
2.386	2.23033	2.21712	11.6155	11.1054	2.73105	2.65405	3.3911	2.71141	2.92563	2.82637	3.41289	3.2026
2.388	2.2384	2.2251	11.5985	11.0941	2.73783	2.66526	3.51334	2.77394	2.94249	2.84005	3.45707	3.24425
2.39	2.24055	2.22704	11.5929	11.0914	2.7395	2.66901	3.57989	2.81031	2.94274	2.84072	3.43724	3.22045
2.392	2.243	2.22909	11.6065	11.1017	2.74047	2.67176	3.67067	2.85704	2.93675	2.83794	3.42102	3.20212
2.394	2.24636	2.23224	11.5771	11.082	2.7572	2.68775	3.68503	2.87693	2.94688	2.8522	3.44331	3.21801
2.396	2.2459	2.23171	11.5766	11.0856	2.72347	2.65727	3.68754	2.88595	2.95849	2.86567	3.42316	3.19464
2.398	2.24108	2.22701	11.6315	11.1357	2.70107	2.6399	3.73882	2.91789	2.95409	2.86522	3.38882	3.16853
2.4	2.24406	2.22975	11.6742	11.1715	2.66119	2.60392	3.75419	2.93791	2.93124	2.84627	3.34345	3.13152
2.402	2.23028	2.21623	11.7916	11.2751	2.63556	2.58103	3.80885	2.96304	2.91785	2.83408	3.2927	3.08669
2.404	2.22922	2.21535	11.8551	11.3434	2.62934	2.57662	3.83893	2.98014	2.88372	2.80456	3.2095	3.00881
2.406	2.23194	2.21879	11.923	11.3891	2.6166	2.56265	3.90347	3.00918	2.87491	2.80198	3.14471	2.95014
2.408	2.24211	2.22933	11.95	11.4076	2.59316	2.53741	3.89996	3.00063	2.87785	2.81174	3.12947	2.93188
2.41	2.23719	2.22448	11.9848	11.43	2.55983	2.50368	3.91838	3.01275	2.89468	2.82984	3.13684	2.93694
2.412	2.24205	2.22938	12.0156	11.4455	2.52741	2.47106	3.86221	2.97972	2.89811	2.83366	3.09133	2.89254
2.414	2.23739	2.22526	12.0277	11.466	2.49979	2.44302	3.80544	2.95505	2.89438	2.83447	3.09592	2.8965
2.416	2.23759	2.22597	12.0521	11.4906	2.49151	2.43598	3.75752	2.93626	2.9041	2.84878	3.08477	2.88505
2.418	2.23562	2.22427	12.0517	11.4921	2.47685	2.42243	3.70268	2.91761	2.90351	2.85154	3.06712	2.87339
2.42	2.22925	2.21823	12.0872	11.5151	2.48614	2.43282	3.60365	2.88159	2.89085	2.83955	3.07707	2.88364
2.422	2.2376	2.2267	12.1171	11.5383	2.46993	2.41727	3.49231	2.82788	2.88981	2.83455	3.05663	2.86509
2.424	2.24208	2.23146	12.1042	11.5237	2.48065	2.42599	3.34993	2.7799	2.87354	2.81304	3.02864	2.84099
2.426	2.25061	2.23981	12.1157	11.5439	2.48909	2.43685	3.29017	2.75425	2.84267	2.78039	2.98716	2.80391
2.428	2.26702	2.25641	12.0973	11.5288	2.50109	2.45058	3.18782	2.70982	2.84936	2.78648	2.94585	2.77071
2.43	2.27445	2.26375	12.0657	11.5094	2.49956	2.4456	3.13449	2.68443	2.8506	2.78635	2.9039	2.73463
2.432	2.26499	2.25489	12.0652	11.5034	2.51261	2.45339	3.12633	2.67781	2.83178	2.76451	2.85422	2.69107
2.434	2.27035	2.26021	12.0389	11.4758	2.50832	2.44778	3.07833	2.66777	2.81313	2.74634	2.83973	2.67925
2.436	2.27775	2.26768	12.0176	11.4449	2.49708	2.43616	3.00949	2.6394	2.79388	2.7264	2.83638	2.67661
2.438	2.28394	2.2732	12.0105	11.4363	2.50412	2.44167	3.03528	2.65452	2.77091	2.70109	2.80327	2.6468
2.44	2.28238	2.27164	12.0073	11.4414	2.52912	2.46451	3.0985	2.68167	2.76167	2.69258	2.78949	2.63983
2.442	2.29115	2.28042	12.0337	11.4663	2.55141	2.48828	3.14153	2.69269	2.7518	2.68477	2.78551	2.63802
2.444	2.29627	2.2855	12.0158	11.4527	2.54572	2.48342	3.16128	2.70799	2.74581	2.68166	2.76422	2.62385
2.446	2.30248	2.29153	11.9822	11.4254	2.55007	2.48451	3.13804	2.69983	2.74095	2.68013	2.77141	2.63418
2.448	2.30403	2.29322	12.0028	11.4538	2.53271	2.46901	3.13701	2.68899	2.74509	2.68276	2.8104	2.67603
2.45	2.30687	2.29582	12.033	11.4841	2.5596	2.48813	3.16283	2.69869	2.75752	2.69908	2.82072	2.68296
2.452	2.30487	2.29385	12.0255	11.4838	2.57987	2.50601	3.20125	2.7114	2.76395	2.70833	2.82078	2.68569
2.454	2.2948	2.2837	12.0061	11.4696	2.57162	2.49696	3.20309	2.71656	2.78746	2.7337	2.83443	2.70143
2.456	2.2881	2.27682	12.023	11.4816	2.58339	2.50525	3.22466	2.71388	2.79122	2.73816	2.85192	2.72349
2.458	2.27944	2.26825	12.0982	11.5499	2.61097	2.53029	3.2486	2.73111	2.77951	2.72974	2.91793	2.787
2.46	2.27195	2.26074	12.1362	11.5782	2.62872	2.54436	3.26061	2.73958	2.7835	2.7348	2.97479	2.83399
2.462	2.26616	2.2545	12.1616	11.5966	2.65055	2.5571	3.28084	2.73306	2.79651	2.74907	3.03821	2.88214
2.464	2.26926	2.25731	12.1346	11.5687	2.69314	2.58967	3.29005	2.73253	2.82407	2.7775	3.09388	2.92534
2.466	2.26641	2.25468	12.1452	11.5611	2.69349	2.5858	3.31917	2.72573	2.87918	2.83138	3.17349	2.99981
2.468	2.26148	2.2491	12.1186	11.5364	2.73183	2.61727	3.31972	2.7324	2.93215	2.88274	3.22049	3.04292
2.47	2.25413	2.24145	12.1066	11.5215	2.74027	2.62204	3.35105	2.75644	2.96046	2.90654	3.21116	3.03882
2.472	2.24663	2.23377	12.0783	11.5009	2.76007	2.64327	3.37008	2.75322	2.95767	2.90387	3.17495	3.00712
2.474	2.24059	2.22777	12.0618	11.4931	2.79584	2.67618	3.4338	2.79416	2.96211	2.91016	3.18409	3.01304
2.476	2.2328	2.21999	12.0103	11.4363	2.81656	2.6961	3.46585	2.82137	2.96106	2.9071	3.1708	3.00196
2.478	2.23425	2.22095	12.0074	11.4244	2.82503	2.70639	3.46025	2.82075	2.95826	2.90284	3.17101	3.00336
2.48	2.23177	2.21808	11.9942	11.4023	2.83949	2.71978	3.4494	2.83229	2.97275	2.91247	3.17931	3.00284
2.482	2.24604	2.23164	11.8624	11.2838	2.81864	2.69894	3.42533	2.83357	2.9769	2.91253	3.15686	2.98233
2.484	2.25294	2.23787	11.7606	11.1902	2.8009	2.68483	3.42398	2.85508	2.96602	2.90165	3.12882	2.9506
2.486	2.25918	2.24361	11.6962	11.1399	2.79629	2.68254	3.44548	2.87693	2.99019	2.92367	3.10894	2.93217
2.488	2.26193	2.24596	11.5772	11.0294	2.76521	2.65609	3.42258	2.88554	3.00078	2.93334	3.07601	2.89984
2.49	2.26101	2.24429	11.4843	10.9334	2.76853	2.66077	3.39075	2.88827	3.00657	2.93787	3.04569	2.86916
2.492	2.26039	2.24306	11.3334	10.7805	2.74956	2.64634	3.29402	2.86333	3.01632	2.94524	2.97313	2.80864
2.494	2.27504	2.25701	11.2058	10.6474	2.73424	2.6334	3.234	2.85365	3.0139	2.94278	2.95634	2.79312
2.496	2.27616	2.2577	11.0874	10.5285	2.70159	2.60253	3.24618	2.86515	3.03605	2.96544	2.91281	2.75349
2.498	2.26486	2.24657	10.961	10.4016	2.70021	2.60342	3.2596	2.88987	3.02928	2.95881	2.93238	2.76743
2.5	2.26666	2.24835	10.8296	10.2704	2.68679	2.59469	3.287	2.90921	3.02769	2.95892	2.96686	2.79951
2.502	2.26661	2.24815	10.7193	10.1592	2.6512	2.56594	3.26816	2.89958	3.0282	2.95813	2.95435	2.79394
2.504	2.26888	2.25052	10.5216	9.9708	2.61037	2.53011	3.20728	2.87336	3.03144	2.96264	2.88625	2.73649
2.506	2.27325	2.25503	10.379	9.82777	2.62298	2.54339	3.21966	2.87859	3.0237	2.95551	2.9024	2.75584
2.508	2.26552	2.24794	10.3198	9.76636	2.59969	2.52408	3.23225	2.88402	3.01955	2.95353	2.9446	2.7873
2.51	2.25573	2.23821	10.1696	9.60875	2.61339	2.53646	3.22315	2.88609	3.0212	2.95583	2.95271	2.7901
2.512	2.2487	2.23155	10.0751	9.52115	2.60664	2.53139	3.19351	2.87687	3.03004	2.96532	2.95475	2.78968
2.514	2.24165	2.22502	10.0755	9.51161	2.6155	2.54074	3.15214	2.85696	3.00677	2.94292	2.97711	2.80666
2.516	2.24248	2.22589	10.1297	9.54408	2.60974	2.53751	3.1273	2.85137	2.98016	2.91863	3.01174	2.82975
2.518	2.23102	2.21486	10.1102	9.52869	2.6088	2.53713	3.08902	2.84204	2.9548	2.89437	3.03954	2.8452
2.52	2.23177	2.21576	10.1032	9.51974	2.61462	2.54403	3.14246	2.86412	2.95965	2.90047	3.0324	2.83338
2.522	2.23235	2.21604	10.117	9.5262	2.6037	2.53045	3.1299	2.84939	2.96896	2.90796	3.0457	2.84041
2.524	2.23318	2.21729	10.1876	9.58716	2.59269	2.52228	3.15087	2.85909	2.95674	2.89369	3.09797	2.88668
2.526	2.22681	2.21131	10.2731	9.64671	2.58208	2.51407	3.14949	2.85575	2.96488	2.89945	3.14511	2.93184
2.528	2.22985	2.21453	10.335	9.68258	2.60252	2.53502	3.1935	2.89075	2.96579	2.90213	3.15259	2.93828
2.53	2.23192	2.21715	10.432	9.7554	2.5884	2.52518	3.22916	2.91028	2.93594	2.87305	3.17655	2.95779
2.532	2.22997	2.21564	10.5302	9.83797	2.60386	2.54124	3.25439	2.91886	2.94156	2.88273	3.18437	2.96108
2.534	2.23546	2.22141	10.6888	9.96923	2.61061	2.54653	3.27906	2.93319	2.95872	2.90274	3.21326	2.98351
2.536	2.23666	2.22296	10.8169	10.0741	2.57963	2.52053	3.29721	2.94187	2.98579	2.92941	3.24573	3.01299
2.538	2.24616	2.23301	11.0108	10.2446	2.56983	2.51399	3.3181	2.94745	2.98781	2.93548	3.32487	3.07747
2.54	2.25651	2.24337	11.1182	10.3349	2.54559	2.49044	3.32067	2.95835	2.99855	2.95034	3.36722	3.10892
2.542	2.261	2.24804	11.2096	10.4189	2.50519	2.45556	3.29688	2.94211	3.00357	2.95886	3.37179	3.11332
2.544	2.26005	2.24734	11.3996	10.5758	2.51327	2.46118	3.28384	2.94375	3.03292	2.98451	3.38179	3.11915
2.546	2.24906	2.23654	11.5541	10.698	2.4888	2.43974	3.27154	2.94031	3.06016	3.00444	3.37917	3.11948
2.548	2.24871	2.23582	11.6351	10.7456	2.47208	2.42297	3.27134	2.94791	3.03951	2.9806	3.36822	3.11235
2.55	2.25062	2.23725	11.7492	10.8332	2.49054	2.43778	3.27808	2.94939	3.03069	2.96417	3.31356	3.0677
2.552	2.2523	2.23861	11.8203	10.8764	2.47355	2.41952	3.27955	2.96432	3.03189	2.95967	3.29337	3.04795
2.554	2.26294	2.24871	11.9364	10.9555	2.49126	2.43273	3.3501	2.99842	3.03934	2.96548	3.28514	3.03661
2.556	2.26297	2.24778	12.0227	11.0211	2.49646	2.43777	3.37619	3.00601	3.0466	2.97127	3.26348	3.01708
2.558	2.26612	2.25049	12.0753	11.0513	2.52133	2.46119	3.382	3.01444	3.03197	2.95304	3.27761	3.03155
2.56	2.27192	2.2555	12.051	11.0214	2.52399	2.46311	3.4383	3.04789	3.02169	2.93933	3.24585	3.01025
2.562	2.26983	2.25264	12.0398	11.0056	2.51054	2.45053	3.47281	3.08211	3.02371	2.93131	3.15809	2.94148
2.564	2.27301	2.25558	11.9811	10.9501	2.50296	2.44606	3.49182	3.11828	2.99587	2.89645	3.14402	2.92853
2.566	2.27372	2.25575	12.0171	10.9724	2.52091	2.46094	3.56795	3.18818	2.9617	2.85462	3.12335	2.91562
2.568	2.26814	2.24993	12.0389	10.991	2.52999	2.46611	3.59196	3.23443	2.94334	2.83135	3.06263	2.85816
2.57	2.27407	2.25513	11.9968	10.954	2.56259	2.49568	3.58994	3.25729	2.91186	2.79176	3.05663	2.85377
2.572	2.27433	2.25532	12.0385	11.0037	2.5933	2.52329	3.62701	3.29782	2.90076	2.77722	3.04867	2.84423
2.574	2.2644	2.24526	12.0557	11.0224	2.6157	2.54541	3.67921	3.3339	2.86439	2.73792	2.99932	2.79848
2.576	2.25356	2.23408	12.046	11.0251	2.60088	2.53108	3.78136	3.3956	2.84986	2.7227	2.94976	2.75748
2.578	2.25261	2.23292	11.9318	10.939	2.63961	2.56388	3.8341	3.41983	2.82988	2.70436	2.92107	2.73561
2.58	2.25515	2.23503	11.9163	10.9213	2.65623	2.57907	3.84267	3.42929	2.83985	2.71592	2.90404	2.72247
2.582	2.25193	2.23169	11.9108	10.9016	2.64167	2.56587	3.8554	3.43004	2.86115	2.73908	2.89187	2.71253
2.584	2.25375	2.23348	11.9041	10.9006	2.65442	2.57809	3.87489	3.43625	2.87132	2.75412	2.87542	2.69883
2.586	2.25373	2.23377	11.9097	10.8831	2.66847	2.58909	3.84005	3.40397	2.87092	2.75932	2.82773	2.65844
2.588	2.25875	2.23907	11.8962	10.8514	2.67614	2.59875	3.92459	3.41817	2.86586	2.759	2.75873	2.59493
2.59	2.26577	2.24632	11.9546	10.8852	2.68896	2.60841	3.9674	3.40847	2.85231	2.75035	2.7102	2.5534
2.592	2.26954	2.25081	11.9787	10.9035	2.69461	2.61216	3.9948	3.39376	2.86496	2.77083	2.67497	2.52013
2.594	2.27175	2.25367	12.0059	10.9164	2.67046	2.59073	4.05066	3.3957	2.83605	2.75192	2.65621	2.50223
2.596	2.26906	2.25259	12.0084	10.9117	2.65792	2.5785	4.06449	3.37961	2.80525	2.72544	2.66075	2.50634
2.598	2.26901	2.25369	11.9967	10.9151	2.66973	2.5887	4.07525	3.35311	2.74678	2.67274	2.69136	2.52942
2.6	2.26711	2.25254	11.9854	10.9042	2.68466	2.60258	4.03118	3.30393	2.73185	2.66149	2.63246	2.47664
2.602	2.26181	2.24773	11.9841	10.9168	2.69001	2.60659	4.03197	3.26767	2.72831	2.65711	2.6016	2.45299
2.604	2.26201	2.24823	12.0281	10.9582	2.71648	2.62918	4.01857	3.24262	2.73468	2.66173	2.58758	2.44294
2.606	2.25737	2.24374	12.0232	10.9622	2.69219	2.60796	4.03634	3.2224	2.71767	2.64898	2.58836	2.44947
2.608	2.26706	2.25367	12.0366	10.9967	2.7184	2.63192	4.03856	3.19884	2.74974	2.68678	2.60775	2.47086
2.61	2.27112	2.25765	12.0175	11.0037	2.7311	2.64646	4.01765	3.16635	2.81997	2.7574	2.58443	2.44854
2.612	2.28102	2.26754	11.9669	10.9783	2.73344	2.64982	4.04095	3.16635	2.84637	2.78833	2.6329	2.48765
2.614	2.28115	2.26736	11.9186	10.9679	2.72298	2.6422	4.02357	3.13968	2.86522	2.81369	2.68663	2.5325
2.616	2.28024	2.26626	11.8348	10.9332	2.71643	2.63742	4.02553	3.13809	2.89802	2.84782	2.71703	2.55909
2.618	2.27798	2.2644	11.7347	10.8849	2.68853	2.61239	4.0103	3.14953	2.925	2.87376	2.72901	2.57323
2.62	2.27377	2.26014	11.639	10.8406	2.66073	2.59036	4.02199	3.18027	2.95874	2.90877	2.72907	2.57771
2.622	2.27245	2.25874	11.6175	10.867	2.62121	2.55716	4.01255	3.19501	2.99884	2.94389	2.74695	2.59631
2.624	2.27554	2.26227	11.5658	10.8591	2.59615	2.54038	3.95894	3.20143	3.04091	2.98212	2.83229	2.67188
2.626	2.28184	2.26834	11.5705	10.894	2.62015	2.56332	3.99184	3.23676	3.06806	3.00696	2.85266	2.69544
2.628	2.27778	2.26468	11.5217	10.8889	2.61858	2.56149	3.95174	3.23615	3.11152	3.04847	2.89854	2.73833
2.63	2.27033	2.25736	11.5195	10.9158	2.62381	2.5695	3.94637	3.23856	3.13658	3.07035	2.99246	2.82426
2.632	2.26208	2.24941	11.4798	10.9156	2.60529	2.55399	3.89901	3.22452	3.17524	3.10679	3.01364	2.84385
2.634	2.24794	2.23547	11.4459	10.9185	2.56965	2.52192	3.87917	3.22115	3.16441	3.09263	3.06768	2.89788
2.636	2.24486	2.2327	11.4318	10.9062	2.52423	2.47952	3.85776	3.21293	3.15614	3.08266	3.09938	2.9359
2.638	2.24469	2.23215	11.3906	10.8607	2.51868	2.47817	3.81039	3.19533	3.13805	3.06953	3.12271	2.9576
2.64	2.23439	2.22194	11.4381	10.8831	2.49707	2.45938	3.75581	3.17406	3.1349	3.06715	3.16496	2.99602
2.642	2.2329	2.22067	11.4901	10.9182	2.48097	2.44618	3.67997	3.14326	3.12314	3.05132	3.18705	3.01289
2.644	2.2362	2.22364	11.5003	10.9131	2.47546	2.4402	3.64176	3.10818	3.09006	3.01277	3.18889	3.01019
2.646	2.24131	2.22897	11.5457	10.9137	2.48019	2.44282	3.67894	3.11238	3.0312	2.94861	3.20142	3.01377
2.648	2.24835	2.23585	11.5461	10.8781	2.48366	2.44869	3.74427	3.13337	2.99392	2.90562	3.21335	3.02266
2.65	2.25579	2.24285	11.5495	10.8531	2.48717	2.44872	3.76059	3.12498	2.94041	2.84808	3.19213	3.00397
2.652	2.25336	2.24034	11.5031	10.8035	2.48549	2.44617	3.7813	3.1265	2.86283	2.76694	3.17811	2.98734
2.654	2.2542	2.241	11.4759	10.7639	2.48764	2.44604	3.80766	3.12082	2.77521	2.67763	3.15277	2.96725
2.656	2.25263	2.23931	11.4539	10.7294	2.51836	2.47127	3.79046	3.09181	2.72051	2.61642	3.18677	2.99719
2.658	2.25044	2.23652	11.4082	10.6746	2.53982	2.48905	3.75478	3.05726	2.67827	2.57335	3.17115	2.98324
2.66	2.24692	2.23263	11.3983	10.6475	2.54567	2.49203	3.70811	3.00996	2.66101	2.55467	3.13644	2.95272
2.662	2.24473	2.22961	11.4152	10.6538	2.56358	2.5062	3.70295	2.9951	2.65053	2.54633	3.17143	2.98749
2.664	2.23438	2.21939	11.405	10.6366	2.565	2.50507	3.6426	2.95932	2.6437	2.5439	3.17253	2.98921
2.666	2.22749	2.21245	11.3657	10.6022	2.53675	2.47924	3.6675	2.94967	2.60916	2.51291	3.17284	2.99177
2.668	2.22324	2.2084	11.3274	10.5707	2.54564	2.48674	3.62959	2.9174	2.63037	2.53821	3.19644	3.01154
2.67	2.22546	2.21047	11.2455	10.502	2.53833	2.4802	3.60641	2.89281	2.61079	2.52127	3.21154	3.02293
2.672	2.23341	2.21822	11.1774	10.4536	2.53247	2.4727	3.59859	2.87457	2.57731	2.49101	3.24562	3.05086
2.674	2.2293	2.21413	11.1425	10.4466	2.52547	2.46527	3.58922	2.85623	2.5784	2.49612	3.26334	3.06177
2.676	2.22918	2.21401	11.1129	10.4388	2.52537	2.4633	3.61109	2.86487	2.60175	2.52042	3.22727	3.02952
2.678	2.23281	2.21779	11.0786	10.4336	2.53216	2.46951	3.62924	2.86562	2.59527	2.52116	3.19911	3.0051
2.68	2.23297	2.218	11.0733	10.4525	2.54674	2.48447	3.67412	2.87836	2.59013	2.52058	3.17591	2.98843
2.682	2.23548	2.22068	11.0653	10.4657	2.55242	2.48767	3.6939	2.88732	2.60738	2.5339	3.17124	2.98258
2.684	2.2379	2.22349	11.0094	10.4338	2.56372	2.49758	3.69318	2.8848	2.61198	2.53733	3.16708	2.98208
2.686	2.23881	2.22517	11.0087	10.4557	2.57484	2.5044	3.75271	2.89236	2.59602	2.52189	3.07503	2.90688
2.688	2.23708	2.22414	10.9556	10.4298	2.54759	2.47873	3.73386	2.88436	2.58738	2.5119	3.01187	2.85279
2.69	2.23419	2.22168	10.9537	10.4516	2.54489	2.47751	3.75114	2.8963	2.58476	2.50851	2.98113	2.82682
2.692	2.23793	2.22568	10.9138	10.4369	2.52145	2.45531	3.7188	2.88756	2.5927	2.51296	2.96163	2.81152
2.694	2.2355	2.22368	10.9266	10.4462	2.49423	2.43071	3.74375	2.89914	2.56837	2.49607	2.96617	2.8193
2.696	2.24329	2.23166	10.9595	10.465	2.50094	2.44019	3.74782	2.90878	2.56063	2.49107	2.91124	2.77323
2.698	2.245	2.23336	10.9939	10.5069	2.5106	2.45323	3.75536	2.92723	2.56132	2.49153	2.86074	2.72293
2.7	2.25272	2.24122	11.0393	10.5586	2.51341	2.4561	3.72542	2.91934	2.56313	2.48752	2.85289	2.7127
2.702	2.26572	2.25439	11.0449	10.5771	2.51781	2.46116	3.68377	2.91685	2.57797	2.49106	2.81628	2.68124
2.704	2.2756	2.264	11.0436	10.5785	2.49714	2.44257	3.72987	2.94169	2.55807	2.46661	2.74637	2.61882
2.706	2.28772	2.27598	11.0492	10.5908	2.50006	2.44654	3.7718	2.97839	2.56332	2.46702	2.71079	2.58566
2.708	2.29026	2.27823	11.0614	10.5987	2.49434	2.4432	3.76617	2.99523	2.58216	2.48162	2.69162	2.57289
2.71	2.28854	2.27646	11.075	10.6042	2.51608	2.46235	3.79119	3.01043	2.58951	2.48636	2.64542	2.53677
2.712	2.28229	2.27039	11.0722	10.5938	2.51725	2.46328	3.74559	3.00758	2.60732	2.50178	2.64527	2.53285
2.714	2.28511	2.27304	11.0922	10.5959	2.50293	2.45036	3.70545	3.00043	2.64804	2.54293	2.69115	2.57682
2.716	2.27652	2.26445	11.1156	10.5949	2.51188	2.45907	3.64359	2.99418	2.67421	2.5666	2.74537	2.62211
2.718	2.26404	2.25214	11.1387	10.5986	2.50426	2.45247	3.56002	2.96471	2.70034	2.59435	2.74076	2.62109
2.72	2.25319	2.2413	11.166	10.6086	2.49161	2.44132	3.45944	2.91436	2.72094	2.61683	2.79825	2.66752
2.722	2.2466	2.23458	11.191	10.6197	2.48516	2.43584	3.42102	2.90881	2.75914	2.65933	2.84647	2.70786
2.724	2.23662	2.22462	11.1695	10.5939	2.4531	2.40623	3.29958	2.86538	2.77911	2.67859	2.83613	2.6978
2.726	2.23325	2.22114	11.164	10.5839	2.41952	2.37801	3.31573	2.87374	2.78674	2.68859	2.86879	2.72118
2.728	2.22301	2.21059	11.1642	10.565	2.43151	2.3878	3.30688	2.8729	2.80261	2.70614	2.91983	2.76469
2.73	2.22499	2.21183	11.1873	10.5724	2.4388	2.39518	3.31584	2.87657	2.83718	2.74103	2.95284	2.79139
2.732	2.21597	2.20272	11.2217	10.5948	2.44078	2.39525	3.37517	2.90061	2.86755	2.77316	2.97062	2.80267
2.734	2.20898	2.19551	11.2407	10.6022	2.44018	2.39614	3.49101	2.94324	2.90135	2.81103	2.95665	2.78199
2.736	2.19807	2.18438	11.2308	10.5743	2.44408	2.40047	3.57798	2.97309	2.93272	2.84858	2.9647	2.78761
2.738	2.20477	2.19034	11.1846	10.523	2.46769	2.42337	3.68019	2.98644	2.93304	2.85598	3.014	2.83135
2.74	2.20655	2.19181	11.1952	10.5231	2.49407	2.44895	3.77254	3.00627	2.95011	2.87502	3.00558	2.82468
2.742	2.20274	2.18757	11.1779	10.4945	2.48996	2.44491	3.87431	3.03227	2.9828	2.9083	2.99822	2.81453
2.744	2.19556	2.1804	11.1642	10.4824	2.46694	2.42328	4.04593	3.0989	3.00721	2.93447	2.98001	2.79587
2.746	2.19236	2.17743	11.1499	10.4585	2.47167	2.42936	4.17637	3.15871	3.03112	2.95886	2.98843	2.80142
2.748	2.19309	2.17788	11.1098	10.4076	2.48617	2.44465	4.28812	3.21086	3.03754	2.96767	3.02336	2.82963
2.75	2.19145	2.17603	11.1094	10.4032	2.49392	2.45256	4.37737	3.26086	3.06159	2.99501	3.04076	2.84116
2.752	2.19502	2.17928	11.1313	10.4102	2.46285	2.42388	4.43694	3.29414	3.04166	2.97762	3.05651	2.85538
2.754	2.19159	2.1758	11.1518	10.4369	2.45844	2.42135	4.51074	3.32321	3.02754	2.96944	3.05517	2.85333
2.756	2.19532	2.17935	11.179	10.4736	2.47114	2.43192	4.53636	3.35606	2.99541	2.93477	3.0294	2.83241
2.758	2.19441	2.1792	11.1932	10.5063	2.46658	2.42626	4.56376	3.37731	2.97231	2.91191	3.00796	2.81432
2.76	2.19807	2.18292	11.2004	10.5507	2.46616	2.42521	4.58629	3.3976	2.93136	2.87231	3.01441	2.82675
2.762	2.19734	2.1823	11.2626	10.6078	2.47716	2.43445	4.65668	3.45389	2.89673	2.83652	3.00859	2.82804
2.764	2.19187	2.17689	11.2918	10.6385	2.48	2.43663	4.70526	3.48278	2.83914	2.78329	3.03455	2.85519
2.766	2.18403	2.16954	11.3335	10.6893	2.5052	2.46024	4.76549	3.52012	2.78967	2.73471	3.03368	2.85845
2.768	2.17947	2.16547	11.3597	10.7049	2.51439	2.4676	4.79666	3.55099	2.77501	2.723	3.04015	2.87253
2.77	2.17438	2.16085	11.3524	10.6764	2.52632	2.47906	4.77485	3.55438	2.74857	2.69973	3.03466	2.87477
2.772	2.17195	2.15857	11.33	10.6444	2.50356	2.45899	4.71372	3.55549	2.70272	2.65297	3.0922	2.92143
2.774	2.16923	2.15651	11.3352	10.6365	2.49694	2.45392	4.62939	3.53548	2.67732	2.62899	3.15733	2.98868
2.776	2.15286	2.1407	11.3115	10.6111	2.50486	2.45836	4.51464	3.49778	2.64198	2.5936	3.18954	3.01685
2.778	2.14766	2.13581	11.2737	10.5843	2.49648	2.44815	4.40467	3.45101	2.65103	2.60613	3.18784	3.02094
2.78	2.14814	2.13638	11.2087	10.5253	2.47384	2.42461	4.2859	3.4004	2.64201	2.5962	3.21821	3.04513
2.782	2.1481	2.13617	11.1393	10.477	2.45846	2.40881	4.26697	3.40603	2.65085	2.60312	3.16441	2.99699
2.784	2.14504	2.1329	11.0688	10.4197	2.43983	2.39055	4.15706	3.37417	2.65133	2.60268	3.14933	2.98885
2.786	2.13792	2.12582	10.9906	10.3499	2.40126	2.3525	4.14618	3.36808	2.67993	2.63114	3.17447	3.00629
2.788	2.13411	2.12174	10.9226	10.2862	2.39708	2.35007	4.09106	3.34645	2.71416	2.66179	3.13735	2.97513
2.79	2.14403	2.1317	10.8644	10.2428	2.40788	2.35626	4.02348	3.30488	2.78397	2.73162	3.1043	2.94681
2.792	2.14299	2.1309	10.7692	10.1668	2.42015	2.36377	3.93786	3.25491	2.81418	2.76249	3.07871	2.92647
2.794	2.15259	2.14033	10.6527	10.0634	2.44848	2.38759	3.91254	3.22741	2.84235	2.79061	3.07629	2.92159
2.796	2.1631	2.15021	10.5697	9.9944	2.48312	2.41781	3.88194	3.19912	2.86714	2.81638	3.13692	2.97927
2.798	2.17129	2.15773	10.4547	9.90439	2.49416	2.42602	3.9081	3.1935	2.87875	2.8247	3.15521	2.99694
2.8	2.17609	2.16257	10.3716	9.84131	2.51102	2.44068	3.95926	3.21262	2.88245	2.82643	3.15094	2.99554
2.802	2.17631	2.16317	10.2329	9.72285	2.4842	2.41412	3.97388	3.22517	2.88498	2.82819	3.17321	3.01171
2.804	2.1783	2.16569	10.0854	9.60308	2.46287	2.39207	3.99096	3.24235	2.87626	2.81734	3.20831	3.04065
2.806	2.19059	2.17752	9.95031	9.49003	2.46092	2.38946	3.93899	3.21351	2.86032	2.80037	3.28658	3.11377
2.808	2.19612	2.18224	9.81504	9.37796	2.43753	2.3671	3.89859	3.18738	2.83757	2.7788	3.30932	3.13625
2.81	2.20048	2.18598	9.73021	9.3252	2.44882	2.3749	3.87667	3.17795	2.84073	2.78293	3.3347	3.1581
2.812	2.20445	2.18952	9.65315	9.27782	2.437	2.35855	3.8687	3.16195	2.823	2.76522	3.33256	3.15832
2.814	2.21302	2.19821	9.51069	9.17633	2.46357	2.38113	3.84597	3.13734	2.81718	2.75849	3.3116	3.14025
2.816	2.22044	2.20573	9.3769	9.07254	2.4852	2.39775	3.80003	3.11705	2.81015	2.75108	3.31001	3.1377
2.818	2.22338	2.209	9.25363	8.99004	2.48607	2.39879	3.85282	3.12291	2.81153	2.75323	3.31668	3.1425
2.82	2.2274	2.21173	9.19675	8.95932	2.49462	2.40515	3.91136	3.1291	2.78692	2.73059	3.31327	3.14014
2.822	2.22739	2.2113	9.16978	8.92142	2.50923	2.41725	3.95104	3.13581	2.77458	2.71909	3.30416	3.13256
2.824	2.23132	2.21521	9.10358	8.86793	2.51832	2.42691	3.94522	3.12343	2.75801	2.70565	3.27852	3.11044
2.826	2.22682	2.21053	9.02803	8.80179	2.5008	2.41132	3.9102	3.11031	2.74842	2.69591	3.20232	3.04313
2.828	2.23168	2.21512	8.94457	8.71416	2.50106	2.41474	3.88543	3.11428	2.76197	2.71033	3.16425	3.01001
2.83	2.22701	2.20994	8.8732	8.63959	2.50006	2.41771	3.82013	3.09968	2.74878	2.70006	3.15083	2.99511
2.832	2.22766	2.21033	8.78856	8.56111	2.4924	2.41385	3.80104	3.09191	2.74067	2.68717	3.12852	2.96921
2.834	2.22144	2.20411	8.74734	8.52463	2.49995	2.42662	3.74099	3.05924	2.77038	2.7135	3.08525	2.92986
2.836	2.21696	2.19952	8.71749	8.50422	2.50736	2.43522	3.73311	3.05895	2.79472	2.73587	3.03881	2.88341
2.838	2.22216	2.20422	8.72391	8.51558	2.53116	2.46176	3.73639	3.06263	2.80411	2.74868	3.00732	2.85721
2.84	2.22855	2.21026	8.69934	8.48394	2.51638	2.45269	3.71565	3.04087	2.80247	2.7403	2.99229	2.84136
2.842	2.23459	2.21625	8.66114	8.45153	2.52395	2.46565	3.73681	3.05159	2.82216	2.75668	2.94451	2.7985
2.844	2.2409	2.22257	8.64913	8.43504	2.51888	2.46527	3.67572	3.0373	2.86344	2.79235	2.94721	2.80185
2.846	2.24995	2.23198	8.63721	8.42204	2.51773	2.46907	3.67526	3.03385	2.89642	2.81949	2.91693	2.76836
2.848	2.25694	2.23964	8.65923	8.44835	2.54676	2.49983	3.66744	3.03413	2.92017	2.83569	2.8648	2.72155
2.85	2.26575	2.24892	8.65882	8.4562	2.58597	2.53409	3.64823	3.03225	2.92757	2.83577	2.88421	2.74114
2.852	2.26921	2.25278	8.65756	8.45684	2.59669	2.5464	3.58472	3.0197	2.91008	2.81483	2.90613	2.76135
2.854	2.26971	2.25395	8.6635	8.45586	2.60589	2.55967	3.68863	3.06652	2.88875	2.7895	2.96099	2.81104
2.856	2.27301	2.2575	8.65825	8.44889	2.62055	2.57599	3.69903	3.07719	2.86777	2.76628	2.98743	2.83929
2.858	2.26426	2.24978	8.58777	8.38839	2.61872	2.57627	3.73943	3.1025	2.83496	2.73237	3.00216	2.85331
2.86	2.26951	2.25581	8.49927	8.30129	2.62023	2.57914	3.75363	3.11734	2.79851	2.69363	3.09475	2.93718
2.862	2.26612	2.25361	8.40136	8.20179	2.60026	2.56321	3.77832	3.14819	2.77279	2.66634	3.22899	3.05818
2.864	2.26719	2.25458	8.30978	8.11045	2.59609	2.56041	3.81667	3.16877	2.74784	2.64078	3.30261	3.1291
2.866	2.26915	2.25576	8.20523	8.00945	2.59575	2.55982	3.87285	3.19723	2.7144	2.61076	3.40365	3.22731
2.868	2.26208	2.24881	8.07649	7.89149	2.60678	2.56869	3.89782	3.20766	2.70964	2.60919	3.48032	3.30051
2.87	2.26832	2.25599	7.94837	7.76595	2.64232	2.59617	3.94274	3.21976	2.70681	2.60801	3.55205	3.36604
2.872	2.27319	2.26134	7.8033	7.61938	2.64976	2.60001	3.97483	3.22531	2.68113	2.58416	3.60237	3.41114
2.874	2.27258	2.26102	7.6312	7.44773	2.65159	2.60039	4.00138	3.2328	2.66309	2.56974	3.66705	3.47083
2.876	2.26776	2.25598	7.51546	7.33371	2.65256	2.59945	4.00795	3.23432	2.65855	2.57365	3.74919	3.54624
2.878	2.27239	2.26012	7.43498	7.26498	2.6383	2.58383	4.05382	3.24339	2.6312	2.55365	3.77888	3.57585
2.88	2.27327	2.26002	7.40202	7.22059	2.61798	2.5632	4.09947	3.25851	2.60096	2.52753	3.80733	3.60606
2.882	2.26168	2.24837	7.35072	7.15629	2.60412	2.54826	4.10774	3.26838	2.59306	2.5184	3.77979	3.58461
2.884	2.25798	2.24475	7.27686	7.07363	2.59178	2.53521	4.14818	3.28446	2.56094	2.48769	3.76094	3.56744
2.886	2.24865	2.2349	7.23245	7.03	2.58968	2.5318	4.13551	3.27379	2.53113	2.46007	3.7348	3.54481
2.888	2.25158	2.23729	7.24538	7.03665	2.58107	2.52442	4.18356	3.29455	2.51482	2.44324	3.71477	3.52176
2.89	2.24259	2.22771	7.27647	7.05068	2.5834	2.52565	4.20169	3.29884	2.52286	2.44941	3.68899	3.4938
2.892	2.24882	2.23364	7.31194	7.06729	2.57213	2.51259	4.22353	3.2997	2.53563	2.45667	3.64609	3.44939
2.894	2.25233	2.23679	7.37261	7.11176	2.59598	2.53372	4.21714	3.29607	2.5533	2.47469	3.58363	3.38837
2.896	2.2585	2.24303	7.4626	7.18224	2.62291	2.55665	4.21305	3.28713	2.58442	2.50748	3.52021	3.33236
2.898	2.27157	2.25523	7.56132	7.26523	2.63349	2.56477	4.22025	3.27561	2.59882	2.52218	3.44924	3.26756
2.9	2.27299	2.25644	7.66065	7.35771	2.63045	2.56248	4.21136	3.25936	2.64661	2.56274	3.39392	3.21611
2.902	2.27313	2.25659	7.7618	7.45416	2.64899	2.58028	4.19578	3.25931	2.70355	2.61857	3.30671	3.13531
2.904	2.27556	2.25876	7.928	7.62169	2.65143	2.58264	4.11555	3.22309	2.76571	2.67921	3.22269	3.05851
2.906	2.26967	2.25329	8.07085	7.76236	2.64353	2.57518	4.03906	3.1853	2.82582	2.73827	3.11579	2.96031
2.908	2.26101	2.24491	8.23059	7.92532	2.61286	2.54693	3.95078	3.16348	2.8962	2.80422	3.04584	2.8978
2.91	2.25996	2.24384	8.3725	8.06968	2.59032	2.52736	3.9085	3.14738	2.95516	2.86388	2.9852	2.84112
2.912	2.24883	2.23315	8.52801	8.22574	2.55382	2.49237	3.85811	3.13064	3.02734	2.93861	2.93327	2.79336
2.914	2.24594	2.23051	8.65075	8.34017	2.54274	2.4824	3.86332	3.13656	3.10596	3.01907	2.87429	2.73919
2.916	2.24629	2.23093	8.77395	8.46404	2.54789	2.48507	3.78648	3.10889	3.1632	3.0799	2.80616	2.67788
2.918	2.24699	2.23181	8.89585	8.59319	2.55438	2.49139	3.75663	3.10272	3.19149	3.11212	2.77749	2.64858
2.92	2.24901	2.23403	8.96406	8.66672	2.53544	2.47539	3.70719	3.08648	3.2172	3.14054	2.77156	2.64233
2.922	2.25393	2.2392	9.07955	8.77835	2.52194	2.46176	3.69759	3.07275	3.24116	3.17175	2.7645	2.63433
2.924	2.267	2.25203	9.1604	8.86218	2.50073	2.43937	3.67383	3.04974	3.25829	3.19652	2.71246	2.58594
2.926	2.261	2.24586	9.19781	8.91421	2.47594	2.41473	3.65075	3.03473	3.27009	3.21561	2.73424	2.60872
2.928	2.25938	2.24467	9.26094	8.97993	2.45275	2.3936	3.6065	3.01037	3.29751	3.24787	2.79511	2.66284
2.93	2.27447	2.26013	9.31207	9.02481	2.46477	2.40196	3.58059	2.98299	3.27996	3.23651	2.86652	2.72787
2.932	2.26537	2.25124	9.35962	9.07974	2.45965	2.39774	3.53542	2.95655	3.26753	3.22946	2.96724	2.82181
2.934	2.25964	2.24566	9.45949	9.17917	2.39734	2.34132	3.5073	2.94807	3.28254	3.2487	3.06646	2.91883
2.936	2.26082	2.24698	9.53358	9.25618	2.36839	2.3175	3.47358	2.92535	3.29133	3.26122	3.14548	2.99371
2.938	2.25834	2.24482	9.60118	9.32334	2.345	2.29611	3.5313	2.95202	3.30171	3.26917	3.21556	3.05843
2.94	2.24222	2.22882	9.64115	9.35637	2.33804	2.29169	3.58941	2.97376	3.28342	3.24877	3.29764	3.13714
2.942	2.22764	2.21476	9.61026	9.32695	2.35851	2.30777	3.62551	2.99215	3.28837	3.25184	3.34056	3.17899
2.944	2.23434	2.22175	9.53692	9.25985	2.37336	2.31957	3.65545	3.00302	3.27722	3.24328	3.42662	3.25857
2.946	2.24132	2.22873	9.48597	9.21168	2.39241	2.33346	3.66211	3.00366	3.2958	3.26041	3.48921	3.31474
2.948	2.24454	2.23212	9.39407	9.10596	2.38149	2.32112	3.71445	3.04376	3.30341	3.2616	3.55562	3.3747
2.95	2.24475	2.23268	9.23131	8.92912	2.41668	2.34946	3.72374	3.06093	3.28626	3.23879	3.57245	3.39
2.952	2.25931	2.24727	9.05636	8.73947	2.46373	2.38944	3.75063	3.08361	3.29015	3.23944	3.56439	3.38122
2.954	2.26379	2.25214	8.84329	8.52713	2.55928	2.47859	3.85277	3.12827	3.25999	3.20856	3.56494	3.38636
2.956	2.26848	2.25697	8.66805	8.34085	2.63893	2.55061	3.9299	3.15144	3.25117	3.19904	3.60283	3.41996
2.958	2.26987	2.25824	8.43221	8.11925	2.71464	2.61657	4.01632	3.18964	3.24409	3.19075	3.60805	3.42423
2.96	2.26492	2.25344	8.21592	7.89806	2.78588	2.68339	4.06654	3.21151	3.2369	3.18342	3.66008	3.47367
2.962	2.26695	2.25572	7.97667	7.65478	2.82265	2.71444	4.09366	3.22675	3.23931	3.18395	3.69838	3.5061
2.964	2.26037	2.24935	7.75996	7.43274	2.86806	2.75438	4.06618	3.22298	3.21668	3.15811	3.70089	3.50454
2.966	2.25877	2.24812	7.54198	7.22339	2.8953	2.77688	4.08257	3.24393	3.19936	3.13473	3.69448	3.49298
2.968	2.26356	2.2533	7.38598	7.06879	2.92518	2.80098	4.10812	3.2594	3.1985	3.13155	3.6918	3.48701
2.97	2.27177	2.26138	7.25228	6.92857	2.95112	2.82054	4.14131	3.26837	3.18555	3.11842	3.67055	3.4619
2.972	2.26925	2.25896	7.11141	6.78581	2.96254	2.82744	4.09719	3.26173	3.18467	3.1136	3.62858	3.41989
2.974	2.28233	2.27117	7.00516	6.67392	2.99238	2.85166	4.10645	3.26882	3.1537	3.07994	3.5317	3.32816
2.976	2.29522	2.28349	6.88262	6.56002	3.01879	2.87377	4.1052	3.27626	3.10794	3.03039	3.43523	3.23995
2.978	2.30514	2.293	6.80972	6.47485	3.02698	2.88037	4.10975	3.28378	3.06877	2.98693	3.32693	3.13658
2.98	2.31989	2.30725	6.72124	6.37236	3.00673	2.86119	4.1071	3.27349	3.04654	2.96115	3.24525	3.06265
2.982	2.33008	2.31701	6.69354	6.32484	2.99854	2.85106	4.11743	3.2727	3.01083	2.92552	3.21905	3.03672
2.984	2.34219	2.32845	6.59899	6.22601	2.96086	2.81717	4.0906	3.26212	2.9822	2.89704	3.14977	2.97465
2.986	2.34493	2.3305	6.49039	6.13459	2.90286	2.76558	4.01763	3.22949	2.94183	2.85538	3.07696	2.91069
2.988	2.35887	2.34419	6.48384	6.11687	2.85564	2.72315	3.92945	3.18686	2.89555	2.80939	3.04399	2.88239
2.99	2.3677	2.35295	6.4374	6.08027	2.78719	2.65789	3.81094	3.11134	2.86959	2.78056	2.93758	2.79197
2.992	2.35538	2.34085	6.41638	6.06556	2.6879	2.56877	3.73484	3.0866	2.86371	2.77388	2.86629	2.72966
2.994	2.36501	2.35002	6.46809	6.10948	2.59532	2.4867	3.65685	3.05974	2.86498	2.77444	2.8041	2.67348
2.996	2.36426	2.34917	6.46074	6.10283	2.54205	2.44084	3.58861	3.03026	2.85024	2.76093	2.74056	2.61601
2.998	2.35466	2.33944	6.47587	6.1107	2.48656	2.39143	3.57425	3.0475	2.84972	2.76277	2.7109	2.5923
3	2.34717	2.33208	6.46818	6.0951	2.42707	2.34114	3.51366	3.01853	2.848	2.76877	2.65592	2.54829
3.002	2.35425	2.33936	6.37961	5.98865	2.37634	2.29457	3.36423	2.98223	2.87165	2.79287	2.61551	2.51786
3.004	2.35815	2.34335	6.29597	5.89087	2.30553	2.23189	3.29888	2.96188	2.89955	2.81979	2.5679	2.47849
3.006	2.35593	2.34113	6.1989	5.77339	2.26704	2.2004	3.25412	2.96792	2.92064	2.83847	2.52137	2.43604
3.008	2.34796	2.33339	6.08314	5.63874	2.22505	2.16662	3.26164	2.97949	2.91494	2.83339	2.49	2.41206
3.01	2.33437	2.32069	5.96819	5.50775	2.21926	2.16506	3.24995	2.97893	2.90577	2.82578	2.46428	2.38984
3.012	2.32512	2.31141	5.8621	5.3903	2.23331	2.1841	3.3144	3.01353	2.92028	2.84404	2.41961	2.35277
3.014	2.31863	2.30522	5.65039	5.18691	2.23613	2.19322	3.37597	3.039	2.9036	2.83141	2.45232	2.3862
3.016	2.31789	2.305	5.49122	5.01517	2.24667	2.20555	3.37652	3.03549	2.9175	2.84791	2.47192	2.39946
3.018	2.30459	2.29156	5.2893	4.81711	2.2538	2.21409	3.3652	3.03535	2.91774	2.84938	2.49747	2.42363
3.02	2.29632	2.28285	5.23741	4.73532	2.25524	2.21915	3.36633	3.03346	2.92274	2.85564	2.55892	2.47739
3.022	2.27304	2.25969	5.18147	4.68191	2.2496	2.21578	3.32925	3.01113	2.93033	2.86351	2.58851	2.50268
3.024	2.24727	2.23383	5.21979	4.71146	2.27831	2.24454	3.29671	2.99674	2.92624	2.85818	2.56027	2.47973
3.026	2.23392	2.21983	5.28175	4.77774	2.28993	2.25707	3.28323	2.99149	2.94027	2.8742	2.5751	2.49666
3.028	2.21891	2.20467	5.37418	4.84976	2.30113	2.26789	3.26561	2.97393	2.95705	2.89544	2.58331	2.50615
3.03	2.20349	2.18937	5.39591	4.86946	2.27908	2.24726	3.27684	2.97953	2.9616	2.90015	2.60706	2.52577
3.032	2.19447	2.17959	5.37504	4.85447	2.30154	2.26762	3.26867	2.96769	2.97053	2.90677	2.63713	2.553
3.034	2.20214	2.18612	5.35204	4.83947	2.34968	2.31106	3.3101	2.98459	2.97381	2.91062	2.65846	2.57247
3.036	2.19151	2.17534	5.35652	4.84881	2.39714	2.35536	3.34682	3.00547	2.98693	2.92382	2.64774	2.56433
3.038	2.17553	2.15946	5.40597	4.90683	2.43216	2.3886	3.37928	3.00531	2.99382	2.93355	2.65554	2.57193
3.04	2.17403	2.15752	5.46809	4.98154	2.46012	2.41346	3.39122	3.00399	3.00498	2.94859	2.67594	2.59108
3.042	2.17466	2.15824	5.40761	4.94272	2.50512	2.45482	3.38895	2.99439	3.0159	2.96426	2.68461	2.59823
3.044	2.17846	2.16221	5.36521	4.93466	2.50887	2.45686	3.3995	2.97323	3.04448	2.99668	2.65268	2.57029
3.046	2.17518	2.15929	5.41408	5.0116	2.508	2.45209	3.40295	2.96782	3.04448	2.99698	2.66206	2.57962
3.048	2.16406	2.14896	5.50806	5.11791	2.52614	2.46537	3.38256	2.95213	3.03468	2.98931	2.6838	2.59758
3.05	2.15879	2.14334	5.61388	5.25142	2.50304	2.44088	3.3692	2.93943	3.05055	3.00532	2.70461	2.61353
3.052	2.15473	2.13912	5.74373	5.39907	2.50498	2.44237	3.34033	2.93349	3.0604	3.01967	2.7706	2.66203
3.054	2.15057	2.13477	5.86989	5.5294	2.49939	2.43592	3.31865	2.92083	3.07843	3.04027	2.81705	2.69545
3.056	2.14216	2.12752	5.97079	5.63111	2.49722	2.43384	3.32396	2.9244	3.0914	3.05959	2.86968	2.73884
3.058	2.13623	2.12135	6.0346	5.6931	2.51196	2.44614	3.33623	2.93584	3.11416	3.08477	2.90177	2.76891
3.06	2.1437	2.12852	5.96221	5.64376	2.5079	2.44328	3.33644	2.92824	3.12538	3.09758	2.9628	2.81941
3.062	2.14588	2.13007	5.82532	5.51037	2.5153	2.44796	3.33065	2.93367	3.13754	3.10636	3.02302	2.86967
3.064	2.14258	2.1264	5.71226	5.40807	2.49776	2.43199	3.53281	3.02085	3.1568	3.12671	3.05875	2.89957
3.066	2.142	2.12573	5.60547	5.30627	2.49868	2.43109	3.67213	3.08783	3.1494	3.12115	3.11513	2.94468
3.068	2.1386	2.12294	5.59231	5.29896	2.46569	2.40035	3.86599	3.17007	3.15173	3.12517	3.2034	3.02141
3.07	2.13462	2.11947	5.58544	5.30545	2.47274	2.4079	4.01342	3.23805	3.1433	3.11667	3.23557	3.04641
3.072	2.13789	2.12245	5.51259	5.24055	2.47792	2.41479	4.16145	3.31221	3.12497	3.10176	3.2495	3.05624
3.074	2.15152	2.13573	5.43722	5.16506	2.47526	2.41276	4.22499	3.34232	3.09176	3.06831	3.32081	3.11868
3.076	2.16001	2.14352	5.42131	5.15542	2.45598	2.393	4.3439	3.39622	3.10166	3.07981	3.31036	3.10699
3.078	2.15961	2.14189	5.44647	5.18925	2.4328	2.36992	4.43402	3.43282	3.11081	3.08769	3.3255	3.12183
3.08	2.16774	2.14994	5.53628	5.27999	2.41015	2.35119	4.50486	3.45854	3.10789	3.08292	3.31592	3.11508
3.082	2.15797	2.14041	5.55777	5.29068	2.38047	2.3254	4.52014	3.45448	3.08008	3.05796	3.30763	3.1155
3.084	2.1624	2.14448	5.57081	5.28232	2.3641	2.31097	4.53275	3.46403	3.07631	3.05014	3.31297	3.12039
3.086	2.16528	2.14769	5.46422	5.15509	2.349	2.29805	4.50047	3.45658	3.04882	3.01855	3.33767	3.13795
3.088	2.17534	2.15797	5.33005	5.02337	2.33275	2.28354	4.48777	3.44217	3.03543	3.0035	3.35483	3.1519
3.09	2.17765	2.16068	5.22767	4.89675	2.31926	2.27191	4.44503	3.42985	3.03809	2.99925	3.36376	3.15996
3.092	2.19096	2.1732	5.1173	4.75685	2.33762	2.29133	4.39295	3.40801	3.02093	2.97772	3.35625	3.15617
3.094	2.18253	2.16508	5.02674	4.66766	2.34735	2.30279	4.37822	3.40948	3.05134	3.00439	3.31206	3.11587
3.096	2.16941	2.15278	5.0211	4.63937	2.35797	2.31343	4.31739	3.38483	3.04671	2.99501	3.27273	3.08305
3.098	2.16997	2.15409	5.02699	4.66517	2.35283	2.31063	4.20444	3.32755	3.04245	2.98756	3.26373	3.07664
3.1	2.17487	2.15951	5.10101	4.70016	2.37238	2.33014	4.10024	3.2842	3.05434	2.99531	3.26561	3.07994
3.102	2.18542	2.1713	5.10625	4.71367	2.39475	2.35143	4.0418	3.25018	3.06392	3.00081	3.26584	3.08451
3.104	2.18118	2.16783	5.30869	4.86761	2.39702	2.35379	3.99557	3.22777	3.05668	2.98967	3.27563	3.09698
3.106	2.18057	2.16819	5.48433	4.99291	2.41015	2.36596	3.94024	3.22287	3.06647	2.99415	3.32942	3.14477
3.108	2.17198	2.15996	5.6587	5.12325	2.40837	2.36543	3.87157	3.19317	3.06796	2.9941	3.3542	3.163
3.11	2.18291	2.17033	5.87013	5.27686	2.42354	2.38041	3.80793	3.1654	3.10952	3.03748	3.4092	3.20808
3.112	2.18418	2.17212	5.93236	5.28543	2.44364	2.39798	3.76229	3.14386	3.13462	3.06302	3.45355	3.24668
3.114	2.18161	2.17022	6.03253	5.34738	2.45851	2.41157	3.76374	3.1373	3.14162	3.06891	3.53226	3.3208
3.116	2.1873	2.17652	6.10989	5.40898	2.48755	2.43931	3.76764	3.13759	3.1486	3.07639	3.60936	3.39551
3.118	2.18365	2.17182	6.13779	5.37885	2.50282	2.45086	3.78238	3.14099	3.15184	3.07867	3.65313	3.43893
3.12	2.18484	2.17296	6.18642	5.38863	2.50559	2.45502	3.78511	3.14249	3.15084	3.08084	3.6908	3.46999
3.122	2.18296	2.17175	6.30262	5.46304	2.53058	2.47713	3.82676	3.16899	3.17119	3.10275	3.66396	3.4462
3.124	2.17885	2.16785	6.39592	5.51528	2.56218	2.50621	3.88963	3.19988	3.1847	3.12015	3.69413	3.47943
3.126	2.17267	2.16203	6.63764	5.68289	2.59034	2.53305	3.97121	3.24016	3.18859	3.12655	3.72536	3.50937
3.128	2.17586	2.16543	6.85907	5.83762	2.60857	2.55325	4.00274	3.26099	3.18228	3.1248	3.687	3.47692
3.13	2.17422	2.16379	7.01584	5.96054	2.64246	2.5857	4.04007	3.25143	3.18529	3.12816	3.63392	3.42954
3.132	2.17603	2.16519	7.18391	6.08552	2.64374	2.58776	4.03544	3.25847	3.18368	3.13072	3.61177	3.41586
3.134	2.18243	2.17143	7.36521	6.22554	2.63083	2.57693	4.04676	3.25567	3.2018	3.14875	3.60839	3.42014
3.136	2.19161	2.17981	7.4757	6.31869	2.62764	2.57154	4.08868	3.2761	3.21708	3.17147	3.55428	3.37599
3.138	2.19845	2.1864	7.6348	6.45706	2.63613	2.57786	4.07438	3.25432	3.20781	3.15836	3.5597	3.38339
3.14	2.1899	2.17875	7.66469	6.48437	2.62286	2.56554	4.02667	3.22534	3.18908	3.1376	3.53283	3.36052
3.142	2.18861	2.17684	7.6697	6.46095	2.6092	2.55129	3.95595	3.18696	3.16128	3.11102	3.52139	3.35294
3.144	2.1856	2.17312	7.66642	6.43216	2.60682	2.5485	3.86563	3.14736	3.16836	3.11166	3.53162	3.35825
3.146	2.1803	2.16745	7.59987	6.3633	2.59042	2.53213	3.84156	3.13246	3.14704	3.08869	3.53004	3.35749
3.148	2.17966	2.1659	7.55798	6.37696	2.56717	2.51146	3.86402	3.12603	3.12954	3.06964	3.53757	3.36637
3.15	2.17906	2.1644	7.54481	6.36898	2.54109	2.48611	3.84727	3.11223	3.10658	3.04008	3.5377	3.36237
3.152	2.18248	2.16683	7.45972	6.33227	2.51431	2.45992	3.85579	3.10006	3.05299	2.98188	3.4972	3.32253
3.154	2.18371	2.16721	7.50273	6.41662	2.49399	2.44128	3.84629	3.07816	3.02407	2.94917	3.46439	3.29158
3.156	2.19638	2.17907	7.58451	6.48793	2.4744	2.42246	3.79341	3.04086	2.936	2.85717	3.45841	3.28621
3.158	2.2056	2.18892	7.58612	6.54528	2.4497	2.39973	3.82667	3.05175	2.89009	2.80768	3.44265	3.27045
3.16	2.2246	2.20669	7.59705	6.5584	2.45418	2.4052	3.82572	3.0505	2.8541	2.76769	3.45326	3.27811
3.162	2.24856	2.22918	7.6095	6.56266	2.43061	2.38414	3.84427	3.05727	2.82408	2.73528	3.48615	3.30696
3.164	2.25911	2.23853	7.63222	6.54209	2.41691	2.37461	3.84996	3.06264	2.80132	2.71189	3.49726	3.30999
3.166	2.26329	2.24256	7.62703	6.50969	2.42509	2.38098	3.90347	3.08942	2.79332	2.70591	3.53066	3.33498
3.168	2.27207	2.25024	7.62576	6.48832	2.43509	2.38991	3.95213	3.10123	2.75867	2.67329	3.54926	3.34676
3.17	2.28162	2.25935	7.64501	6.45655	2.43798	2.3922	3.96201	3.11029	2.72508	2.64257	3.56325	3.35516
3.172	2.27827	2.25658	7.63597	6.40944	2.42191	2.37662	3.99022	3.12383	2.66914	2.58594	3.58622	3.3784
3.174	2.27586	2.25411	7.70184	6.45017	2.42178	2.37838	4.02057	3.13802	2.62625	2.54217	3.59892	3.39361
3.176	2.27683	2.25499	7.69822	6.41152	2.43577	2.39497	4.04276	3.15016	2.60659	2.52359	3.59431	3.38838
3.178	2.27567	2.25381	7.73834	6.39645	2.44941	2.40764	4.02079	3.13906	2.60729	2.5272	3.59186	3.38499
3.18	2.27772	2.25624	7.79224	6.451	2.47211	2.43198	3.97374	3.10446	2.62073	2.5459	3.61596	3.40378
3.182	2.27787	2.25683	7.80603	6.44234	2.49531	2.45647	3.94972	3.09065	2.63052	2.55626	3.66212	3.44338
3.184	2.27405	2.25303	7.82136	6.40363	2.52406	2.48517	3.86801	3.05643	2.62379	2.55252	3.7175	3.49903
3.186	2.27384	2.25329	7.94124	6.49243	2.53082	2.49449	3.90349	3.06956	2.61055	2.53988	3.68729	3.47158
3.188	2.2777	2.2575	8.00622	6.54418	2.54728	2.50988	3.85302	3.02644	2.61206	2.5449	3.6574	3.44349
3.19	2.26679	2.2476	8.03668	6.60428	2.53762	2.49918	3.85283	3.01942	2.64212	2.57759	3.65671	3.44281
3.192	2.2596	2.24128	8.0877	6.70846	2.54611	2.50411	3.80299	3.01955	2.63358	2.57694	3.64264	3.43257
3.194	2.24659	2.22939	8.08005	6.77245	2.54438	2.50083	3.78838	3.02448	2.636	2.58557	3.62219	3.41189
3.196	2.23334	2.2164	7.97872	6.76112	2.54519	2.49509	3.75405	3.02855	2.62755	2.58152	3.56656	3.36322
3.198	2.2218	2.20607	7.96271	6.81226	2.52511	2.47496	3.69405	3.00817	2.61978	2.56994	3.5112	3.3107
3.2	2.20775	2.19312	7.95488	6.83069	2.51509	2.46392	3.63663	3.00141	2.6057	2.55875	3.48549	3.2877
3.202	2.19623	2.18169	7.98124	6.87638	2.50613	2.45475	3.63944	3.01279	2.6011	2.56001	3.42315	3.23185
3.204	2.17556	2.16217	8.02409	6.92544	2.50862	2.45582	3.63939	3.01059	2.60228	2.56401	3.38609	3.19563
3.206	2.15777	2.14561	8.07662	7.00424	2.47985	2.42561	3.67741	3.03414	2.56435	2.52598	3.32215	3.13832
3.208	2.14784	2.13607	8.17907	7.13899	2.47808	2.42447	3.68751	3.05032	2.54542	2.50364	3.29484	3.11136
3.21	2.14398	2.13235	8.22836	7.21395	2.46985	2.41523	3.66578	3.05589	2.52911	2.48372	3.23694	3.05642
3.212	2.13879	2.12799	8.2638	7.27061	2.46819	2.41538	3.65358	3.05631	2.49362	2.44829	3.1297	2.96191
3.214	2.14068	2.13008	8.3438	7.30387	2.46477	2.4111	3.61813	3.0597	2.47087	2.42843	3.13199	2.96802
3.216	2.14172	2.13155	8.30251	7.24942	2.45672	2.40546	3.58777	3.07098	2.4397	2.39401	3.07336	2.91344
3.218	2.13779	2.12829	8.23076	7.18716	2.46087	2.40827	3.56303	3.0832	2.43646	2.3883	3.02272	2.86587
3.22	2.14387	2.13318	8.3041	7.20851	2.45099	2.39852	3.48916	3.07024	2.43101	2.38065	3.01793	2.85866
3.222	2.14304	2.13221	8.40762	7.25706	2.46445	2.41146	3.47336	3.07877	2.43677	2.38608	3.00427	2.84817
3.224	2.14497	2.13478	8.45285	7.24963	2.47994	2.4255	3.48521	3.09987	2.44268	2.39049	2.9724	2.8188
3.226	2.13995	2.12995	8.56088	7.25378	2.49985	2.4425	3.49998	3.11206	2.42416	2.37067	2.95693	2.80885
3.228	2.13756	2.12767	8.61015	7.2483	2.50614	2.44867	3.49869	3.1074	2.42109	2.36402	2.98855	2.83799
3.23	2.13733	2.12739	8.7138	7.27734	2.49671	2.44113	3.46732	3.09169	2.41907	2.35852	3.0105	2.86158
3.232	2.1424	2.1322	8.76698	7.29064	2.50797	2.45322	3.44708	3.07156	2.45869	2.39163	3.06189	2.91241
3.234	2.14984	2.13845	8.75463	7.24392	2.52441	2.46908	3.4373	3.06366	2.50039	2.42824	3.08811	2.93833
3.236	2.15781	2.14591	8.73953	7.2133	2.52249	2.46923	3.39064	3.03359	2.57554	2.50019	3.12829	2.97209
3.238	2.16051	2.14796	8.74953	7.21481	2.52396	2.46956	3.33787	2.99791	2.63233	2.55446	3.14883	2.9925
3.24	2.15549	2.14221	8.68165	7.15225	2.50879	2.45533	3.28019	2.95515	2.66352	2.58182	3.15301	2.99725
3.242	2.15591	2.14246	8.61472	7.07626	2.506	2.4524	3.23619	2.93468	2.68594	2.59811	3.13752	2.98326
3.244	2.15748	2.1435	8.49303	6.99221	2.48912	2.43501	3.16915	2.89514	2.71126	2.6209	3.10615	2.95804
3.246	2.15537	2.14081	8.32977	6.88897	2.46838	2.41574	3.18051	2.87706	2.73024	2.63938	3.07569	2.92934
3.248	2.14972	2.13506	8.18901	6.77768	2.4169	2.36786	3.15527	2.85588	2.75672	2.66963	3.05257	2.90529
3.25	2.1396	2.12517	7.9378	6.623	2.37865	2.3304	3.13144	2.84668	2.75455	2.67165	3.02075	2.87727
3.252	2.1347	2.12057	7.70797	6.49463	2.37214	2.32399	3.10166	2.82535	2.74207	2.66174	3.01559	2.87202
3.254	2.13282	2.11846	7.45593	6.3076	2.3282	2.28123	3.08172	2.81139	2.75627	2.67542	3.03892	2.89015
3.256	2.13683	2.12194	7.21506	6.10598	2.29805	2.25129	3.0271	2.77769	2.77524	2.69385	3.05039	2.90286
3.258	2.14361	2.12838	7.06598	5.98724	2.28538	2.23962	2.97516	2.74395	2.8034	2.72163	3.05621	2.90569
3.26	2.14018	2.12507	6.90058	5.84237	2.26898	2.22436	2.98355	2.74439	2.84186	2.76231	3.07769	2.92469
3.262	2.11944	2.10468	6.68926	5.68462	2.25622	2.21174	2.98349	2.73145	2.84196	2.76541	3.04698	2.89498
3.264	2.1099	2.09549	6.52794	5.5499	2.26663	2.21943	2.93974	2.70825	2.8321	2.75572	3.05561	2.90016
3.266	2.09562	2.08168	6.41761	5.47081	2.30298	2.25096	2.88982	2.6875	2.83741	2.76174	3.03068	2.87816
3.268	2.09701	2.08301	6.25481	5.37688	2.34788	2.29335	2.88079	2.68931	2.85394	2.78087	3.02704	2.87326
3.27	2.10545	2.09175	6.05236	5.24518	2.39493	2.33663	2.90668	2.69082	2.85345	2.78407	3.02205	2.86903
3.272	2.1129	2.0995	5.93472	5.14637	2.4291	2.3677	2.93068	2.69634	2.8663	2.80444	2.99032	2.84754
3.274	2.11915	2.10569	5.81079	5.04001	2.45365	2.38665	2.92393	2.69685	2.88127	2.82205	3.0173	2.87353
3.276	2.12273	2.1099	5.67495	4.95806	2.50206	2.43352	2.9638	2.71211	2.89086	2.83118	2.98289	2.8401
3.278	2.13243	2.12011	5.6306	4.96535	2.57211	2.49474	3.00832	2.73382	2.90506	2.85052	3.00172	2.85932
3.28	2.15617	2.14382	5.67315	5.01199	2.63331	2.55117	3.02226	2.74168	2.90747	2.85843	3.02472	2.88188
3.282	2.17941	2.16687	5.7146	5.04878	2.70533	2.61783	3.07895	2.75861	2.91925	2.87385	3.01818	2.8783
3.284	2.19899	2.18679	5.70254	4.98532	2.74159	2.652	3.14312	2.78038	2.9401	2.89667	3.01382	2.87501
3.286	2.21226	2.19987	5.78073	5.00068	2.79569	2.70289	3.22724	2.80193	2.96246	2.9209	3.0057	2.87119
3.288	2.22306	2.21118	5.81206	5.02459	2.83766	2.74299	3.35003	2.84298	2.99396	2.95149	3.0438	2.90525
3.29	2.24888	2.23624	5.89087	5.05544	2.86662	2.77266	3.46552	2.88957	3.0309	2.98913	3.02135	2.88765
3.292	2.25519	2.24235	5.91531	5.05488	2.85803	2.76839	3.55025	2.92561	3.06047	3.0178	2.97627	2.85146
3.294	2.26489	2.25181	5.93923	5.05365	2.85799	2.77081	3.6158	2.95591	3.10341	3.06336	2.92656	2.80488
3.296	2.27182	2.25872	6.00579	5.09456	2.85048	2.76671	3.66751	2.97758	3.14354	3.1025	2.87097	2.75345
3.298	2.26576	2.25293	6.06919	5.12192	2.83728	2.75377	3.74346	3.01336	3.14677	3.10596	2.83208	2.71628
3.3	2.25809	2.24557	6.08388	5.12472	2.78598	2.7053	3.83325	3.05602	3.15846	3.11745	2.77456	2.66027
3.302	2.25664	2.24463	6.10535	5.14379	2.7406	2.66392	3.92335	3.09878	3.13052	3.09112	2.75837	2.64026
3.304	2.25619	2.24425	6.12532	5.16647	2.6884	2.61755	4.03149	3.1299	3.09885	3.059	2.74763	2.62952
3.306	2.25816	2.24628	6.16511	5.18685	2.67118	2.60346	4.14314	3.17065	3.07169	3.03308	2.70743	2.5945
3.308	2.25166	2.24029	6.1968	5.19997	2.64724	2.58086	4.212	3.19404	3.02351	2.98864	2.68786	2.57592
3.31	2.24875	2.23738	6.18719	5.22481	2.64614	2.57794	4.2705	3.22113	2.96202	2.92526	2.71706	2.60429
3.312	2.2601	2.24861	6.15416	5.20338	2.64065	2.57334	4.31389	3.25056	2.91945	2.88106	2.72701	2.61023
3.314	2.26825	2.25624	6.15054	5.20777	2.61967	2.55163	4.37366	3.27833	2.88982	2.84834	2.78417	2.66311
3.316	2.26247	2.25075	6.15818	5.23208	2.61483	2.54857	4.40263	3.29555	2.87893	2.83659	2.78389	2.66388
3.318	2.25385	2.24206	6.09627	5.20505	2.62021	2.55325	4.42597	3.29808	2.89773	2.8545	2.79814	2.67679
3.32	2.24975	2.23802	6.02538	5.16201	2.59254	2.52795	4.39509	3.2857	2.89693	2.85465	2.81463	2.69412
3.322	2.23275	2.22149	5.9702	5.14948	2.6004	2.53367	4.42835	3.30742	2.88002	2.83603	2.85785	2.73199
3.324	2.23589	2.22452	5.97492	5.18784	2.61409	2.54325	4.42848	3.31097	2.90941	2.86797	2.85776	2.73391
3.326	2.23758	2.22626	6.02826	5.26286	2.6258	2.54993	4.46788	3.33177	2.93106	2.89109	2.881	2.75382
3.328	2.24799	2.23637	5.99593	5.30315	2.6199	2.54531	4.4533	3.33703	2.94393	2.90136	2.94945	2.81939
3.33	2.2549	2.24321	5.9639	5.31671	2.6325	2.55387	4.48097	3.34816	2.95929	2.91228	3.0205	2.88588
3.332	2.24021	2.22911	5.97487	5.37481	2.6387	2.55622	4.44171	3.33448	2.98176	2.92914	3.05909	2.92508
3.334	2.23896	2.22771	5.91131	5.37632	2.65698	2.56871	4.43857	3.33701	3.00083	2.94135	3.12258	2.98058
3.336	2.25642	2.24546	5.91918	5.41662	2.6871	2.59394	4.501	3.37496	2.99004	2.92958	3.17581	3.0297
3.338	2.27981	2.26817	5.95063	5.47322	2.71193	2.61353	4.52107	3.39498	3.00043	2.93634	3.20263	3.05838
3.34	2.29772	2.28532	5.9433	5.44732	2.71123	2.6122	4.58775	3.41594	3.00905	2.94205	3.23435	3.09292
3.342	2.31618	2.30342	5.92053	5.41515	2.70198	2.60403	4.60549	3.41558	3.01085	2.93963	3.28753	3.14169
3.344	2.3158	2.30327	5.84749	5.34143	2.69513	2.60189	4.63712	3.42911	3.01052	2.93696	3.37991	3.2328
3.346	2.32605	2.31287	5.8685	5.3619	2.69736	2.60534	4.65526	3.4326	3.02124	2.94433	3.47147	3.31715
3.348	2.32737	2.31349	5.84391	5.35772	2.67576	2.58716	4.66796	3.43694	3.03304	2.95681	3.5095	3.35267
3.35	2.3413	2.32594	5.82883	5.34607	2.64339	2.55958	4.62522	3.40461	3.04821	2.97123	3.5336	3.37827
3.352	2.33548	2.31951	5.80039	5.34215	2.61838	2.53863	4.53308	3.35744	3.05555	2.97568	3.54604	3.39278
3.354	2.33729	2.32077	5.77876	5.32778	2.62406	2.54521	4.49043	3.34908	3.05949	2.97859	3.53072	3.37114
3.356	2.33257	2.31566	5.76153	5.31734	2.61888	2.54124	4.43714	3.33724	3.03108	2.94628	3.50307	3.34472
3.358	2.32317	2.30656	5.75882	5.32186	2.60958	2.53307	4.44002	3.36006	2.9976	2.91104	3.46167	3.30643
3.36	2.32157	2.30412	5.69964	5.28315	2.58478	2.51206	4.43778	3.35803	2.97073	2.88344	3.40448	3.25813
3.362	2.32327	2.30521	5.68171	5.2771	2.61298	2.54093	4.34889	3.31657	2.93306	2.84559	3.36532	3.2243
3.364	2.31785	2.29976	5.75505	5.32938	2.64398	2.57414	4.26725	3.26874	2.91975	2.82864	3.31488	3.17864
3.366	2.30923	2.29096	5.7918	5.36858	2.69047	2.61803	4.17919	3.23251	2.89731	2.80777	3.28033	3.15004
3.368	2.30011	2.28173	5.85072	5.42375	2.72409	2.64815	4.15644	3.23007	2.86218	2.77448	3.25088	3.12114
3.37	2.29755	2.27913	5.92601	5.48136	2.74676	2.67113	4.1814	3.25556	2.85058	2.76237	3.24831	3.1188
3.372	2.29638	2.27872	6.03244	5.55277	2.75808	2.68435	4.14252	3.23626	2.85799	2.77154	3.24357	3.11697
3.374	2.29081	2.27375	6.14586	5.66803	2.75615	2.68432	4.11353	3.21614	2.8917	2.80692	3.25252	3.12352
3.376	2.27929	2.26267	6.2748	5.78916	2.76562	2.69487	4.0408	3.18498	2.94629	2.86517	3.23192	3.09994
3.378	2.28161	2.26466	6.33773	5.83186	2.76485	2.6945	3.96061	3.14382	2.98606	2.91055	3.24123	3.10868
3.38	2.28546	2.26869	6.50243	5.97538	2.73996	2.67061	3.89919	3.1161	2.993	2.92077	3.24839	3.11008
3.382	2.28214	2.26578	6.68595	6.14023	2.74612	2.6727	3.85824	3.1002	3.0095	2.93983	3.26231	3.11464
3.384	2.27649	2.25994	6.8409	6.27033	2.71962	2.64468	3.81773	3.08062	3.03547	2.97075	3.24489	3.09437
3.386	2.26388	2.2479	6.93555	6.34253	2.69239	2.61826	3.77347	3.05278	3.04012	2.97487	3.25255	3.09682
3.388	2.25241	2.23685	6.95463	6.37104	2.67161	2.59697	3.74616	3.04211	3.05427	2.98824	3.25444	3.09229
3.39	2.23169	2.21671	7.00588	6.41388	2.64795	2.57142	3.79457	3.05787	3.07216	3.00648	3.24396	3.07703
3.392	2.21992	2.2056	7.08539	6.49127	2.60569	2.52967	3.86535	3.08552	3.09079	3.0275	3.2493	3.07713
3.394	2.22496	2.2105	7.06021	6.47108	2.56821	2.48859	3.98716	3.15235	3.11033	3.05129	3.2625	3.08184
3.396	2.22359	2.20979	7.05535	6.45327	2.55323	2.47087	4.1114	3.21798	3.1263	3.07243	3.28349	3.09666
3.398	2.22102	2.20694	6.99124	6.39977	2.53327	2.45057	4.21575	3.26337	3.15344	3.10005	3.31353	3.11941
3.4	2.20958	2.19595	6.93425	6.36755	2.49619	2.41334	4.30615	3.30239	3.17509	3.12449	3.3814	3.17583
3.402	2.20685	2.1938	6.93677	6.3805	2.493	2.40796	4.30798	3.32059	3.17922	3.13093	3.46725	3.24162
3.404	2.1904	2.17784	6.88421	6.35945	2.50091	2.41137	4.44547	3.39233	3.2067	3.16006	3.57365	3.33859
3.406	2.19125	2.17875	6.86353	6.32691	2.50115	2.40949	4.48459	3.40826	3.25202	3.2077	3.65285	3.40508
3.408	2.18192	2.16961	6.85585	6.3131	2.51457	2.41798	4.54955	3.44623	3.28303	3.24127	3.71055	3.45909
3.41	2.18112	2.16892	6.80479	6.26191	2.52226	2.42216	4.59834	3.46574	3.31343	3.26963	3.75755	3.50694
3.412	2.16948	2.15785	6.76686	6.24051	2.55139	2.44735	4.60534	3.48425	3.34131	3.29756	3.78586	3.53472
3.414	2.16868	2.15731	6.69948	6.19045	2.55176	2.44807	4.65234	3.52363	3.35846	3.31445	3.78528	3.53413
3.416	2.17302	2.16151	6.63008	6.13153	2.55098	2.44522	4.71912	3.56458	3.38352	3.33954	3.79577	3.54756
3.418	2.164	2.15283	6.60068	6.09251	2.55429	2.44702	4.81529	3.6152	3.41225	3.36815	3.79861	3.55809
3.42	2.16695	2.15512	6.51352	6.00573	2.54383	2.43838	4.87487	3.64525	3.44038	3.39711	3.8058	3.57262
3.422	2.16975	2.15813	6.46183	5.95556	2.57237	2.46673	4.86106	3.6435	3.46991	3.4245	3.79774	3.56718
3.424	2.17251	2.1609	6.43316	5.9306	2.56669	2.4637	4.91947	3.66962	3.48864	3.44088	3.79924	3.57538
3.426	2.16865	2.15712	6.36792	5.8816	2.55877	2.45657	5.00974	3.71776	3.49959	3.45225	3.79844	3.58492
3.428	2.18954	2.1774	6.36595	5.87151	2.54739	2.44921	5.03078	3.72761	3.50703	3.45891	3.73253	3.53236
3.43	2.20415	2.192	6.31067	5.82777	2.56244	2.46943	5.04214	3.72026	3.50626	3.45643	3.70146	3.50911
3.432	2.22606	2.21346	6.34504	5.87264	2.54063	2.4559	4.95568	3.66601	3.49644	3.44693	3.62956	3.44812
3.434	2.24886	2.23549	6.34939	5.89458	2.55814	2.47681	4.912	3.62498	3.48191	3.43331	3.55647	3.3828
3.436	2.25547	2.24146	6.44345	5.95559	2.56846	2.48995	4.89417	3.60547	3.45122	3.404	3.50455	3.33974
3.438	2.26649	2.2519	6.48641	5.99554	2.56499	2.48952	4.94445	3.60792	3.41183	3.3661	3.44492	3.28994
3.44	2.27072	2.25644	6.59634	6.09959	2.53729	2.46502	4.92741	3.57339	3.38501	3.33989	3.34252	3.19367
3.442	2.26461	2.25026	6.62505	6.1192	2.50172	2.43544	4.90221	3.54737	3.37074	3.32764	3.27751	3.13604
3.444	2.26032	2.24566	6.57866	6.07419	2.44671	2.38984	4.95549	3.5626	3.36361	3.32265	3.17843	3.04654
3.446	2.24569	2.23132	6.59823	6.0717	2.43374	2.37859	4.96801	3.56245	3.33704	3.29781	3.10196	2.97743
3.448	2.2349	2.2206	6.62132	6.08433	2.41623	2.36248	5.04265	3.60697	3.31752	3.28064	3.03218	2.91046
3.45	2.22493	2.21063	6.63386	6.08487	2.39383	2.34199	5.10126	3.64472	3.3092	3.27354	2.96253	2.84892
3.452	2.22893	2.21478	6.62615	6.07436	2.36932	2.31646	5.14886	3.68045	3.29875	3.26372	2.9081	2.79561
3.454	2.23358	2.21955	6.51985	5.98769	2.37649	2.31987	5.18614	3.70833	3.29613	3.26245	2.85363	2.74496
3.456	2.22705	2.21329	6.53284	5.99393	2.36387	2.30652	5.22118	3.72512	3.29505	3.26214	2.83325	2.72484
3.458	2.23048	2.2167	6.46325	5.94047	2.33354	2.2788	5.23919	3.73125	3.29744	3.26334	2.81882	2.70801
3.46	2.22685	2.21336	6.51382	5.97023	2.30993	2.25733	5.13724	3.70002	3.29277	3.25832	2.83018	2.71357
3.462	2.22763	2.21467	6.60406	6.02643	2.3436	2.28578	5.09792	3.68437	3.27299	3.23932	2.8379	2.71737
3.464	2.21985	2.20738	6.65132	6.05568	2.34008	2.28341	5.01866	3.64191	3.26742	3.23525	2.9111	2.78735
3.466	2.21584	2.20384	6.80218	6.14965	2.35708	2.29937	4.95741	3.60148	3.28092	3.25012	2.95138	2.82065
3.468	2.20274	2.19081	6.94522	6.26814	2.37514	2.31212	4.88615	3.55488	3.2875	3.25557	2.97987	2.8514
3.47	2.19213	2.18069	7.00779	6.32058	2.37893	2.31455	4.85936	3.52913	3.29944	3.26802	2.99493	2.86733
3.472	2.19092	2.17932	7.04704	6.35542	2.3692	2.30164	4.82964	3.51439	3.29257	3.26153	3.01759	2.88487
3.474	2.18905	2.1773	7.11453	6.41778	2.34789	2.2795	4.7675	3.49053	3.29251	3.26019	3.03149	2.89628
3.476	2.18143	2.16954	7.12609	6.42582	2.33057	2.26072	4.69091	3.45617	3.30814	3.27559	3.03112	2.8967
3.478	2.16919	2.15784	7.15327	6.46255	2.33469	2.2636	4.58949	3.41494	3.3228	3.28825	3.04518	2.9118
3.48	2.17064	2.15894	7.14412	6.4858	2.33743	2.26498	4.4802	3.37635	3.33227	3.2966	3.04053	2.90709
3.482	2.17004	2.15818	7.1454	6.53363	2.3271	2.25322	4.35995	3.31532	3.34183	3.30388	3.05472	2.92033
3.484	2.17341	2.16127	7.17141	6.59815	2.30635	2.23315	4.21343	3.23814	3.34955	3.31062	3.03431	2.90439
3.486	2.16768	2.15562	7.1711	6.6226	2.28677	2.21572	4.08725	3.16647	3.35583	3.31587	3.01791	2.88962
3.488	2.17539	2.16289	7.16167	6.62578	2.28583	2.21583	3.94579	3.07686	3.35718	3.31506	2.98655	2.8583
3.49	2.17075	2.15842	7.10088	6.59001	2.31492	2.24233	3.92387	3.04848	3.35097	3.30676	2.9806	2.84971
3.492	2.16544	2.15325	7.11178	6.60491	2.29468	2.22207	3.83575	2.98887	3.3492	3.30423	2.94783	2.82341
3.494	2.14632	2.13456	7.1113	6.60412	2.30444	2.22886	3.79712	2.95539	3.3453	3.2997	2.95176	2.82881
3.496	2.14281	2.13113	7.10008	6.59379	2.30608	2.22749	3.86095	2.99473	3.34473	3.29836	2.92562	2.80529
3.498	2.13693	2.1255	7.07192	6.57494	2.28722	2.20746	3.91086	3.01093	3.34229	3.29461	2.88911	2.76955
3.5	2.12473	2.11358	7.10015	6.57564	2.25404	2.17549	3.93476	3.02742	3.35102	3.30498	2.84576	2.72902
3.502	2.12105	2.10967	6.97403	6.44432	2.23839	2.15982	3.9818	3.05452	3.35823	3.31168	2.83551	2.72246
3.504	2.11459	2.10321	6.88878	6.35767	2.23255	2.15233	4.08582	3.12539	3.36051	3.3137	2.79957	2.69483
3.506	2.10604	2.09476	6.82579	6.2854	2.24416	2.1579	4.1363	3.17315	3.35056	3.30333	2.81126	2.71005
3.508	2.11794	2.10628	6.67142	6.16023	2.22202	2.13757	4.25067	3.24596	3.34416	3.29663	2.7726	2.67707
3.51	2.12804	2.11623	6.54566	6.05682	2.20152	2.12213	4.33995	3.30174	3.34272	3.29463	2.75056	2.65907
3.512	2.14195	2.12996	6.4455	5.96344	2.19187	2.11934	4.38823	3.32539	3.34134	3.29251	2.75117	2.66212
3.514	2.15056	2.13855	6.43793	5.95959	2.17823	2.10759	4.45237	3.35172	3.34091	3.29254	2.76277	2.6743
3.516	2.14622	2.13456	6.42586	5.9386	2.14084	2.07618	4.53855	3.39878	3.34735	3.29765	2.80126	2.71119
3.518	2.15364	2.14193	6.3802	5.88348	2.15622	2.09399	4.60154	3.42572	3.35079	3.30015	2.81753	2.72422
3.52	2.1642	2.15207	6.4036	5.87974	2.19405	2.13016	4.61909	3.43897	3.34376	3.29363	2.85507	2.75517
3.522	2.15369	2.14218	6.3667	5.8595	2.23899	2.17204	4.77796	3.5009	3.3395	3.291	2.88251	2.7768
3.524	2.15253	2.141	6.42498	5.88649	2.26521	2.19756	4.84182	3.52326	3.35319	3.30686	2.94868	2.83859
3.526	2.16224	2.15045	6.50313	5.93187	2.34022	2.26283	4.96125	3.56534	3.36897	3.32202	3.0086	2.88962
3.528	2.16068	2.14903	6.55273	5.97234	2.37532	2.29315	4.99178	3.57333	3.36464	3.31639	3.06467	2.94052
3.53	2.17501	2.16322	6.7087	6.10426	2.39842	2.31309	4.96555	3.57254	3.36246	3.31504	3.08802	2.95917
3.532	2.19656	2.18397	6.87723	6.26648	2.40108	2.31298	4.90422	3.55208	3.35175	3.30509	3.10457	2.96833
3.534	2.20805	2.19548	7.07344	6.46936	2.44346	2.35184	4.8123	3.51814	3.35376	3.30705	3.10156	2.96559
3.536	2.22098	2.20846	7.25618	6.63676	2.4647	2.37009	4.82548	3.5207	3.35977	3.3138	3.09124	2.95158
3.538	2.22777	2.21553	7.45505	6.8395	2.48291	2.38393	4.92289	3.56347	3.356	3.31115	3.11532	2.97018
3.54	2.2393	2.22657	7.62845	7.01149	2.50658	2.40579	4.88935	3.5351	3.33955	3.29666	3.0964	2.95394
3.542	2.23923	2.22694	7.79396	7.1758	2.50922	2.4081	4.8858	3.52328	3.33849	3.2962	3.11829	2.97274
3.544	2.24558	2.23371	7.92987	7.28184	2.53022	2.42826	4.88481	3.5113	3.34419	3.30408	3.05826	2.9147
3.546	2.24282	2.23116	7.96246	7.28207	2.54158	2.44113	4.95344	3.5409	3.34176	3.30329	3.02588	2.88806
3.548	2.24782	2.23632	8.01753	7.29816	2.56924	2.46533	5.03962	3.57255	3.33921	3.30246	2.97401	2.83779
3.55	2.25364	2.24227	8.07888	7.35215	2.58959	2.48586	5.11423	3.60306	3.32486	3.29031	2.90541	2.77392
3.552	2.25212	2.2412	8.19348	7.43173	2.61509	2.51075	5.11293	3.60515	3.31444	3.28352	2.85395	2.72898
3.554	2.24975	2.23858	8.32651	7.52742	2.6326	2.52771	5.065	3.59869	3.31741	3.28813	2.85782	2.72991
3.556	2.25915	2.24777	8.45325	7.62199	2.619	2.51922	5.11154	3.63973	3.31586	3.28767	2.84128	2.71282
3.558	2.25001	2.23907	8.55467	7.70527	2.59079	2.49534	5.10113	3.63852	3.3206	3.29581	2.8176	2.69037
3.56	2.25859	2.24792	8.65577	7.79295	2.58282	2.48948	5.11133	3.66299	3.33177	3.30994	2.84067	2.71522
3.562	2.27253	2.26139	8.65277	7.80299	2.57334	2.48537	5.08832	3.6708	3.32808	3.3056	2.87442	2.74802
3.564	2.27785	2.26611	8.72471	7.9132	2.57404	2.48866	5.04166	3.67607	3.32313	3.30218	2.93697	2.80492
3.566	2.28872	2.27639	8.83227	7.99496	2.58413	2.49964	4.96864	3.66003	3.33225	3.31201	2.9953	2.85666
3.568	2.29183	2.27888	8.90449	8.07074	2.58507	2.50623	4.93381	3.64577	3.33398	3.31412	3.0619	2.91442
3.57	2.29971	2.28608	9.01101	8.12977	2.60018	2.5239	4.84244	3.60587	3.34472	3.32392	3.14009	2.98481
3.572	2.302	2.28758	9.1496	8.21884	2.61387	2.53496	4.76324	3.57555	3.35036	3.32831	3.1932	3.03433
3.574	2.31001	2.29543	9.33277	8.34038	2.61328	2.5309	4.73872	3.57187	3.34432	3.3214	3.25042	3.08195
3.576	2.31579	2.30062	9.31999	8.27042	2.62914	2.54484	4.75747	3.58414	3.34366	3.32099	3.29878	3.12288
3.578	2.32615	2.30982	9.2982	8.22041	2.65052	2.56472	4.71684	3.56847	3.34854	3.32585	3.32186	3.1365
3.58	2.33843	2.32128	9.29121	8.17848	2.67025	2.5808	4.78904	3.60553	3.35164	3.32924	3.39165	3.19266
3.582	2.34233	2.32488	9.42754	8.26214	2.65581	2.56559	4.85761	3.63418	3.34403	3.32336	3.41546	3.21378
3.584	2.35605	2.33805	9.6505	8.37995	2.68333	2.58747	4.84341	3.61835	3.35335	3.33046	3.49754	3.29029
3.586	2.35909	2.34054	9.74621	8.41239	2.68929	2.59188	4.80532	3.60334	3.33366	3.30603	3.57498	3.35503
3.588	2.35393	2.33523	9.79156	8.40456	2.67536	2.57858	4.83294	3.60987	3.2971	3.26672	3.59973	3.37545
3.59	2.35621	2.33731	9.91824	8.46048	2.6712	2.57297	4.85355	3.62604	3.27108	3.23889	3.60981	3.38447
3.592	2.35035	2.33165	9.94493	8.43815	2.66976	2.56913	4.95405	3.67762	3.26082	3.22427	3.60835	3.37971
3.594	2.3351	2.31681	9.93271	8.38489	2.64359	2.54484	5.01039	3.69749	3.25523	3.2176	3.64375	3.41289
3.596	2.31489	2.29709	9.89095	8.29506	2.60917	2.51171	5.13858	3.74414	3.24816	3.20798	3.66561	3.42934
3.598	2.2933	2.27615	9.83245	8.18225	2.57504	2.4794	5.23689	3.78875	3.22942	3.18799	3.70824	3.47252
3.6	2.27617	2.25979	9.73586	8.023	2.56395	2.47166	5.2603	3.80217	3.21476	3.17226	3.69377	3.46256
3.602	2.24684	2.23223	9.73627	7.93828	2.54471	2.45289	5.33486	3.84048	3.22461	3.17837	3.69368	3.46273
3.604	2.24058	2.22669	9.73276	7.86127	2.51605	2.42727	5.41122	3.8699	3.2295	3.18036	3.60689	3.38392
3.606	2.221	2.20791	9.67363	7.73631	2.48175	2.39475	5.405	3.86142	3.22018	3.16696	3.57762	3.36051
3.608	2.20793	2.19615	9.721	7.73549	2.43344	2.35238	5.37642	3.84422	3.21084	3.15526	3.55297	3.33641
3.61	2.19562	2.18474	9.8016	7.8122	2.42993	2.34755	5.20631	3.76256	3.22575	3.16754	3.51888	3.30318
3.612	2.18361	2.17328	9.95431	7.91882	2.44091	2.35401	5.08135	3.6997	3.24056	3.1819	3.55305	3.33694
3.614	2.16706	2.15745	10.1208	8.06136	2.42859	2.34244	4.93931	3.63881	3.27671	3.215	3.56353	3.34791
3.616	2.14846	2.14012	10.1989	8.15712	2.41463	2.32949	4.88984	3.60941	3.28132	3.21987	3.58816	3.37307
3.618	2.14953	2.14155	10.2312	8.2421	2.42668	2.33616	4.79088	3.56677	3.30709	3.2485	3.57305	3.36334
3.62	2.15736	2.1492	10.3662	8.37816	2.43147	2.3382	4.74464	3.55534	3.31003	3.25026	3.61863	3.4072
3.622	2.15697	2.14849	10.3961	8.43812	2.43563	2.33933	4.67573	3.52968	3.31386	3.25486	3.61557	3.40926
3.624	2.15025	2.14157	10.4346	8.51503	2.49904	2.38865	4.53089	3.45434	3.31918	3.26258	3.64704	3.44158
3.626	2.14476	2.13626	10.5954	8.65679	2.51706	2.40218	4.49061	3.42439	3.31363	3.25802	3.63305	3.42908
3.628	2.14161	2.13291	10.599	8.71091	2.52807	2.40957	4.38315	3.36998	3.28653	3.235	3.63957	3.43357
3.63	2.15247	2.14327	10.5797	8.71171	2.54391	2.42032	4.24409	3.3118	3.25564	3.20542	3.62201	3.42173
3.632	2.16144	2.15166	10.5453	8.75569	2.5638	2.4341	4.20915	3.30194	3.23334	3.18551	3.63176	3.43487
3.634	2.17779	2.16754	10.4748	8.75746	2.55549	2.42493	4.2034	3.29704	3.2111	3.16696	3.63228	3.42963
3.636	2.18206	2.17192	10.34	8.69036	2.57706	2.44312	4.30536	3.33486	3.19181	3.15341	3.65381	3.44842
3.638	2.18533	2.17489	10.1886	8.62885	2.57339	2.43951	4.42538	3.38641	3.15682	3.12452	3.65184	3.44735
3.64	2.1836	2.17337	10.1184	8.6101	2.59583	2.45414	4.56889	3.44222	3.13805	3.10603	3.67082	3.46619
3.642	2.1774	2.16666	10.017	8.54791	2.59254	2.44949	4.61757	3.45709	3.10715	3.07472	3.64847	3.45488
3.644	2.16732	2.15635	9.94825	8.49219	2.62045	2.47527	4.68738	3.47634	3.07355	3.03805	3.6664	3.47009
3.646	2.15477	2.14352	9.78883	8.3869	2.63615	2.48968	4.78751	3.52023	3.03714	2.99749	3.65771	3.46139
3.648	2.14728	2.13679	9.6092	8.27051	2.65167	2.50643	4.93238	3.58239	2.99903	2.95795	3.64658	3.45181
3.65	2.14106	2.12967	9.53114	8.21479	2.64475	2.50128	4.99343	3.61458	2.97416	2.92893	3.66323	3.46754
3.652	2.13163	2.11966	9.39671	8.11153	2.62377	2.4861	4.98766	3.60818	2.95331	2.90194	3.68932	3.48887
3.654	2.11673	2.10425	9.18165	7.94415	2.60222	2.47132	4.99192	3.59181	2.92106	2.86619	3.72342	3.51642
3.656	2.09866	2.08586	9.02318	7.7802	2.57407	2.44883	5.00043	3.58899	2.88774	2.82638	3.67437	3.47766
3.658	2.08938	2.0762	8.91411	7.65092	2.53454	2.41549	4.96792	3.57302	2.87097	2.80625	3.65581	3.46114
3.66	2.08088	2.06766	8.7938	7.53277	2.50672	2.39597	4.90114	3.52906	2.86132	2.79198	3.60988	3.41849
3.662	2.07961	2.06628	8.81215	7.53905	2.47442	2.36759	4.78698	3.47085	2.86573	2.78975	3.58047	3.39308
3.664	2.08347	2.06982	8.78831	7.53503	2.43424	2.33421	4.68419	3.41257	2.86522	2.78396	3.54764	3.36352
3.666	2.08668	2.07298	8.76788	7.51441	2.39949	2.30475	4.53441	3.34298	2.87244	2.78929	3.50661	3.32636
3.668	2.09	2.07638	8.77824	7.54717	2.35853	2.27285	4.42587	3.29221	2.89084	2.80557	3.47317	3.29806
3.67	2.09142	2.0776	8.84387	7.61365	2.36957	2.28226	4.24705	3.20613	2.91067	2.82387	3.41675	3.23875
3.672	2.08824	2.07458	8.97641	7.72568	2.33205	2.25398	4.21555	3.18827	2.93239	2.84554	3.45995	3.27959
3.674	2.07875	2.06605	8.97258	7.7241	2.30697	2.23282	4.11666	3.14147	2.96093	2.87337	3.40703	3.2304
3.676	2.08239	2.06984	8.99866	7.75677	2.26156	2.19205	4.03042	3.09298	2.98052	2.8939	3.39944	3.22458
3.678	2.09383	2.08125	8.97581	7.75313	2.2434	2.17476	3.97012	3.06627	3.01324	2.92658	3.35624	3.18532
3.68	2.09165	2.07977	9.06227	7.80091	2.22616	2.16023	3.9277	3.03498	3.02782	2.93767	3.37156	3.19775
3.682	2.0877	2.07647	9.01577	7.78348	2.21312	2.14854	3.85451	3.00585	3.06151	2.97325	3.36542	3.19085
3.684	2.08262	2.07185	8.98127	7.79193	2.21285	2.1448	3.7708	2.95809	3.06799	2.98321	3.40479	3.22164
3.686	2.09229	2.08233	8.94016	7.7821	2.18719	2.12109	3.76429	2.9641	3.05428	2.97061	3.41978	3.22612
3.688	2.09845	2.08895	8.79001	7.6812	2.20704	2.14028	3.72602	2.94626	3.06121	2.98212	3.47538	3.27317
3.69	2.1067	2.09766	8.66425	7.60201	2.2042	2.13632	3.71118	2.93201	3.06896	2.98902	3.51989	3.31633
3.692	2.10121	2.09283	8.70119	7.6439	2.22215	2.15044	3.80246	2.97488	3.08814	3.01294	3.54772	3.34552
3.694	2.09313	2.08552	8.81764	7.71474	2.22608	2.15429	3.85578	2.99834	3.07861	3.01238	3.56568	3.35883
3.696	2.08995	2.08344	8.96338	7.82574	2.2595	2.1842	3.94992	3.03507	3.06456	3.00146	3.62081	3.40708
3.698	2.08298	2.07662	9.05377	7.92343	2.28452	2.20403	3.96488	3.04045	3.06504	2.99924	3.61882	3.40412
3.7	2.07075	2.06548	9.20536	8.02033	2.33746	2.24863	3.989	3.05265	3.05863	2.98476	3.63734	3.42037
3.702	2.06788	2.06292	9.38156	8.12754	2.36853	2.27608	4.04428	3.07124	3.03167	2.95636	3.61713	3.40155
3.704	2.07452	2.06978	9.71714	8.38067	2.39305	2.29688	4.1522	3.11491	3.01599	2.94083	3.62076	3.40189
3.706	2.07364	2.06884	9.95342	8.54857	2.43672	2.33299	4.23189	3.15153	2.99064	2.91152	3.60894	3.39248
3.708	2.08445	2.07892	10.1199	8.66405	2.44707	2.34005	4.26586	3.17299	2.96215	2.88052	3.60547	3.38807
3.71	2.09063	2.08294	10.367	8.82526	2.48092	2.36631	4.28247	3.17958	2.93664	2.85411	3.58079	3.36576
3.712	2.09254	2.08407	10.5275	8.93871	2.49343	2.37675	4.27682	3.17095	2.91011	2.82761	3.50925	3.30222
3.714	2.08988	2.08068	10.7054	9.03025	2.49329	2.37477	4.28056	3.16459	2.89774	2.81158	3.44478	3.2463
3.716	2.09525	2.08531	10.9149	9.13993	2.46483	2.34554	4.24341	3.15208	2.88477	2.79624	3.36605	3.18241
3.718	2.11447	2.10344	11.1253	9.24218	2.46661	2.3447	4.22506	3.15683	2.88678	2.79661	3.3004	3.12465
3.72	2.12743	2.11583	11.256	9.28456	2.45636	2.33771	4.16287	3.12959	2.87053	2.78041	3.2225	3.05635
3.722	2.14352	2.13157	11.4932	9.43575	2.43567	2.31614	4.06642	3.10791	2.86591	2.77152	3.15624	3.00054
3.724	2.14846	2.13633	11.5746	9.47282	2.40946	2.29328	3.96672	3.07642	2.83652	2.74089	3.06998	2.92505
3.726	2.16285	2.15016	11.6984	9.58314	2.37546	2.26572	3.87487	3.04096	2.8196	2.72754	2.99397	2.85864
3.728	2.16727	2.15463	11.7795	9.66246	2.32409	2.22212	3.79217	3.00215	2.81196	2.71779	2.92458	2.79897
3.73	2.17342	2.16064	11.8829	9.76641	2.29628	2.19853	3.65223	2.93785	2.7991	2.706	2.84808	2.72737
3.732	2.17576	2.163	11.9601	9.83689	2.26329	2.17142	3.61771	2.92031	2.79379	2.69969	2.78854	2.67798
3.734	2.17063	2.15815	11.974	9.8261	2.24618	2.15322	3.49886	2.86929	2.79135	2.69374	2.65907	2.56329
3.736	2.17793	2.16534	12.0008	9.82394	2.22859	2.13904	3.3981	2.82975	2.80989	2.70992	2.59332	2.50594
3.738	2.17252	2.16085	11.8551	9.72035	2.22269	2.13542	3.31858	2.79319	2.81818	2.71442	2.53342	2.45246
3.74	2.1703	2.15961	11.7763	9.62037	2.20085	2.12052	3.2152	2.75455	2.83002	2.72515	2.47436	2.39766
3.742	2.17587	2.16587	11.6197	9.47269	2.17176	2.09733	3.1463	2.73228	2.83374	2.72991	2.39506	2.32661
3.744	2.18046	2.17073	11.425	9.30791	2.15429	2.08165	3.06249	2.68411	2.82364	2.71933	2.34182	2.27815
3.746	2.18264	2.17298	11.3735	9.25412	2.15142	2.0854	3.04011	2.67606	2.81232	2.70436	2.36859	2.30767
3.748	2.16988	2.16045	11.3396	9.21855	2.13943	2.08048	2.98912	2.64362	2.81421	2.70598	2.34999	2.29911
3.75	2.16185	2.15251	11.3345	9.19729	2.10862	2.05477	2.92196	2.6102	2.81086	2.69791	2.3591	2.31343
3.752	2.14617	2.13703	11.47	9.26762	2.10478	2.05595	2.87416	2.59577	2.79299	2.68185	2.37569	2.32772
3.754	2.13765	2.1289	11.5562	9.31957	2.09532	2.04947	2.87173	2.5964	2.7713	2.65906	2.41311	2.35578
3.756	2.13019	2.12198	11.5931	9.35168	2.09666	2.05168	2.8827	2.59954	2.7769	2.65834	2.47579	2.40592
3.758	2.11712	2.10947	11.6261	9.32584	2.10111	2.05382	2.92369	2.61036	2.78418	2.66448	2.5494	2.47306
3.76	2.11061	2.10347	11.6829	9.30167	2.09585	2.04885	2.98137	2.63153	2.79553	2.678	2.63514	2.55073
3.762	2.11255	2.10501	11.7727	9.33941	2.10765	2.05895	3.00691	2.64369	2.81388	2.70287	2.70491	2.61143
3.764	2.11949	2.11139	11.8653	9.35711	2.12993	2.07924	3.04082	2.6677	2.83206	2.72553	2.78078	2.68306
3.766	2.11036	2.10217	11.8013	9.26912	2.16472	2.10722	3.06517	2.68351	2.8332	2.72938	2.86751	2.75746
3.768	2.10869	2.10001	11.697	9.1501	2.18038	2.12104	3.06758	2.68814	2.86814	2.76555	2.9637	2.83951
3.77	2.09969	2.09123	11.6779	9.06988	2.19862	2.13643	3.13612	2.71289	2.90403	2.80501	3.00813	2.87396
3.772	2.10417	2.09563	11.621	8.95291	2.19604	2.13496	3.16483	2.728	2.95162	2.85144	3.07385	2.92993
3.774	2.09558	2.08712	11.5364	8.79916	2.20148	2.13802	3.20255	2.74123	3.01672	2.91842	3.16568	3.01116
3.776	2.09665	2.08892	11.3908	8.63291	2.19804	2.13554	3.21615	2.75028	3.05126	2.956	3.2071	3.04669
3.778	2.10788	2.09978	11.182	8.45806	2.22169	2.15877	3.20944	2.7541	3.07761	2.98342	3.21207	3.05135
3.78	2.11298	2.10482	11.0283	8.31142	2.22355	2.16028	3.23092	2.76188	3.09083	2.99948	3.2403	3.0722
3.782	2.12024	2.11222	10.9395	8.24432	2.22454	2.16148	3.21123	2.7643	3.10193	3.00953	3.24432	3.07824
3.784	2.12749	2.1192	10.735	8.10397	2.22855	2.16594	3.23361	2.76809	3.10299	3.0169	3.22632	3.06373
3.786	2.13127	2.12285	10.5978	8.05313	2.22872	2.16818	3.21567	2.75797	3.12185	3.03753	3.21025	3.04769
3.788	2.13031	2.12207	10.4455	7.95669	2.21698	2.15572	3.21504	2.75194	3.12499	3.037	3.16896	3.00884
3.79	2.1232	2.11512	10.2488	7.81788	2.21824	2.1562	3.19523	2.74334	3.1139	3.0209	3.10507	2.95171
3.792	2.12176	2.11386	10.098	7.68601	2.20624	2.1448	3.19985	2.7554	3.10882	3.01165	3.00531	2.85626
3.794	2.12537	2.11752	9.93462	7.55696	2.18706	2.12495	3.15549	2.73819	3.09928	2.998	2.91443	2.77592
3.796	2.13198	2.12432	9.72713	7.38608	2.15913	2.10371	3.14972	2.73402	3.08581	2.98151	2.82531	2.6966
3.798	2.13468	2.12721	9.55727	7.24789	2.14958	2.09426	3.15103	2.72901	3.09006	2.98061	2.74091	2.62012
3.8	2.14793	2.14017	9.44329	7.11305	2.12413	2.07144	3.12042	2.71272	3.07803	2.96979	2.64504	2.53387
3.802	2.16129	2.15364	9.37297	7.06117	2.09301	2.04191	3.09803	2.68854	3.06036	2.94932	2.58391	2.4819
3.804	2.17204	2.16364	9.28821	7.02735	2.07091	2.01929	3.06702	2.67114	3.04908	2.93408	2.5912	2.48846
3.806	2.17938	2.17024	9.35133	7.0943	2.05015	2.00008	3.04244	2.66052	3.00821	2.88822	2.60679	2.50405
3.808	2.19025	2.18028	9.3723	7.08987	2.03088	1.98118	2.98955	2.62486	2.98005	2.8584	2.57597	2.4752
3.81	2.20162	2.19103	9.42648	7.13658	2.02169	1.9735	2.97832	2.62466	2.95332	2.82597	2.62735	2.51912
3.812	2.20556	2.19493	9.58083	7.2379	2.02764	1.98036	2.97887	2.64465	2.90771	2.78063	2.67889	2.5655
3.814	2.21954	2.20838	9.69478	7.35005	2.0301	1.98275	2.98265	2.65335	2.88552	2.76158	2.74574	2.62476
3.816	2.22822	2.21647	9.76869	7.38767	2.03174	1.98632	2.98201	2.65574	2.85268	2.7314	2.85069	2.71609
3.818	2.23447	2.22256	9.86113	7.44986	2.03827	1.99272	2.95219	2.63905	2.81717	2.69875	2.91585	2.77202
3.82	2.24172	2.22969	9.93227	7.49463	2.05058	2.00978	2.92789	2.64043	2.80576	2.68745	2.96857	2.81571
3.822	2.24676	2.23481	9.95874	7.50305	2.09912	2.05536	2.91931	2.65417	2.78464	2.67005	3.00558	2.84837
3.824	2.2518	2.23972	9.96924	7.4929	2.1198	2.07498	2.89592	2.65122	2.78722	2.66753	3.01972	2.86032
3.826	2.24994	2.2377	9.95304	7.48231	2.13752	2.09035	2.90038	2.64961	2.78281	2.65636	3.09872	2.9262
3.828	2.2453	2.23288	9.9794	7.48838	2.15881	2.11133	2.95486	2.67658	2.78898	2.65987	3.13137	2.9574
3.83	2.24546	2.23346	9.99374	7.48811	2.17522	2.12618	3.00221	2.69404	2.79736	2.66573	3.165	2.98637
3.832	2.2394	2.22727	10.0022	7.48591	2.18679	2.13982	3.03518	2.70672	2.79335	2.66285	3.1953	3.01241
3.834	2.24003	2.2282	9.94427	7.4481	2.22903	2.17851	3.12276	2.73957	2.79709	2.66483	3.21084	3.02847
3.836	2.24187	2.23077	9.90255	7.44345	2.23601	2.18757	3.09712	2.72946	2.77812	2.63959	3.16388	2.98919
3.838	2.25871	2.24699	9.89201	7.45716	2.27202	2.22332	3.15105	2.76364	2.77533	2.63331	3.11316	2.94319
3.84	2.2629	2.25161	9.94337	7.48891	2.29602	2.24547	3.23052	2.79938	2.75821	2.61674	3.0792	2.91075
3.842	2.26545	2.25451	9.9051	7.4893	2.33474	2.2848	3.35564	2.8539	2.71959	2.5809	3.03334	2.87341
3.844	2.26186	2.25095	9.85753	7.4946	2.36359	2.31046	3.49186	2.90605	2.6947	2.55622	2.98246	2.82848
3.846	2.24668	2.23616	9.81856	7.50236	2.38257	2.32842	3.56927	2.93659	2.6467	2.50514	2.9487	2.79633
3.848	2.23877	2.22859	9.78726	7.51039	2.39114	2.33608	3.70567	2.98723	2.60471	2.46393	2.91387	2.76805
3.85	2.2219	2.21212	9.73532	7.4827	2.40725	2.35276	3.81906	3.03767	2.56496	2.42647	2.8552	2.71632
3.852	2.22033	2.21034	9.706	7.47819	2.40541	2.34882	3.92132	3.08011	2.51414	2.38241	2.81532	2.68213
3.854	2.21789	2.20805	9.66848	7.45956	2.42316	2.36361	4.00531	3.09698	2.47807	2.35055	2.82143	2.69325
3.856	2.21125	2.20191	9.64827	7.44308	2.43593	2.37348	4.09768	3.12934	2.46889	2.34931	2.83168	2.703
3.858	2.21186	2.20305	9.65622	7.44441	2.46517	2.39433	4.1278	3.13573	2.46866	2.36036	2.8467	2.71761
3.86	2.22119	2.21325	9.59741	7.4064	2.44373	2.37373	4.17195	3.14175	2.45322	2.35483	2.87777	2.751
3.862	2.22045	2.21302	9.57831	7.41378	2.45253	2.3801	4.21044	3.13985	2.44097	2.34785	2.95012	2.82142
3.864	2.2203	2.21234	9.58232	7.42315	2.45367	2.37876	4.20121	3.13477	2.43925	2.35362	3.03054	2.89875
3.866	2.22694	2.21871	9.65569	7.47294	2.43583	2.36179	4.17887	3.10928	2.422	2.34497	3.0728	2.94214
3.868	2.23095	2.22246	9.69404	7.5076	2.45275	2.37891	4.1597	3.09024	2.4169	2.34904	3.1642	3.03405
3.87	2.23376	2.22534	9.71285	7.5487	2.46635	2.39256	4.14224	3.0937	2.4111	2.34789	3.25184	3.11582
3.872	2.23866	2.23032	9.74429	7.57701	2.46836	2.396	4.09194	3.07192	2.41078	2.35414	3.31432	3.17433
3.874	2.24563	2.23684	9.70937	7.5647	2.44851	2.37693	3.98932	3.00664	2.41514	2.3664	3.36208	3.22025
3.876	2.24954	2.2406	9.65641	7.49948	2.43786	2.36821	3.86725	2.95668	2.4324	2.38691	3.41848	3.27385
3.878	2.24666	2.23781	9.626	7.48773	2.41667	2.34974	3.73402	2.9001	2.44979	2.40891	3.45701	3.31264
3.88	2.25054	2.24175	9.59091	7.45261	2.4102	2.34653	3.62865	2.86109	2.47973	2.4432	3.5055	3.36761
3.882	2.25092	2.24229	9.55738	7.41833	2.41248	2.3497	3.57037	2.84095	2.49667	2.46402	3.54525	3.41024
3.884	2.25112	2.24209	9.49984	7.38261	2.3968	2.33664	3.45403	2.79003	2.52303	2.48125	3.58302	3.44548
3.886	2.25489	2.24602	9.43797	7.33464	2.39382	2.33427	3.40092	2.76475	2.52288	2.47757	3.65041	3.50774
3.888	2.25255	2.24393	9.39926	7.29095	2.37468	2.31696	3.37896	2.76656	2.53445	2.48783	3.67196	3.52295
3.89	2.25541	2.24707	9.32081	7.22937	2.35738	2.30476	3.30343	2.73118	2.55229	2.49184	3.67994	3.52504
3.892	2.25723	2.24881	9.26187	7.17648	2.35843	2.31196	3.27802	2.73007	2.56182	2.49001	3.65148	3.49813
3.894	2.27138	2.26329	9.19956	7.12374	2.36405	2.31921	3.25861	2.74154	2.5762	2.49166	3.64522	3.49326
3.896	2.27057	2.26276	9.13286	7.08649	2.33914	2.30011	3.21922	2.75261	2.57783	2.48455	3.60059	3.44962
3.898	2.28458	2.27656	9.10406	7.07226	2.36098	2.32399	3.26847	2.80023	2.5756	2.47579	3.58152	3.42722
3.9	2.27974	2.27193	9.04891	7.03995	2.38139	2.34237	3.32509	2.84912	2.55919	2.45804	3.57873	3.41876
3.902	2.26983	2.26221	8.98593	7.00714	2.38935	2.35152	3.41092	2.91706	2.54893	2.4447	3.55352	3.39348
3.904	2.26473	2.2571	8.96386	6.99453	2.38651	2.34951	3.37639	2.93345	2.56772	2.45505	3.51128	3.34414
3.906	2.26004	2.25222	8.88194	6.93885	2.41053	2.36996	3.3828	2.97649	2.56276	2.44864	3.49441	3.31866
3.908	2.26736	2.26002	8.80704	6.89016	2.43315	2.38878	3.40238	3.00771	2.59165	2.47772	3.43606	3.2574
3.91	2.27482	2.26695	8.78043	6.86984	2.44562	2.39579	3.43498	3.06051	2.63544	2.52038	3.40489	3.22123
3.912	2.2791	2.27101	8.70358	6.83755	2.42555	2.37067	3.49292	3.11721	2.66578	2.54771	3.36231	3.17573
3.914	2.28161	2.27336	8.68955	6.79846	2.43466	2.37759	3.5263	3.15838	2.71088	2.59374	3.34197	3.14354
3.916	2.28182	2.27356	8.69841	6.7995	2.43323	2.37359	3.61292	3.23365	2.75611	2.64095	3.31867	3.11052
3.918	2.277	2.26859	8.71611	6.78838	2.42417	2.36217	3.69818	3.2935	2.79372	2.67928	3.29725	3.08609
3.92	2.28082	2.27227	8.71579	6.75604	2.39756	2.33781	3.77159	3.33783	2.8583	2.74318	3.26875	3.05599
3.922	2.27549	2.26646	8.75271	6.773	2.40185	2.33946	3.82187	3.36623	2.91887	2.80791	3.28779	3.07057
3.924	2.27189	2.26267	8.81891	6.8278	2.37141	2.30786	3.80224	3.35993	3.00863	2.90251	3.2727	3.05723
3.926	2.27291	2.26359	8.90376	6.91589	2.33846	2.27447	3.83534	3.35955	3.05861	2.95906	3.25797	3.0407
3.928	2.27092	2.26158	9.03038	7.0421	2.34636	2.28051	3.82119	3.36098	3.12298	3.02739	3.23769	3.02436
3.93	2.273	2.26356	9.13196	7.16435	2.33469	2.26698	3.74978	3.32489	3.19338	3.10197	3.16567	2.95933
3.932	2.26952	2.2601	9.28757	7.3047	2.3206	2.25429	3.70128	3.28568	3.25178	3.16772	3.1365	2.93969
3.934	2.25947	2.25025	9.42121	7.40417	2.2821	2.21594	3.62185	3.23148	3.2901	3.21633	3.11331	2.92344
3.936	2.25443	2.24558	9.51367	7.48041	2.26639	2.20195	3.51408	3.17114	3.30928	3.2449	3.11577	2.92981
3.938	2.24679	2.23843	9.63471	7.57816	2.24165	2.17966	3.56019	3.16743	3.30156	3.2459	3.11119	2.93371
3.94	2.25365	2.24599	9.77227	7.65017	2.24978	2.18984	3.59912	3.16106	3.30581	3.25642	3.10911	2.93954
3.942	2.24288	2.23622	9.85981	7.70189	2.24473	2.18715	3.63749	3.14657	3.30447	3.25742	3.09984	2.93068
3.944	2.24175	2.2354	9.88621	7.71864	2.21719	2.16118	3.65342	3.12228	3.29543	3.24494	3.05675	2.8941
3.946	2.23316	2.2274	9.94623	7.74683	2.18817	2.13477	3.73255	3.13219	3.27012	3.22042	3.04548	2.88769
3.948	2.22313	2.21763	9.98093	7.75148	2.16009	2.11148	3.82051	3.14999	3.25182	3.20092	3.02442	2.87137
3.95	2.20916	2.20354	9.9908	7.73247	2.14815	2.10458	3.91491	3.16108	3.2072	3.15089	3.00002	2.85612
3.952	2.20442	2.19875	10.0265	7.71951	2.14163	2.10194	4.03269	3.1955	3.16156	3.10555	3.02626	2.88208
3.954	2.18997	2.18446	10.0306	7.71349	2.11611	2.07955	4.12841	3.21888	3.10849	3.05618	3.08058	2.93247
3.956	2.17649	2.17098	10.081	7.73176	2.11038	2.07666	4.18043	3.22562	3.05464	3.00403	3.08334	2.93794
3.958	2.16661	2.16118	10.0953	7.71852	2.11353	2.08303	4.10977	3.1728	2.99017	2.94127	3.12285	2.97566
3.96	2.16256	2.15727	10.1118	7.66298	2.10636	2.07734	4.15111	3.17908	2.93602	2.89066	3.13719	2.98515
3.962	2.16548	2.16025	10.0112	7.55504	2.09835	2.07168	4.19214	3.18826	2.88912	2.84322	3.1164	2.968
3.964	2.16829	2.16293	9.95135	7.47528	2.10297	2.07599	4.15641	3.16029	2.84425	2.79749	3.1033	2.95126
3.966	2.1686	2.16314	9.82322	7.35163	2.11833	2.08725	4.19641	3.17202	2.808	2.7636	3.1074	2.9553
3.968	2.176	2.17045	9.68234	7.23409	2.12095	2.09001	4.19793	3.16511	2.78626	2.74116	3.08757	2.93599
3.97	2.17153	2.16474	9.57547	7.12401	2.09227	2.06157	4.18271	3.1714	2.77037	2.7231	3.11067	2.95502
3.972	2.16096	2.15421	9.44974	7.0159	2.08806	2.05892	4.23362	3.18891	2.73402	2.68464	3.08614	2.92718
3.974	2.16038	2.15286	9.37901	6.88355	2.09854	2.07019	4.25926	3.20949	2.72074	2.67171	3.09054	2.92695
3.976	2.1598	2.15187	9.29653	6.80481	2.09585	2.06731	4.34898	3.25303	2.71856	2.66768	3.0938	2.92995
3.978	2.15724	2.14922	9.24864	6.7465	2.08922	2.06068	4.31086	3.23056	2.72127	2.67039	3.08451	2.92651
3.98	2.16865	2.16022	9.21963	6.73699	2.07097	2.04402	4.27303	3.21396	2.75069	2.7008	3.0613	2.90667
3.982	2.17059	2.162	9.20466	6.75099	2.06499	2.0356	4.29211	3.21344	2.77206	2.72411	3.08322	2.92842
3.984	2.17544	2.16659	9.26309	6.82377	2.06715	2.03694	4.24779	3.18914	2.80221	2.75417	3.01588	2.86814
3.986	2.18222	2.17311	9.34169	6.90154	2.06021	2.03009	4.32835	3.22681	2.8195	2.77084	2.9181	2.78243
3.988	2.18587	2.1768	9.43726	6.96816	2.0678	2.04008	4.40031	3.26375	2.85157	2.80148	2.83544	2.70884
3.99	2.1844	2.17539	9.49961	7.00263	2.06939	2.04262	4.50074	3.29491	2.87056	2.82124	2.80675	2.68364
3.992	2.18189	2.17327	9.58305	7.03258	2.05882	2.03196	4.57011	3.32417	2.89903	2.84899	2.82485	2.70813
3.994	2.17593	2.16775	9.57386	7.01372	2.0484	2.01834	4.54335	3.31431	2.92327	2.8716	2.81353	2.69375
3.996	2.1784	2.17062	9.49767	6.96475	2.08144	2.0485	4.57807	3.33353	2.94097	2.8866	2.84742	2.72681
[truncated: 3,002 more rows]

## Sheet: Supplementary Figure 12A rmsf
protein	atom_number	rmsf_ang
SEC61α	1	1.92976
SEC61α	2	1.90951
SEC61α	3	1.88608
SEC61α	4	1.85996
SEC61α	5	1.83166
SEC61α	6	1.80166
SEC61α	7	1.77048
SEC61α	8	1.7386
SEC61α	9	1.70653
SEC61α	10	1.67477
SEC61α	11	1.64381
SEC61α	12	1.61415
SEC61α	13	1.58629
SEC61α	14	1.56074
SEC61α	15	1.53798
SEC61α	16	1.51852
SEC61α	17	1.45953
SEC61α	18	1.57133
SEC61α	19	1.56274
SEC61α	20	1.63188
SEC61α	21	1.6232
SEC61α	22	1.66769
SEC61α	23	1.64414
SEC61α	24	1.57983
SEC61α	25	1.50785
SEC61α	26	1.57414
SEC61α	27	1.61176
SEC61α	28	1.65747
SEC61α	29	1.68093
SEC61α	30	1.78688
SEC61α	31	1.89351
SEC61α	32	1.91038
SEC61α	33	1.93462
SEC61α	34	1.92546
SEC61α	35	1.92373
SEC61α	36	1.89223
SEC61α	37	1.8553
SEC61α	38	1.77102
SEC61α	39	1.6762
SEC61α	40	1.58825
SEC61α	41	1.49921
SEC61α	42	1.47841
SEC61α	43	1.3791
SEC61α	44	1.31554
SEC61α	45	1.21191
SEC61α	46	1.06371
SEC61α	47	1.12176
SEC61α	48	1.20053
SEC61α	49	1.17125
SEC61α	50	1.17015
SEC61α	51	1.14517
SEC61α	52	1.13302
SEC61α	53	1.03638
SEC61α	54	0.992892
SEC61α	55	1.16063
SEC61α	56	1.33608
SEC61α	57	1.42456
SEC61α	58	1.52914
SEC61α	59	1.60398
SEC61α	60	1.66508
SEC61α	61	1.6393
SEC61α	62	1.68652
SEC61α	63	1.69126
SEC61α	64	1.70307
SEC61α	65	1.67398
SEC61α	66	1.66989
SEC61α	67	1.63383
SEC61α	68	1.52491
SEC61α	69	1.49625
SEC61α	70	1.42076
SEC61α	71	1.37831
SEC61α	72	1.37584
SEC61α	73	1.34883
SEC61α	74	1.34244
SEC61α	75	1.30659
SEC61α	76	1.26651
SEC61α	77	1.32243
SEC61α	78	1.26665
SEC61α	79	1.21341
SEC61α	80	1.13304
SEC61α	81	1.09259
SEC61α	82	1.00584
SEC61α	83	0.958346
SEC61α	84	0.976576
SEC61α	85	1.03353
SEC61α	86	0.997868
SEC61α	87	0.94297
SEC61α	88	0.870561
SEC61α	89	0.882863
SEC61α	90	0.837423
SEC61α	91	0.824603
SEC61α	92	0.876109
SEC61α	93	0.865045
SEC61α	94	0.858772
SEC61α	95	0.83819
SEC61α	96	0.830903
SEC61α	97	0.795903
SEC61α	98	0.746194
SEC61α	99	0.790235
SEC61α	100	0.740888
SEC61α	101	0.812615
SEC61α	102	0.824275
SEC61α	103	0.830866
SEC61α	104	0.827754
SEC61α	105	0.842164
SEC61α	106	0.830887
SEC61α	107	0.764955
SEC61α	108	0.713855
SEC61α	109	0.653812
SEC61α	110	0.759641
SEC61α	111	0.873679
SEC61α	112	0.937762
SEC61α	113	1.04243
SEC61α	114	1.11158
SEC61α	115	1.19017
SEC61α	116	1.23211
SEC61α	117	1.28003
SEC61α	118	1.36383
SEC61α	119	1.4724
SEC61α	120	1.50082
SEC61α	121	1.56703
SEC61α	122	1.5832
SEC61α	123	1.60917
SEC61α	124	1.59781
SEC61α	125	1.59852
SEC61α	126	1.56114
SEC61α	127	1.53118
SEC61α	128	1.46268
SEC61α	129	1.417
SEC61α	130	1.33214
SEC61α	131	1.29059
SEC61α	132	1.19145
SEC61α	133	1.06793
SEC61α	134	0.935076
SEC61α	135	0.811085
SEC61α	136	0.766248
SEC61α	137	0.717859
SEC61α	138	0.71707
SEC61α	139	0.770872
SEC61α	140	0.881754
SEC61α	141	0.873322
SEC61α	142	1.01203
SEC61α	143	1.142
SEC61α	144	1.25839
SEC61α	145	1.35152
SEC61α	146	1.39467
SEC61α	147	1.48774
SEC61α	148	1.52436
SEC61α	149	1.60833
SEC61α	150	1.6499
SEC61α	151	1.7032
SEC61α	152	1.71346
SEC61α	153	1.73111
SEC61α	154	1.71091
SEC61α	155	1.69369
SEC61α	156	1.64251
SEC61α	157	1.59041
SEC61α	158	1.49657
SEC61α	159	1.42287
SEC61α	160	1.30274
SEC61α	161	1.13206
SEC61α	162	1.02228
SEC61α	163	0.918121
SEC61α	164	0.864245
SEC61α	165	0.828072
SEC61α	166	0.824116
SEC61α	167	0.740444
SEC61α	168	0.654633
SEC61α	169	0.640352
SEC61α	170	0.616013
SEC61α	171	0.680467
SEC61α	172	0.768878
SEC61α	173	0.761133
SEC61α	174	0.772743
SEC61α	175	0.753778
SEC61α	176	0.74987
SEC61α	177	0.777837
SEC61α	178	0.771118
SEC61α	179	0.790431
SEC61α	180	0.784844
SEC61α	181	0.77715
SEC61α	182	0.763848
SEC61α	183	0.750585
SEC61α	184	0.728966
SEC61α	185	0.698371
SEC61α	186	0.671629
SEC61α	187	0.632298
SEC61α	188	0.600665
SEC61α	189	0.582108
SEC61α	190	0.539389
SEC61α	191	0.522287
SEC61α	192	0.570883
SEC61α	193	0.56979
SEC61α	194	0.557157
SEC61α	195	0.494131
SEC61α	196	0.447437
SEC61α	197	0.503598
SEC61α	198	0.521265
SEC61α	199	0.575781
SEC61α	200	0.609278
SEC61α	201	0.653801
SEC61α	202	0.678821
SEC61α	203	0.730745
SEC61α	204	0.754753
SEC61α	205	0.7841
SEC61α	206	0.809504
SEC61α	207	0.820059
SEC61α	208	0.847379
SEC61α	209	0.844056
SEC61α	210	0.77425
SEC61α	211	0.732882
SEC61α	212	0.820843
SEC61α	213	0.880742
SEC61α	214	0.958074
SEC61α	215	1.0082
SEC61α	216	1.07408
SEC61α	217	1.09792
SEC61α	218	1.14907
SEC61α	219	1.1563
SEC61α	220	1.18681
SEC61α	221	1.18191
SEC61α	222	1.20634
SEC61α	223	1.1876
SEC61α	224	1.1986
SEC61α	225	1.16905
SEC61α	226	1.26558
SEC61α	227	1.34827
SEC61α	228	1.37698
SEC61α	229	1.40268
SEC61α	230	1.35243
SEC61α	231	1.38437
SEC61α	232	1.37813
SEC61α	233	1.39143
SEC61α	234	1.35281
SEC61α	235	1.34781
SEC61α	236	1.29436
SEC61α	237	1.19333
SEC61α	238	1.17767
SEC61α	239	1.12956
SEC61α	240	1.10294
SEC61α	241	1.17021
SEC61α	242	1.26713
SEC61α	243	1.2485
SEC61α	244	1.17831
SEC61α	245	1.10779
SEC61α	246	1.0364
SEC61α	247	1.07869
SEC61α	248	1.10043
SEC61α	249	1.13721
SEC61α	250	1.18113
SEC61α	251	1.19785
SEC61α	252	1.23783
SEC61α	253	1.23482
SEC61α	254	1.26747
SEC61α	255	1.25653
SEC61α	256	1.26662
SEC61α	257	1.22888
SEC61α	258	1.22638
SEC61α	259	1.17406
SEC61α	260	1.15603
SEC61α	261	1.18519
SEC61α	262	1.07032
SEC61α	263	0.995617
SEC61α	264	1.00142
SEC61α	265	1.02444
SEC61α	266	1.00693
SEC61α	267	0.993816
SEC61α	268	1.04993
SEC61α	269	1.00709
SEC61α	270	0.989063
SEC61α	271	0.934377
SEC61α	272	0.899169
SEC61α	273	0.831917
SEC61α	274	0.77651
SEC61α	275	0.787172
SEC61α	276	0.826701
SEC61α	277	0.92364
SEC61α	278	0.905807
SEC61α	279	0.936916
SEC61α	280	0.922491
SEC61α	281	0.918154
SEC61α	282	0.884896
SEC61α	283	0.870704
SEC61α	284	0.833863
SEC61α	285	0.810152
SEC61α	286	0.759893
SEC61α	287	0.676137
SEC61α	288	0.614111
SEC61α	289	0.524854
SEC61α	290	0.576744
SEC61α	291	0.588357
SEC61α	292	0.616949
SEC61α	293	0.726814
SEC61α	294	0.779654
SEC61α	295	0.773282
SEC61α	296	0.887597
SEC61α	297	0.979221
SEC61α	298	1.08177
SEC61α	299	1.16149
SEC61α	300	1.24805
SEC61α	301	1.30721
SEC61α	302	1.34953
SEC61α	303	1.29189
SEC61α	304	1.26534
SEC61α	305	1.19323
SEC61α	306	1.33462
SEC61α	307	1.44055
SEC61α	308	1.51721
SEC61α	309	1.59747
SEC61α	310	1.63853
SEC61α	311	1.67651
SEC61α	312	1.67706
SEC61α	313	1.69497
SEC61α	314	1.66895
SEC61α	315	1.64981
SEC61α	316	1.59684
SEC61α	317	1.54441
SEC61α	318	1.55148
SEC61α	319	1.55005
SEC61α	320	1.61851
SEC61α	321	1.5845
SEC61α	322	1.53638
SEC61α	323	1.47871
SEC61α	324	1.39988
SEC61α	325	1.43952
SEC61α	326	1.48104
SEC61α	327	1.35235
SEC61α	328	1.24557
SEC61α	329	1.23151
SEC61α	330	1.17226
SEC61α	331	1.13355
SEC61α	332	1.06007
SEC61α	333	1.00653
SEC61α	334	1.0388
SEC61α	335	1.10675
SEC61α	336	1.25915
SEC61α	337	1.26728
SEC61α	338	1.25827
SEC61α	339	1.27003
SEC61α	340	1.25023
SEC61α	341	1.24985
SEC61α	342	1.21835
SEC61α	343	1.21854
SEC61α	344	1.18267
SEC61α	345	1.1709
SEC61α	346	1.12898
SEC61α	347	1.09888
SEC61α	348	1.0588
SEC61α	349	0.994824
SEC61α	350	0.973315
SEC61α	351	0.919092
SEC61α	352	0.86492
SEC61α	353	0.808825
SEC61α	354	0.743924
SEC61α	355	0.684967
SEC61α	356	0.613898
SEC61α	357	0.54973
SEC61α	358	0.590029
SEC61α	359	0.646722
SEC61α	360	0.63167
SEC61α	361	0.639824
SEC61α	362	0.626754
SEC61α	363	0.617109
SEC61α	364	0.602492
SEC61α	365	0.594945
SEC61α	366	0.582627
SEC61α	367	0.59383
SEC61α	368	0.583558
SEC61α	369	0.58501
SEC61α	370	0.573805
SEC61α	371	0.569612
SEC61α	372	0.546595
SEC61α	373	0.561382
SEC61α	374	0.559246
SEC61α	375	0.568901
SEC61α	376	0.527136
SEC61α	377	0.516002
SEC61α	378	0.521225
SEC61α	379	0.551006
SEC61α	380	0.605202
SEC61α	381	0.619461
SEC61α	382	0.664141
SEC61α	383	0.695227
SEC61α	384	0.722529
SEC61α	385	0.75013
SEC61α	386	0.781204
SEC61α	387	0.782419
SEC61α	388	0.809212
SEC61α	389	0.81242
SEC61α	390	0.838219
SEC61α	391	0.834531
SEC61α	392	0.84551
SEC61α	393	0.835856
SEC61α	394	0.767735
SEC61α	395	0.711652
SEC61α	396	0.747715
SEC61α	397	0.758881
SEC61α	398	0.774583
SEC61α	399	0.769723
SEC61α	400	0.772905
SEC61α	401	0.75802
SEC61α	402	0.755047
SEC61α	403	0.75186
SEC61α	404	0.735969
SEC61α	405	0.705726
SEC61α	406	0.682382
SEC61α	407	0.694897
SEC61α	408	0.727139
SEC61α	409	0.739151
SEC61α	410	0.736526
SEC61α	411	0.711442
SEC61α	412	0.727358
SEC61α	413	0.707758
SEC61α	414	0.704247
SEC61α	415	0.695555
SEC61α	416	0.689356
SEC61α	417	0.657898
SEC61α	418	0.59066
SEC61α	419	0.57603
SEC61α	420	0.516516
SEC61α	421	0.501155
SEC61α	422	0.571266
SEC61α	423	0.614066
SEC61α	424	0.601068
SEC61α	425	0.74108
SEC61α	426	0.884262
SEC61α	427	0.956481
SEC61α	428	1.00346
SEC61α	429	0.956912
SEC61α	430	0.952625
SEC61α	431	1.06743
SEC61α	432	1.17618
SEC61α	433	1.26054
SEC61α	434	1.32239
SEC61α	435	1.39289
SEC61α	436	1.44754
SEC61α	437	1.49258
SEC61α	438	1.54478
SEC61α	439	1.57138
SEC61α	440	1.58581
SEC61α	441	1.5858
SEC61α	442	1.59414
SEC61α	443	1.59619
SEC61α	444	1.63576
SEC61α	445	1.6199
SEC61α	446	1.64272
SEC61α	447	1.64675
SEC61α	448	1.6241
SEC61α	449	1.78592
SEC61α	450	1.92532
SEC61α	451	2.11989
SEC61α	452	2.32429
SEC61α	453	2.42338
SEC61α	454	2.52618
SEC61α	455	2.65224
SEC61α	456	2.65106
SEC61α	457	2.64067
SEC61α	458	2.59628
SEC61α	459	2.6306
SEC61α	460	2.73506
SEC61α	461	2.86953
SEC61α	462	2.86582
SEC61α	463	2.82108
SEC61α	464	2.75288
SEC61α	465	2.66735
SEC61α	466	2.55287
SEC61α	467	2.42601
SEC61α	468	2.28493
SEC61α	469	2.10492
SEC61α	470	1.93929
SEC61α	471	1.77201
SEC61α	472	1.61922
SEC61α	473	1.48802
SEC61α	474	1.32221
SEC61α	475	1.16538
SEC61α	476	1.12404
SEC61α	477	1.08611
SEC61α	478	1.02284
SEC61α	479	1.07626
SEC61α	480	1.13513
SEC61α	481	1.17089
SEC61α	482	1.22293
SEC61α	483	1.21271
SEC61α	484	1.24483
SEC61α	485	1.2221
SEC61α	486	1.25221
SEC61α	487	1.33827
SEC61α	488	1.446
SEC61α	489	1.57967
SEC61α	490	1.59519
SEC61α	491	1.67421
SEC61α	492	1.68063
SEC61α	493	1.69567
SEC61α	494	1.78936
SEC61α	495	1.85363
SEC61α	496	1.94778
SEC61α	497	1.99485
SEC61α	498	2.07143
SEC61α	499	2.09974
SEC61α	500	2.10414
SEC61α	501	2.16638
SEC61α	502	2.19995
SEC61α	503	2.24979
SEC61α	504	2.2661
SEC61α	505	2.25602
SEC61α	506	2.36048
SEC61α	507	2.38334
SEC61α	508	2.39509
SEC61α	509	2.43209
SEC61α	510	2.49007
SEC61α	511	2.4485
SEC61α	512	2.42012
SEC61α	513	2.36236
SEC61α	514	2.34541
SEC61α	515	2.2845
SEC61α	516	2.25007
SEC61α	517	2.15723
SEC61α	518	1.98559
SEC61α	519	1.82444
SEC61α	520	1.75686
SEC61α	521	1.69827
SEC61α	522	1.54714
SEC61α	523	1.49365
SEC61α	524	1.43397
SEC61α	525	1.54205
SEC61α	526	1.6231
SEC61α	527	1.62648
SEC61α	528	1.75509
SEC61α	529	1.77737
SEC61α	530	1.87884
SEC61α	531	1.9391
SEC61α	532	2.07885
SEC61α	533	2.15192
SEC61α	534	2.31544
SEC61α	535	2.4365
SEC61α	536	2.66487
SEC61α	537	2.75828
SEC61α	538	2.846
SEC61α	539	2.87197
SEC61α	540	2.91729
SEC61α	541	2.8836
SEC61α	542	2.88176
SEC61α	543	2.79826
SEC61α	544	2.71978
SEC61α	545	2.57363
SEC61α	546	2.41384
SEC61α	547	2.19593
SEC61α	548	1.99886
SEC61α	549	1.86146
SEC61α	550	1.73454
SEC61α	551	1.49662
SEC61α	552	1.29674
SEC61α	553	1.1753
SEC61α	554	1.09506
SEC61α	555	1.10896
SEC61α	556	0.959036
SEC61α	557	0.834972
SEC61α	558	0.799514
SEC61α	559	0.667412
SEC61α	560	0.55561
SEC61α	561	0.43923
SEC61α	562	0.580936
SEC61α	563	0.592675
SEC61α	564	0.736579
SEC61α	565	0.750021
SEC61α	566	0.815656
SEC61α	567	0.835508
SEC61α	568	0.869782
SEC61α	569	0.875215
SEC61α	570	0.909872
SEC61α	571	0.901612
SEC61α	572	0.861908
SEC61α	573	0.816658
SEC61α	574	0.770851
SEC61α	575	0.867948
SEC61α	576	0.951898
SEC61α	577	1.03068
SEC61α	578	1.11379
SEC61α	579	1.16954
SEC61α	580	1.22035
SEC61α	581	1.24179
SEC61α	582	1.19234
SEC61α	583	1.15753
SEC61α	584	1.22317
SEC61α	585	1.24534
SEC61α	586	1.222
SEC61α	587	1.26187
SEC61α	588	1.28171
SEC61α	589	1.28241
SEC61α	590	1.26776
SEC61α	591	1.35808
SEC61α	592	1.45502
SEC61α	593	1.46345
SEC61α	594	1.45938
SEC61α	595	1.45269
SEC61α	596	1.44025
SEC61α	597	1.41398
SEC61α	598	1.38226
SEC61α	599	1.27234
SEC61α	600	1.24905
SEC61α	601	1.18867
SEC61α	602	1.15962
SEC61α	603	1.21657
SEC61α	604	1.27823
SEC61α	605	1.41809
SEC61α	606	1.38784
SEC61α	607	1.47404
SEC61α	608	1.50266
SEC61α	609	1.5815
SEC61α	610	1.63056
SEC61α	611	1.62364
SEC61α	612	1.73374
SEC61α	613	1.92844
SEC61α	614	2.11868
SEC61α	615	2.24701
SEC61α	616	2.36448
SEC61α	617	2.48198
SEC61α	618	2.62447
SEC61α	619	2.75067
SEC61α	620	2.8293
SEC61α	621	2.92633
SEC61α	622	2.9537
SEC61α	623	2.90257
SEC61α	624	2.84261
SEC61α	625	2.75042
SEC61α	626	2.79716
SEC61α	627	2.79794
SEC61α	628	2.78599
SEC61α	629	2.73271
SEC61α	630	2.73939
SEC61α	631	2.64339
SEC61α	632	2.50251
SEC61α	633	2.4032
SEC61α	634	2.26267
SEC61α	635	2.14828
SEC61α	636	2.03362
SEC61α	637	1.94254
SEC61α	638	1.78099
SEC61α	639	1.72523
SEC61α	640	1.6229
SEC61α	641	1.50881
SEC61α	642	1.49785
SEC61α	643	1.42017
SEC61α	644	1.39545
SEC61α	645	1.35824
SEC61α	646	1.32338
SEC61α	647	1.27609
SEC61α	648	1.34101
SEC61α	649	1.29146
SEC61α	650	1.24111
SEC61α	651	1.17892
SEC61α	652	1.10037
SEC61α	653	1.02004
SEC61α	654	1.03007
SEC61α	655	1.04348
SEC61α	656	1.17058
SEC61α	657	1.13674
SEC61α	658	1.13379
SEC61α	659	1.08649
SEC61α	660	1.04906
SEC61α	661	0.988582
SEC61α	662	0.939705
SEC61α	663	0.936718
SEC61α	664	0.878313
SEC61α	665	0.826675
SEC61α	666	0.757936
SEC61α	667	0.675887
SEC61α	668	0.659827
SEC61α	669	0.641466
SEC61α	670	0.588864
SEC61α	671	0.537281
SEC61α	672	0.549733
SEC61α	673	0.5619
SEC61α	674	0.602787
SEC61α	675	0.585552
SEC61α	676	0.608376
SEC61α	677	0.583381
SEC61α	678	0.536058
SEC61α	679	0.494312
SEC61α	680	0.564875
SEC61α	681	0.604839
SEC61α	682	0.678174
SEC61α	683	0.70959
SEC61α	684	0.771453
SEC61α	685	0.812759
SEC61α	686	0.876369
SEC61α	687	0.908581
SEC61α	688	0.955738
SEC61α	689	0.977624
SEC61α	690	1.01089
SEC61α	691	1.01837
SEC61α	692	1.04109
SEC61α	693	1.04392
SEC61α	694	1.02189
SEC61α	695	0.999642
SEC61α	696	0.998922
SEC61α	697	1.02841
SEC61α	698	1.05746
SEC61α	699	1.07353
SEC61α	700	1.09464
SEC61α	701	1.03299
SEC61α	702	1.07033
SEC61α	703	1.08441
SEC61α	704	1.05543
SEC61α	705	1.02559
SEC61α	706	1.0792
SEC61α	707	1.10117
SEC61α	708	1.14586
SEC61α	709	1.25087
SEC61α	710	1.39938
SEC61α	711	1.44311
SEC61α	712	1.52357
SEC61α	713	1.55555
SEC61α	714	1.63992
SEC61α	715	1.6704
SEC61α	716	1.73081
SEC61α	717	1.76021
SEC61α	718	1.79025
SEC61α	719	1.77952
SEC61α	720	1.72034
SEC61α	721	1.72528
SEC61α	722	1.70893
SEC61α	723	1.69368
SEC61α	724	1.65978
SEC61α	725	1.6043
SEC61α	726	1.56874
SEC61α	727	1.61553
SEC61α	728	1.61078
SEC61α	729	1.58748
SEC61α	730	1.55234
SEC61α	731	1.50541
SEC61α	732	1.53037
SEC61α	733	1.48218
SEC61α	734	1.41753
SEC61α	735	1.42223
SEC61α	736	1.45598
SEC61α	737	1.3996
SEC61α	738	1.36954
SEC61α	739	1.33071
SEC61α	740	1.30999
SEC61α	741	1.25403
SEC61α	742	1.18437
SEC61α	743	1.16681
SEC61α	744	1.17532
SEC61α	745	1.17247
SEC61α	746	1.22363
SEC61α	747	1.21831
SEC61α	748	1.2551
SEC61α	749	1.25983
SEC61α	750	1.29962
SEC61α	751	1.37914
SEC61α	752	1.41109
SEC61α	753	1.44609
SEC61α	754	1.45364
SEC61α	755	1.44694
SEC61α	756	1.52323
SEC61α	757	1.60182
SEC61α	758	1.60632
SEC61α	759	1.58615
SEC61α	760	1.57812
SEC61α	761	1.53213
SEC61α	762	1.50413
SEC61α	763	1.47219
SEC61α	764	1.39997
SEC61α	765	1.36421
SEC61α	766	1.31192
SEC61α	767	1.24826
SEC61α	768	1.18371
SEC61α	769	1.05867
SEC61α	770	0.954354
SEC61α	771	0.855488
SEC61α	772	0.862118
SEC61α	773	0.919345
SEC61α	774	0.870464
SEC61α	775	0.870921
SEC61α	776	0.850845
SEC61α	777	0.964521
SEC61α	778	1.06957
SEC61α	779	1.16809
SEC61α	780	1.25741
SEC61α	781	1.33978
SEC61α	782	1.41755
SEC61α	783	1.47441
SEC61α	784	1.50717
SEC61α	785	1.54285
SEC61α	786	1.56555
SEC61α	787	1.58714
SEC61α	788	1.58014
SEC61α	789	1.58678
SEC61α	790	1.59097
SEC61α	791	1.50654
SEC61α	792	1.46304
SEC61α	793	1.48626
SEC61α	794	1.46971
SEC61α	795	1.41973
SEC61α	796	1.43543
SEC61α	797	1.40519
SEC61α	798	1.40032
SEC61α	799	1.38089
SEC61α	800	1.4121
SEC61α	801	1.42679
SEC61α	802	1.4764
SEC61α	803	1.42947
SEC61α	804	1.4124
SEC61α	805	1.46666
SEC61α	806	1.53278
SEC61α	807	1.64936
SEC61α	808	1.65928
SEC61α	809	1.67291
SEC61α	810	1.67116
SEC61α	811	1.65041
SEC61α	812	1.53344
SEC61α	813	1.4511
SEC61α	814	1.46476
SEC61α	815	1.47278
SEC61α	816	1.46017
SEC61α	817	1.43522
SEC61α	818	1.29913
SEC61α	819	1.21365
SEC61α	820	1.21572
SEC61α	821	1.19448
SEC61α	822	1.26426
SEC61α	823	1.32807
SEC61α	824	1.23934
SEC61α	825	1.19029
SEC61α	826	1.19716
SEC61α	827	1.29993
SEC61α	828	1.42027
SEC61α	829	1.49786
SEC61α	830	1.55677
SEC61α	831	1.61048
SEC61α	832	1.64923
SEC61α	833	1.59343
SEC61α	834	1.57498
SEC61α	835	1.49956
SEC61α	836	1.58301
SEC61α	837	1.6293
SEC61α	838	1.684
SEC61α	839	1.67077
SEC61α	840	1.68297
SEC61α	841	1.63359
SEC61α	842	1.60763
SEC61α	843	1.65219
SEC61α	844	1.71389
SEC61α	845	1.64892
SEC61α	846	1.58817
SEC61α	847	1.48152
SEC61α	848	1.3866
SEC61α	849	1.36914
SEC61α	850	1.38916
SEC61α	851	1.2898
SEC61α	852	1.14288
SEC61α	853	0.983227
SEC61α	854	0.890456
SEC61α	855	0.876331
SEC61α	856	0.892625
SEC61α	857	0.982161
SEC61α	858	0.856631
SEC61α	859	0.841758
SEC61α	860	0.778817
SEC61α	861	0.743978
SEC61α	862	0.661556
SEC61α	863	0.557602
SEC61α	864	0.572591
SEC61α	865	0.585452
SEC61α	866	0.689594
SEC61α	867	0.802588
SEC61α	868	0.884157
SEC61α	869	0.981567
SEC61α	870	1.08405
SEC61α	871	1.16191
SEC61α	872	1.23601
SEC61α	873	1.28845
SEC61α	874	1.32763
SEC61α	875	1.3484
SEC61α	876	1.36983
SEC61α	877	1.36503
SEC61α	878	1.35472
SEC61α	879	1.30056
SEC61α	880	1.28981
SEC61α	881	1.23737
SEC61α	882	1.19276
SEC61α	883	1.18659
SEC61α	884	1.13385
SEC61α	885	1.1154
SEC61α	886	1.07829
SEC61α	887	1.05108
SEC61α	888	1.02634
SEC61α	889	1.07865
SEC61α	890	1.04007
SEC61α	891	1.00414
SEC61α	892	0.92756
SEC61α	893	0.805163
SEC61α	894	0.839755
SEC61α	895	0.868129
SEC61α	896	0.973863
SEC61α	897	1.14349
SEC61α	898	1.17452
SEC61α	899	1.23931
SEC61α	900	1.22533
SEC61α	901	1.26889
SEC61α	902	1.29848
SEC61α	903	1.33771
SEC61α	904	1.36994
SEC61α	905	1.40174
SEC61α	906	1.44011
SEC61α	907	1.45151
SEC61α	908	1.47314
SEC61α	909	1.47888
SEC61α	910	1.52864
SEC61α	911	1.52827
SEC61α	912	1.54244
SEC61α	913	1.52399
SEC61α	914	1.54002
SEC61α	915	1.64197
SEC61α	916	1.66455
SEC61α	917	1.65974
SEC61α	918	1.6456
SEC61α	919	1.68912
SEC61α	920	1.69765
SEC61α	921	1.62568
SEC61α	922	1.67292
SEC61α	923	1.6957
SEC61α	924	1.8252
SEC61α	925	1.83938
SEC61α	926	1.88322
SEC61α	927	1.87213
SEC61α	928	1.87378
SEC61α	929	1.83885
SEC61α	930	1.83157
SEC61α	931	1.85059
SEC61α	932	1.76334
SEC61α	933	1.7002
SEC61α	934	1.60232
SEC61α	935	1.6699
SEC61α	936	1.70984
SEC61α	937	1.66938
SEC61α	938	1.72419
SEC61α	939	1.72558
SEC61α	940	1.75867
SEC61α	941	1.74878
SEC61α	942	1.7457
SEC61α	943	1.71607
SEC61α	944	1.64692
SEC61α	945	1.64477
SEC61α	946	1.61004
SEC61α	947	1.51583
SEC61α	948	1.57009
SEC61α	949	1.61734
SEC61α	950	1.60098
SEC61α	951	1.58249
SEC61α	952	1.66188
SEC61α	953	1.6188
SEC61α	954	1.60647
SEC61α	955	1.54738
SEC61α	956	1.52031
SEC61α	957	1.44339
SEC61α	958	1.39131
SEC61α	959	1.27899
SEC61α	960	1.20433
SEC61α	961	1.07242
SEC61α	962	0.958758
SEC61α	963	0.914794
SEC61α	964	0.825348
SEC61α	965	0.854438
SEC61α	966	0.853218
SEC61α	967	0.861023
SEC61α	968	0.93558
SEC61α	969	0.920122
SEC61α	970	0.934866
SEC61α	971	0.903192
SEC61α	972	0.888306
SEC61α	973	0.84703
SEC61α	974	0.829134
SEC61α	975	0.885703
SEC61α	976	0.854943
SEC61α	977	0.851637
SEC61α	978	0.914394
SEC61α	979	0.914833
SEC61α	980	0.904407
SEC61α	981	0.895815
SEC61α	982	0.883317
SEC61α	983	0.869253
SEC61α	984	0.853787
SEC61α	985	0.838394
SEC61α	986	0.825655
SEC61α	987	0.797956
SEC61α	988	0.758446
SEC61α	989	0.720496
SEC61α	990	0.667358
SEC61α	991	0.629637
SEC61α	992	0.582506
SEC61α	993	0.54197
SEC61α	994	0.512624
SEC61α	995	0.571879
SEC61α	996	0.664617
SEC61α	997	0.665551
SEC61α	998	0.669235
SEC61α	999	0.671715
SEC61α	1000	0.666889
SEC61α	1001	0.675059
SEC61α	1002	0.695715
SEC61α	1003	0.69256
SEC61α	1004	0.707415
SEC61α	1005	0.705353
SEC61α	1006	0.690327
SEC61α	1007	0.698502
SEC61α	1008	0.67616
SEC61α	1009	0.687131
SEC61α	1010	0.662429
SEC61α	1011	0.669312
SEC61α	1012	0.649914
SEC61α	1013	0.652673
SEC61α	1014	0.632245
SEC61α	1015	0.638808
SEC61α	1016	0.622418
SEC61α	1017	0.613667
SEC61α	1018	0.593232
SEC61α	1019	0.591819
SEC61α	1020	0.569429
SEC61α	1021	0.584684
SEC61α	1022	0.565609
SEC61α	1023	0.52565
SEC61α	1024	0.489817
SEC61α	1025	0.468249
SEC61α	1026	0.52758
SEC61α	1027	0.577774
SEC61α	1028	0.620679
SEC61α	1029	0.603048
SEC61α	1030	0.602642
SEC61α	1031	0.610291
SEC61α	1032	0.720434
SEC61α	1033	0.799113
SEC61α	1034	0.784949
SEC61α	1035	0.794738
SEC61α	1036	0.943723
SEC61α	1037	1.08011
SEC61α	1038	1.19833
SEC61α	1039	1.30961
SEC61α	1040	1.40029
SEC61α	1041	1.49118
SEC61α	1042	1.55449
SEC61α	1043	1.61234
SEC61α	1044	1.6428
SEC61α	1045	1.66661
SEC61α	1046	1.64857
SEC61α	1047	1.66455
SEC61α	1048	1.62636
SEC61α	1049	1.6242
SEC61α	1050	1.59989
SEC61α	1051	1.54296
SEC61α	1052	1.49918
SEC61α	1053	1.42498
SEC61α	1054	1.44376
SEC61α	1055	1.44774
SEC61α	1056	1.49402
SEC61α	1057	1.48659
SEC61α	1058	1.44307
SEC61α	1059	1.42175
SEC61α	1060	1.4566
SEC61α	1061	1.46818
SEC61α	1062	1.55595
SEC61α	1063	1.52451
SEC61α	1064	1.49112
SEC61α	1065	1.60752
SEC61α	1066	1.76766
SEC61α	1067	1.79162
SEC61α	1068	1.81544
SEC61α	1069	1.81986
SEC61α	1070	1.81662
SEC61α	1071	1.81417
SEC61α	1072	1.81435
SEC61α	1073	1.81902
SEC61α	1074	1.83005
SEC61α	1075	1.8493
SEC61α	1076	1.87862
SEC61α	1077	1.91988
SEC61α	1078	1.97493
SEC61α	1079	2.04564
SEC61α	1080	2.13387
SEC61α	1081	2.24148
SEC61α	1082	2.37032
SEC61α	1083	2.52226
SEC61α	1084	2.69916
SEC61β	1085	14.0972
SEC61β	1086	13.908
SEC61β	1087	13.686
SEC61β	1088	13.435
SEC61β	1089	13.1585
SEC61β	1090	12.8601
SEC61β	1091	12.5434
SEC61β	1092	12.212
SEC61β	1093	11.8696
SEC61β	1094	11.5197
SEC61β	1095	11.166
SEC61β	1096	10.812
SEC61β	1097	10.4613
SEC61β	1098	10.1176
SEC61β	1099	9.78445
SEC61β	1100	9.46547
SEC61β	1101	9.18759
SEC61β	1102	8.9609
SEC61β	1103	8.7685
SEC61β	1104	8.58671
SEC61β	1105	8.46359
SEC61β	1106	8.38177
SEC61β	1107	8.18998
SEC61β	1108	8.22285
SEC61β	1109	8.27545
SEC61β	1110	8.31376
SEC61β	1111	8.36209
SEC61β	1112	8.32014
SEC61β	1113	8.16275
SEC61β	1114	8.19965
SEC61β	1115	8.24266
SEC61β	1116	8.12796
SEC61β	1117	8.262
SEC61β	1118	8.4101
SEC61β	1119	8.34629
SEC61β	1120	8.31145
SEC61β	1121	8.18918
SEC61β	1122	7.93608
SEC61β	1123	7.8121
SEC61β	1124	7.56186
SEC61β	1125	7.44377
SEC61β	1126	7.16577
SEC61β	1127	6.92139
SEC61β	1128	6.64948
SEC61β	1129	6.32719
SEC61β	1130	5.98704
SEC61β	1131	5.77191
SEC61β	1132	5.482
SEC61β	1133	5.21064
SEC61β	1134	4.92591
SEC61β	1135	4.68302
SEC61β	1136	4.45516
SEC61β	1137	4.33074
SEC61β	1138	4.36265
SEC61β	1139	4.22255
SEC61β	1140	4.08766
SEC61β	1141	3.96816
SEC61β	1142	3.86955
SEC61β	1143	3.80148
SEC61β	1144	3.8637
SEC61β	1145	3.82716
SEC61β	1146	3.89819
SEC61β	1147	4.10053
SEC61β	1148	4.09205
SEC61β	1149	4.17584
SEC61β	1150	4.3039
SEC61β	1151	4.3148
SEC61β	1152	4.51315
SEC61β	1153	4.83839
SEC61β	1154	5.01585
SEC61β	1155	5.23772
SEC61β	1156	5.42046
SEC61β	1157	5.60671
SEC61β	1158	5.74936
SEC61β	1159	5.84142
SEC61β	1160	5.89694
SEC61β	1161	5.94351
SEC61β	1162	5.8924
SEC61β	1163	5.88728
SEC61β	1164	5.78953
SEC61β	1165	5.72211
SEC61β	1166	5.67929
SEC61β	1167	5.58602
SEC61β	1168	5.49133
SEC61β	1169	5.36519
SEC61β	1170	5.22821
SEC61β	1171	5.10747
SEC61β	1172	4.89525
SEC61β	1173	4.71612
SEC61β	1174	4.48453
SEC61β	1175	4.25987
SEC61β	1176	4.03211
SEC61β	1177	3.8196
SEC61β	1178	3.69688
SEC61β	1179	3.6401
SEC61β	1180	3.65124
SEC61β	1181	3.72463
SEC61β	1182	3.91328
SEC61β	1183	3.98304
SEC61β	1184	4.10105
SEC61β	1185	4.2445
SEC61β	1186	4.37585
SEC61β	1187	4.49779
SEC61β	1188	4.61774
SEC61β	1189	4.68376
SEC61β	1190	4.71812
SEC61β	1191	4.68431
SEC61β	1192	4.65171
SEC61β	1193	4.62059
SEC61β	1194	4.6099
SEC61β	1195	4.59956
SEC61β	1196	4.52425
SEC61β	1197	4.4259
SEC61β	1198	4.29169
SEC61β	1199	4.12082
SEC61β	1200	3.94004
SEC61β	1201	3.75604
SEC61β	1202	3.51702
SEC61β	1203	3.30757
SEC61β	1204	3.16205
SEC61β	1205	3.10746
SEC61β	1206	3.05129
SEC61β	1207	3.10502
SEC61β	1208	3.19848
SEC61β	1209	3.3224
SEC61β	1210	3.55143
SEC61β	1211	3.74469
SEC61β	1212	3.90003
SEC61β	1213	3.99429
SEC61β	1214	4.20391
SEC61β	1215	4.30941
SEC61β	1216	4.41867
SEC61β	1217	4.5159
SEC61β	1218	4.63167
SEC61β	1219	4.71063
SEC61β	1220	4.79786
SEC61β	1221	4.84581
SEC61β	1222	4.86937
SEC61β	1223	4.82935
SEC61β	1224	4.83089
SEC61β	1225	4.71078
SEC61β	1226	4.6546
SEC61β	1227	4.55535
SEC61β	1228	4.48207
SEC61β	1229	4.36932
SEC61β	1230	4.23464
SEC61β	1231	4.0639
SEC61β	1232	3.92042
SEC61β	1233	3.79895
SEC61β	1234	3.77417
SEC61β	1235	3.72063
SEC61β	1236	3.55223
SEC61β	1237	3.43892
SEC61β	1238	3.39602
SEC61β	1239	3.35354
SEC61β	1240	3.31696
SEC61β	1241	3.20493
SEC61β	1242	3.00941
SEC61β	1243	2.86823
SEC61β	1244	2.9102
SEC61β	1245	2.87444
SEC61β	1246	2.90029
SEC61β	1247	2.91127
SEC61β	1248	2.98355
SEC61β	1249	2.98604
SEC61β	1250	3.03099
SEC61β	1251	3.00092
SEC61β	1252	2.95268
SEC61β	1253	2.91784
SEC61β	1254	2.94577
SEC61β	1255	2.9475
SEC61β	1256	2.99575
SEC61β	1257	2.98393
SEC61β	1258	3.0157
SEC61β	1259	3.00093
SEC61β	1260	2.98453
SEC61β	1261	2.96707
SEC61β	1262	2.99288
SEC61β	1263	2.97542
SEC61β	1264	3.00434
SEC61β	1265	2.97338
SEC61β	1266	2.86944
SEC61β	1267	2.96256
SEC61β	1268	3.07615
SEC61β	1269	3.08117
SEC61β	1270	3.1007
SEC61β	1271	3.1064
SEC61β	1272	3.12864
SEC61β	1273	3.2015
SEC61β	1274	3.41637
SEC61β	1275	3.52799
SEC61β	1276	3.62295
SEC61β	1277	3.76013
SEC61β	1278	3.87974
SEC61β	1279	3.94289
SEC61β	1280	4.03066
SEC61β	1281	4.13861
SEC61β	1282	4.24805
SEC61β	1283	4.35854
SEC61β	1284	4.46965
SEC61β	1285	4.58097
SEC61β	1286	4.69204
SEC61β	1287	4.80246
SEC61β	1288	4.91178
SEC61β	1289	5.01958
SEC61β	1290	5.12542
SEC61β	1291	5.22889
SEC61β	1292	5.32954
SEC61β	1293	5.42695
SEC61β	1294	5.5207
SEC61β	1295	5.61034
SEC61γ	1296	2.86094
SEC61γ	1297	2.73586
SEC61γ	1298	2.61318
SEC61γ	1299	2.49321
SEC61γ	1300	2.37624
SEC61γ	1301	2.26256
SEC61γ	1302	2.15249
SEC61γ	1303	2.04632
SEC61γ	1304	1.94435
SEC61γ	1305	1.84688
SEC61γ	1306	1.7542
SEC61γ	1307	1.66662
SEC61γ	1308	1.58443
SEC61γ	1309	1.50794
SEC61γ	1310	1.43744
SEC61γ	1311	1.37323
SEC61γ	1312	1.2383
SEC61γ	1313	1.15985
SEC61γ	1314	1.1607
SEC61γ	1315	1.18484
SEC61γ	1316	1.20199
SEC61γ	1317	1.25504
SEC61γ	1318	1.22179
SEC61γ	1319	1.30746
SEC61γ	1320	1.33017
SEC61γ	1321	1.37175
SEC61γ	1322	1.38149
SEC61γ	1323	1.41721
SEC61γ	1324	1.43607
SEC61γ	1325	1.48682
SEC61γ	1326	1.50252
SEC61γ	1327	1.53227
SEC61γ	1328	1.47491
SEC61γ	1329	1.44464
SEC61γ	1330	1.45294
SEC61γ	1331	1.46664
SEC61γ	1332	1.4659
SEC61γ	1333	1.46421
SEC61γ	1334	1.45819
SEC61γ	1335	1.44904
SEC61γ	1336	1.34795
SEC61γ	1337	1.34467
SEC61γ	1338	1.37698
SEC61γ	1339	1.36032
SEC61γ	1340	1.32686
SEC61γ	1341	1.30084
SEC61γ	1342	1.25578
SEC61γ	1343	1.23731
SEC61γ	1344	1.36313
SEC61γ	1345	1.39039
SEC61γ	1346	1.4375
SEC61γ	1347	1.44382
SEC61γ	1348	1.45981
SEC61γ	1349	1.50857
SEC61γ	1350	1.4266
SEC61γ	1351	1.46614
SEC61γ	1352	1.46969
SEC61γ	1353	1.40192
SEC61γ	1354	1.46391
SEC61γ	1355	1.4758
SEC61γ	1356	1.50194
SEC61γ	1357	1.4838
SEC61γ	1358	1.38842
SEC61γ	1359	1.36936
SEC61γ	1360	1.46936
SEC61γ	1361	1.47978
SEC61γ	1362	1.51614
SEC61γ	1363	1.5109
SEC61γ	1364	1.4706
SEC61γ	1365	1.48564
SEC61γ	1366	1.47235
SEC61γ	1367	1.56444
SEC61γ	1368	1.55206
SEC61γ	1369	1.54692
SEC61γ	1370	1.50372
SEC61γ	1371	1.49351
SEC61γ	1372	1.4387
SEC61γ	1373	1.41678
SEC61γ	1374	1.46941
SEC61γ	1375	1.42677
SEC61γ	1376	1.38227
SEC61γ	1377	1.29957
SEC61γ	1378	1.24271
SEC61γ	1379	1.1654
SEC61γ	1380	1.09539
SEC61γ	1381	1.0517
SEC61γ	1382	0.930337
SEC61γ	1383	0.9286
SEC61γ	1384	0.99684
SEC61γ	1385	0.98027
SEC61γ	1386	0.954238
SEC61γ	1387	0.923329
SEC61γ	1388	0.886597
SEC61γ	1389	0.956672
SEC61γ	1390	1.04431
SEC61γ	1391	1.02824
SEC61γ	1392	1.04279
SEC61γ	1393	1.01385
SEC61γ	1394	1.02125
SEC61γ	1395	1.0882
SEC61γ	1396	1.06851
SEC61γ	1397	1.03014
SEC61γ	1398	0.985264
SEC61γ	1399	0.96504
SEC61γ	1400	1.00294
SEC61γ	1401	1.03374
SEC61γ	1402	0.964138
SEC61γ	1403	0.929612
SEC61γ	1404	1.00461
SEC61γ	1405	1.06347
SEC61γ	1406	1.11824
SEC61γ	1407	1.14896
SEC61γ	1408	1.12685
SEC61γ	1409	1.16746
SEC61γ	1410	1.17283
SEC61γ	1411	1.19196
SEC61γ	1412	1.27489
SEC61γ	1413	1.40068
SEC61γ	1414	1.41336
SEC61γ	1415	1.3427
SEC61γ	1416	1.29167
SEC61γ	1417	1.40332
SEC61γ	1418	1.46144
SEC61γ	1419	1.53302
SEC61γ	1420	1.55846
SEC61γ	1421	1.59059
SEC61γ	1422	1.59772
SEC61γ	1423	1.60269
SEC61γ	1424	1.59396
SEC61γ	1425	1.56117
SEC61γ	1426	1.49215
SEC61γ	1427	1.44672
SEC61γ	1428	1.43569
SEC61γ	1429	1.44338
SEC61γ	1430	1.45138
SEC61γ	1431	1.39496
SEC61γ	1432	1.34326
SEC61γ	1433	1.39566
SEC61γ	1434	1.47143
SEC61γ	1435	1.43523
SEC61γ	1436	1.39318
SEC61γ	1437	1.33877
SEC61γ	1438	1.28814
SEC61γ	1439	1.24407
SEC61γ	1440	1.20935
SEC61γ	1441	1.18674
SEC61γ	1442	1.17905
SEC61γ	1443	1.18905
SEC61γ	1444	1.21951
SEC61γ	1445	1.27323
SEC61γ	1446	1.35299
SEC61γ	1447	1.46156
SEC61γ	1448	1.60174
SEC61γ	1449	1.77629
SEC61γ	1450	1.98801
SEC61γ	1451	2.23967
CCDC47	1452	9.81556
CCDC47	1453	9.22686
CCDC47	1454	8.66171
CCDC47	1455	8.12013
CCDC47	1456	7.60216
CCDC47	1457	7.10781
CCDC47	1458	6.63711
CCDC47	1459	6.19008
CCDC47	1460	5.76674
CCDC47	1461	5.36712
CCDC47	1462	4.99125
CCDC47	1463	4.63913
CCDC47	1464	4.31081
CCDC47	1465	4.00629
CCDC47	1466	3.72561
CCDC47	1467	3.46879
CCDC47	1468	3.06801
CCDC47	1469	2.78473
CCDC47	1470	2.61489
CCDC47	1471	2.53007
CCDC47	1472	2.53042
CCDC47	1473	2.72189
CCDC47	1474	2.63857
CCDC47	1475	2.65694
CCDC47	1476	2.54811
CCDC47	1477	2.41369
CCDC47	1478	2.25892
CCDC47	1479	2.20304
CCDC47	1480	2.17924
CCDC47	1481	2.19148
CCDC47	1482	2.13422
CCDC47	1483	2.12394
CCDC47	1484	2.14154
CCDC47	1485	2.12094
CCDC47	1486	2.10689
CCDC47	1487	2.02316
CCDC47	1488	1.99127
CCDC47	1489	2.00209
CCDC47	1490	1.98832
CCDC47	1491	2.01314
CCDC47	1492	1.99821
CCDC47	1493	2.02393
CCDC47	1494	2.01804
CCDC47	1495	2.01848
CCDC47	1496	2.00147
CCDC47	1497	1.9857
CCDC47	1498	1.96349
CCDC47	1499	1.94447
CCDC47	1500	1.91318
CCDC47	1501	1.88895
CCDC47	1502	1.84326
CCDC47	1503	1.79486
CCDC47	1504	1.66226
CCDC47	1505	1.63274
CCDC47	1506	1.56699
CCDC47	1507	1.46221
CCDC47	1508	1.51695
CCDC47	1509	1.58036
CCDC47	1510	1.54772
CCDC47	1511	1.56786
CCDC47	1512	1.55527
CCDC47	1513	1.55783
CCDC47	1514	1.51874
CCDC47	1515	1.42826
CCDC47	1516	1.41995
CCDC47	1517	1.40838
CCDC47	1518	1.41313
CCDC47	1519	1.50951
CCDC47	1520	1.53908
CCDC47	1521	1.50024
CCDC47	1522	1.5054
CCDC47	1523	1.48983
CCDC47	1524	1.45292
CCDC47	1525	1.54399
CCDC47	1526	1.62946
CCDC47	1527	1.69296
CCDC47	1528	1.74785
CCDC47	1529	1.69353
CCDC47	1530	1.76112
CCDC47	1531	1.79533
CCDC47	1532	1.82948
CCDC47	1533	1.83312
CCDC47	1534	1.79246
CCDC47	1535	1.846
CCDC47	1536	1.86834
CCDC47	1537	1.87726
CCDC47	1538	1.95012
CCDC47	1539	1.92927
CCDC47	1540	1.92329
CCDC47	1541	1.92035
CCDC47	1542	1.8862
CCDC47	1543	1.83868
CCDC47	1544	1.76985
CCDC47	1545	1.69488
CCDC47	1546	1.70157
CCDC47	1547	1.61229
CCDC47	1548	1.53425
CCDC47	1549	1.50316
CCDC47	1550	1.40392
CCDC47	1551	1.2896
CCDC47	1552	1.22577
CCDC47	1553	1.14383
CCDC47	1554	1.18985
CCDC47	1555	1.27568
CCDC47	1556	1.26289
CCDC47	1557	1.23849
CCDC47	1558	1.21637
CCDC47	1559	1.20313
CCDC47	1560	1.29547
CCDC47	1561	1.27762
CCDC47	1562	1.2505
CCDC47	1563	1.15196
CCDC47	1564	1.0883
CCDC47	1565	1.05637
CCDC47	1566	1.19992
CCDC47	1567	1.28132
CCDC47	1568	1.39483
CCDC47	1569	1.48051
CCDC47	1570	1.57359
CCDC47	1571	1.64071
CCDC47	1572	1.70961
CCDC47	1573	1.75525
CCDC47	1574	1.77875
CCDC47	1575	1.74805
CCDC47	1576	1.83922
CCDC47	1577	1.90825
CCDC47	1578	2.02003
CCDC47	1579	2.11058
CCDC47	1580	2.17817
CCDC47	1581	2.21477
CCDC47	1582	2.25772
CCDC47	1583	2.33778
CCDC47	1584	2.46853
CCDC47	1585	2.51708
CCDC47	1586	2.5177
CCDC47	1587	2.57977
CCDC47	1588	2.61055
CCDC47	1589	2.54652
CCDC47	1590	2.58627
CCDC47	1591	2.60035
CCDC47	1592	2.57379
CCDC47	1593	2.5692
CCDC47	1594	2.60918
CCDC47	1595	2.68471
CCDC47	1596	2.82263
CCDC47	1597	2.83372
CCDC47	1598	2.8261
CCDC47	1599	2.78168
CCDC47	1600	2.71163
CCDC47	1601	2.59049
CCDC47	1602	2.53084
CCDC47	1603	2.4546
CCDC47	1604	2.39301
CCDC47	1605	2.34849
CCDC47	1606	2.39242
CCDC47	1607	2.32439
CCDC47	1608	2.29067
CCDC47	1609	2.20094
CCDC47	1610	2.11244
CCDC47	1611	2.02887
CCDC47	1612	1.97476
CCDC47	1613	1.91347
CCDC47	1614	1.86933
CCDC47	1615	1.77628
CCDC47	1616	1.70732
CCDC47	1617	1.69698
CCDC47	1618	1.63605
CCDC47	1619	1.59552
CCDC47	1620	1.66682
CCDC47	1621	1.63364
CCDC47	1622	1.58776
CCDC47	1623	1.58268
CCDC47	1624	1.54018
CCDC47	1625	1.54727
CCDC47	1626	1.52141
CCDC47	1627	1.51113
CCDC47	1628	1.47665
CCDC47	1629	1.45338
CCDC47	1630	1.403
CCDC47	1631	1.30961
CCDC47	1632	1.38597
CCDC47	1633	1.39549
CCDC47	1634	1.42355
CCDC47	1635	1.41989
CCDC47	1636	1.35866
CCDC47	1637	1.39461
CCDC47	1638	1.43918
CCDC47	1639	1.48618
CCDC47	1640	1.52115
CCDC47	1641	1.57126
CCDC47	1642	1.60422
CCDC47	1643	1.54359
CCDC47	1644	1.50528
CCDC47	1645	1.58988
CCDC47	1646	1.65142
CCDC47	1647	1.72798
CCDC47	1648	1.79876
CCDC47	1649	1.79432
CCDC47	1650	1.80204
CCDC47	1651	1.85679
CCDC47	1652	1.88867
CCDC47	1653	1.93651
CCDC47	1654	1.94495
CCDC47	1655	1.97348
CCDC47	1656	1.95175
CCDC47	1657	1.87355
CCDC47	1658	1.79908
CCDC47	1659	1.69477
CCDC47	1660	1.70939
CCDC47	1661	1.72122
CCDC47	1662	1.81265
CCDC47	1663	1.79768
CCDC47	1664	1.78865
CCDC47	1665	1.76132
CCDC47	1666	1.73316
CCDC47	1667	1.70023
CCDC47	1668	1.69475
CCDC47	1669	1.67767
CCDC47	1670	1.64775
CCDC47	1671	1.62188
CCDC47	1672	1.56878
CCDC47	1673	1.51715
CCDC47	1674	1.5669
CCDC47	1675	1.6284
CCDC47	1676	1.59396
CCDC47	1677	1.55734
CCDC47	1678	1.41935
CCDC47	1679	1.30834
CCDC47	1680	1.3743
CCDC47	1681	1.43562
CCDC47	1682	1.44119
CCDC47	1683	1.42879
CCDC47	1684	1.41189
CCDC47	1685	1.39567
CCDC47	1686	1.35663
CCDC47	1687	1.30959
CCDC47	1688	1.25079
CCDC47	1689	1.32383
CCDC47	1690	1.44846
CCDC47	1691	1.46887
CCDC47	1692	1.4718
CCDC47	1693	1.47583
CCDC47	1694	1.47746
CCDC47	1695	1.47057
CCDC47	1696	1.44854
CCDC47	1697	1.41982
CCDC47	1698	1.4919
CCDC47	1699	1.44819
CCDC47	1700	1.45891
CCDC47	1701	1.43783
CCDC47	1702	1.41404
CCDC47	1703	1.39302
CCDC47	1704	1.36203
CCDC47	1705	1.25021
CCDC47	1706	1.17089
CCDC47	1707	1.18337
CCDC47	1708	1.18359
CCDC47	1709	1.30834
CCDC47	1710	1.44904
CCDC47	1711	1.49762
CCDC47	1712	1.53161
CCDC47	1713	1.57572
CCDC47	1714	1.62467
CCDC47	1715	1.66471
CCDC47	1716	1.69456
CCDC47	1717	1.70303
CCDC47	1718	1.70685
CCDC47	1719	1.74477
CCDC47	1720	1.71083
CCDC47	1721	1.78213
CCDC47	1722	1.81605
CCDC47	1723	1.79293
CCDC47	1724	1.77558
CCDC47	1725	1.86479
CCDC47	1726	1.92555
CCDC47	1727	1.97168
CCDC47	1728	1.99649
CCDC47	1729	2.01222
CCDC47	1730	2.03864
CCDC47	1731	2.03223
CCDC47	1732	2.01575
CCDC47	1733	2.0148
CCDC47	1734	1.97047
CCDC47	1735	1.9206
CCDC47	1736	1.91269
CCDC47	1737	1.94939
CCDC47	1738	1.97176
CCDC47	1739	2.0079
CCDC47	1740	1.96551
CCDC47	1741	1.94721
CCDC47	1742	2.0057
CCDC47	1743	2.05866
CCDC47	1744	2.02647
CCDC47	1745	2.01757
CCDC47	1746	2.06574
CCDC47	1747	2.08643
CCDC47	1748	2.10048
CCDC47	1749	2.08038
CCDC47	1750	2.17782
CCDC47	1751	2.30703
CCDC47	1752	2.3106
CCDC47	1753	2.35605
CCDC47	1754	2.43449
CCDC47	1755	2.58132
CCDC47	1756	2.59683
CCDC47	1757	2.62187
CCDC47	1758	2.62362
CCDC47	1759	2.59617
CCDC47	1760	2.55814
CCDC47	1761	2.48742
CCDC47	1762	2.3393
CCDC47	1763	2.27127
CCDC47	1764	2.15875
CCDC47	1765	2.05141
CCDC47	1766	1.89959
CCDC47	1767	1.8502
CCDC47	1768	1.79873
CCDC47	1769	1.68996
CCDC47	1770	1.56503
CCDC47	1771	1.52527
CCDC47	1772	1.49708
CCDC47	1773	1.3907
CCDC47	1774	1.28016
CCDC47	1775	1.17973
CCDC47	1776	1.13703
CCDC47	1777	0.999822
CCDC47	1778	1.07072
CCDC47	1779	1.11005
CCDC47	1780	1.21107
CCDC47	1781	1.27532
CCDC47	1782	1.27952
CCDC47	1783	1.33165
CCDC47	1784	1.40372
CCDC47	1785	1.51319
CCDC47	1786	1.5679
CCDC47	1787	1.63729
CCDC47	1788	1.66996
CCDC47	1789	1.63412
CCDC47	1790	1.68192
CCDC47	1791	1.70095
CCDC47	1792	1.73478
CCDC47	1793	1.82694
CCDC47	1794	1.84607
CCDC47	1795	1.86197
CCDC47	1796	1.87525
CCDC47	1797	1.92183
CCDC47	1798	1.92049
CCDC47	1799	1.89777
CCDC47	1800	1.86391
CCDC47	1801	1.82756
CCDC47	1802	1.77898
CCDC47	1803	1.71931
CCDC47	1804	1.64046
CCDC47	1805	1.56155
CCDC47	1806	1.54332
CCDC47	1807	1.58729
CCDC47	1808	1.82177
CCDC47	1809	1.88451
CCDC47	1810	2.0264
CCDC47	1811	2.17387
CCDC47	1812	2.30764
CCDC47	1813	2.49933
CCDC47	1814	2.66675
CCDC47	1815	2.80871
CCDC47	1816	2.90705
CCDC47	1817	3.05509
CCDC47	1818	3.16889
CCDC47	1819	3.29911
CCDC47	1820	3.46303
CCDC47	1821	3.49168
CCDC47	1822	3.57358
CCDC47	1823	3.60547
CCDC47	1824	3.65577
CCDC47	1825	3.65532
CCDC47	1826	3.60292
CCDC47	1827	3.59419
CCDC47	1828	3.52555
CCDC47	1829	3.47765
CCDC47	1830	3.39104
CCDC47	1831	3.30214
CCDC47	1832	3.17138
CCDC47	1833	2.93551
CCDC47	1834	2.8304
CCDC47	1835	2.69534
CCDC47	1836	2.59571
CCDC47	1837	2.54121
CCDC47	1838	2.53431
CCDC47	1839	2.46437
CCDC47	1840	2.38763
CCDC47	1841	2.28864
CCDC47	1842	2.1544
CCDC47	1843	2.13301
CCDC47	1844	2.0751
CCDC47	1845	2.0641
CCDC47	1846	2.00889
CCDC47	1847	2.0218
CCDC47	1848	1.96392
CCDC47	1849	1.8783
CCDC47	1850	1.76753
CCDC47	1851	1.7377
CCDC47	1852	1.75471
CCDC47	1853	1.72528
CCDC47	1854	1.7117
CCDC47	1855	1.62277
CCDC47	1856	1.60316
CCDC47	1857	1.61445
CCDC47	1858	1.57309
CCDC47	1859	1.61375
CCDC47	1860	1.58725
CCDC47	1861	1.5868
CCDC47	1862	1.52831
CCDC47	1863	1.51263
CCDC47	1864	1.59181
CCDC47	1865	1.55277
CCDC47	1866	1.51336
CCDC47	1867	1.38474
CCDC47	1868	1.31114
CCDC47	1869	1.29327
CCDC47	1870	1.26537
CCDC47	1871	1.27641
CCDC47	1872	1.32526
CCDC47	1873	1.40502
CCDC47	1874	1.41485
CCDC47	1875	1.42965
CCDC47	1876	1.42327
CCDC47	1877	1.41605
CCDC47	1878	1.3881
CCDC47	1879	1.35816
CCDC47	1880	1.36099
CCDC47	1881	1.41627
CCDC47	1882	1.39783
CCDC47	1883	1.34707
CCDC47	1884	1.3427
CCDC47	1885	1.33836
CCDC47	1886	1.37672
CCDC47	1887	1.37381
CCDC47	1888	1.38218
CCDC47	1889	1.42854
CCDC47	1890	1.41538
CCDC47	1891	1.41794
CCDC47	1892	1.40288
CCDC47	1893	1.40204
CCDC47	1894	1.37388
CCDC47	1895	1.28958
CCDC47	1896	1.27072
CCDC47	1897	1.25276
CCDC47	1898	1.29466
CCDC47	1899	1.35996
CCDC47	1900	1.37439
CCDC47	1901	1.42424
CCDC47	1902	1.48802
CCDC47	1903	1.5218
CCDC47	1904	1.55578
CCDC47	1905	1.56358
CCDC47	1906	1.56136
CCDC47	1907	1.55382
CCDC47	1908	1.54412
CCDC47	1909	1.53451
CCDC47	1910	1.52152
CCDC47	1911	1.53704
CCDC47	1912	1.49899
CCDC47	1913	1.40877
CCDC47	1914	1.39913
CCDC47	1915	1.30449
CCDC47	1916	1.3688
CCDC47	1917	1.42178
CCDC47	1918	1.46985
CCDC47	1919	1.53052
CCDC47	1920	1.50009
CCDC47	1921	1.56169
CCDC47	1922	1.57861
CCDC47	1923	1.60999
CCDC47	1924	1.63269
CCDC47	1925	1.61907
CCDC47	1926	1.69378
CCDC47	1927	1.7632
CCDC47	1928	1.812
CCDC47	1929	1.92254
CCDC47	1930	2.01582
CCDC47	1931	2.06883
CCDC47	1932	2.13594
CCDC47	1933	2.16968
CCDC47	1934	2.21046
CCDC47	1935	2.21928
CCDC47	1936	2.22767
CCDC47	1937	2.19508
CCDC47	1938	2.18463
CCDC47	1939	2.14216
CCDC47	1940	2.02268
CCDC47	1941	1.9219
CCDC47	1942	1.76088
CCDC47	1943	1.63239
CCDC47	1944	1.73654
CCDC47	1945	1.82286
CCDC47	1946	2.00727
CCDC47	1947	2.0305
CCDC47	1948	2.04593
CCDC47	1949	2.02616
CCDC47	1950	2.01544
CCDC47	1951	2.06029
CCDC47	1952	2.02664
CCDC47	1953	2.00787
CCDC47	1954	1.97531
CCDC47	1955	1.91403
CCDC47	1956	1.9242
CCDC47	1957	1.92654
CCDC47	1958	1.88736
CCDC47	1959	1.84881
CCDC47	1960	1.79469
CCDC47	1961	1.7205
CCDC47	1962	1.72824
CCDC47	1963	1.64483
CCDC47	1964	1.61693
CCDC47	1965	1.54304
CCDC47	1966	1.48094
CCDC47	1967	1.38103
CCDC47	1968	1.32994
CCDC47	1969	1.22231
CCDC47	1970	1.14504
CCDC47	1971	1.12076
CCDC47	1972	1.11112
CCDC47	1973	1.16829
CCDC47	1974	1.29912
CCDC47	1975	1.29461
CCDC47	1976	1.32052
CCDC47	1977	1.30417
CCDC47	1978	1.31931
CCDC47	1979	1.30607
CCDC47	1980	1.31447
CCDC47	1981	1.29247
CCDC47	1982	1.28235
CCDC47	1983	1.25356
CCDC47	1984	1.24158
CCDC47	1985	1.20596
CCDC47	1986	1.13449
CCDC47	1987	1.15021
CCDC47	1988	1.17177
CCDC47	1989	1.18098
CCDC47	1990	1.19785
CCDC47	1991	1.19412
CCDC47	1992	1.21062
CCDC47	1993	1.20659
CCDC47	1994	1.23353
CCDC47	1995	1.23301
CCDC47	1996	1.23123
CCDC47	1997	1.22224
CCDC47	1998	1.22429
CCDC47	1999	1.19265
[truncated: 883 more rows]

## Sheet: Supplementary Figure 12B rmsd
time	SEC61α_rmsd_ang	SEC61α_filtered_rmsd_ang	SEC61β_rmsd_ang	SEC61β_filtered_rmsd_ang	SEC61γ_rmsd_ang	SEC61γ_filtered_rmsd_ang	CCDC47_rmsd_ang	CCDC47_filtered_rmsd_ang	SND3_rmsd_ang	SND3_filtered_rmsd_ang	TRAPα_rmsd_ang	TRAPα_filtered_rmsd_ang
0	0.538397	0.535039	2.59557	0.702237	0.492754	0.490409	0.69646	0.595595	0.56447	0.565623	0.383432	0.373704
0.1	0.657664	0.654187	2.76612	0.950418	0.593423	0.589749	0.885702	0.799086	0.688301	0.684638	0.496713	0.484532
0.2	0.763023	0.759395	2.91809	1.1671	0.681745	0.67692	1.0563	0.980071	0.801415	0.793704	0.60036	0.585769
0.3	0.855304	0.851497	3.05263	1.3542	0.758483	0.752674	1.20941	1.13994	0.904357	0.893315	0.694767	0.677815
0.4	0.935335	0.931327	3.17091	1.51362	0.824401	0.817763	1.34618	1.28008	0.997673	0.98396	0.780325	0.761071
0.5	1.00395	0.99972	3.27408	1.64727	0.880263	0.872939	1.46774	1.40189	1.08191	1.06613	0.857426	0.835936
0.6	1.06197	1.05751	3.36331	1.75704	0.926834	0.918954	1.57526	1.50675	1.15761	1.14033	0.926461	0.902811
0.7	1.11022	1.10553	3.43974	1.84486	0.964876	0.956559	1.66988	1.59606	1.22532	1.20703	0.987823	0.962097
0.8	1.14955	1.14461	3.50455	1.91263	0.995154	0.986506	1.75274	1.6712	1.28559	1.26674	1.0419	1.01419
0.9	1.18077	1.17559	3.55889	1.96226	1.01843	1.00955	1.825	1.73356	1.33896	1.31994	1.08909	1.0595
1	1.20472	1.1993	3.60392	1.99564	1.03547	1.02644	1.8878	1.78454	1.38598	1.36713	1.12979	1.09841
1.1	1.22222	1.21657	3.64079	2.0147	1.04704	1.03792	1.94229	1.82552	1.42719	1.4088	1.16437	1.13134
1.2	1.23411	1.22825	3.67067	2.02133	1.0539	1.04476	1.98962	1.8579	1.46313	1.44544	1.19325	1.15868
1.3	1.24121	1.23516	3.69472	2.01745	1.05682	1.04769	2.03094	1.88306	1.49436	1.47754	1.2168	1.18083
1.4	1.24435	1.23813	3.7141	2.00496	1.05655	1.04748	2.06739	1.9024	1.52143	1.5056	1.23542	1.19819
1.5	1.24436	1.23801	3.72996	1.98577	1.05387	1.04488	2.10012	1.9173	1.54486	1.53011	1.2495	1.21116
1.6	1.22305	1.21681	3.57757	1.92888	1.03013	1.02103	2.10823	1.90948	1.53886	1.52469	1.24442	1.20471
1.7	1.23251	1.2262	3.57994	1.91058	1.03457	1.0257	2.16492	1.9436	1.56768	1.55369	1.25962	1.21841
1.8	1.2377	1.23164	3.71443	1.90949	1.0335	1.02445	2.19871	1.96211	1.60375	1.58948	1.25908	1.2175
1.9	1.24409	1.23825	3.74737	1.91109	1.04257	1.03369	2.2302	1.969	1.6286	1.61549	1.26279	1.22118
2	1.25039	1.24458	3.75413	1.90523	1.05469	1.04598	2.29818	2.02031	1.65816	1.64532	1.26184	1.22111
2.1	1.25985	1.25424	3.8309	1.88635	1.05441	1.04675	2.3598	2.06262	1.68743	1.67375	1.24901	1.20943
2.2	1.26979	1.2644	3.87754	1.91655	1.06497	1.05662	2.41551	2.10592	1.70127	1.68724	1.24599	1.20655
2.3	1.27782	1.27261	3.90026	1.92531	1.07704	1.06813	2.44515	2.13205	1.70706	1.69271	1.23559	1.19789
2.4	1.28065	1.27558	3.91026	1.94764	1.09433	1.08458	2.49241	2.16397	1.71734	1.7034	1.20604	1.17074
2.5	1.28794	1.28303	4.10927	1.97349	1.11246	1.10185	2.5115	2.17392	1.72366	1.7099	1.19414	1.16187
2.6	1.29589	1.29133	4.28386	1.96325	1.13344	1.12175	2.53616	2.20192	1.72571	1.71212	1.19907	1.16558
2.7	1.3004	1.2961	4.32645	1.96507	1.13917	1.12714	2.56598	2.23304	1.72271	1.70798	1.20346	1.16974
2.8	1.30245	1.29837	4.34724	1.99782	1.14726	1.13482	2.58619	2.2609	1.72522	1.7102	1.20737	1.17583
2.9	1.30839	1.3047	4.40389	2.0427	1.15018	1.13788	2.64798	2.33	1.73012	1.71528	1.212	1.18238
3	1.30509	1.30187	4.53652	2.0605	1.1545	1.14245	2.7161	2.40797	1.73213	1.71736	1.2164	1.18765
3.1	1.30896	1.30619	4.54719	2.08588	1.15621	1.1446	2.77826	2.47363	1.73516	1.72006	1.22571	1.19595
3.2	1.31441	1.31178	4.62875	2.16769	1.1634	1.15151	2.85109	2.55365	1.72256	1.70799	1.23983	1.21037
3.3	1.32246	1.3199	4.7141	2.25654	1.16753	1.15563	2.93819	2.64617	1.70831	1.6933	1.25768	1.22954
3.4	1.32969	1.32683	4.90401	2.35796	1.16642	1.15454	2.98825	2.71223	1.70494	1.68864	1.27926	1.25197
3.5	1.32994	1.32687	5.09804	2.445	1.17531	1.16356	3.01589	2.75978	1.69666	1.68006	1.28968	1.26404
3.6	1.32631	1.32307	5.27853	2.51432	1.18246	1.17113	3.07182	2.83286	1.68084	1.66411	1.30832	1.28397
3.7	1.32211	1.31848	5.50112	2.58748	1.18234	1.17172	3.11898	2.89044	1.67954	1.66218	1.32617	1.30119
3.8	1.31942	1.31558	5.63065	2.63404	1.18221	1.17188	3.20558	2.98117	1.66757	1.65081	1.33725	1.31351
3.9	1.3155	1.31131	5.67246	2.65953	1.18753	1.17697	3.28825	3.0682	1.65668	1.63993	1.35105	1.32905
4	1.31571	1.31128	5.71607	2.66533	1.17343	1.163	3.35919	3.1447	1.6578	1.63981	1.36683	1.34601
4.1	1.3161	1.31141	5.63856	2.65851	1.17615	1.16623	3.43114	3.22971	1.65243	1.63404	1.39842	1.37577
4.2	1.32439	1.31976	5.66626	2.66649	1.18082	1.17103	3.52077	3.33013	1.64949	1.63079	1.41872	1.39494
4.3	1.33569	1.33112	5.61603	2.63956	1.18354	1.17274	3.60559	3.42511	1.65168	1.63425	1.43484	1.4105
4.4	1.35156	1.34647	5.6776	2.60301	1.18441	1.17322	3.7002	3.51599	1.66469	1.64756	1.43823	1.41425
4.5	1.36894	1.36341	5.66334	2.58598	1.18671	1.17487	3.78636	3.60008	1.6803	1.66088	1.4342	1.41054
4.6	1.37856	1.37289	5.56846	2.59249	1.19708	1.18436	3.86522	3.68189	1.68166	1.66154	1.43125	1.40599
4.7	1.39262	1.3865	5.51224	2.60364	1.20448	1.19057	3.93448	3.75457	1.6918	1.67133	1.41079	1.38663
4.8	1.40666	1.40026	5.29927	2.62723	1.21597	1.20041	3.98566	3.81554	1.70529	1.68429	1.39793	1.37494
4.9	1.4138	1.40729	5.16068	2.66287	1.22882	1.21214	4.06042	3.88216	1.71407	1.69313	1.39023	1.368
5	1.42506	1.41815	5.05028	2.7218	1.2343	1.21703	4.17255	3.99242	1.72844	1.70625	1.37795	1.35604
5.1	1.43246	1.42558	4.99832	2.78726	1.23905	1.22095	4.27397	4.08197	1.73621	1.71359	1.35766	1.33561
5.2	1.44521	1.43812	4.94532	2.85855	1.24627	1.22706	4.37356	4.16839	1.7416	1.71875	1.34478	1.32283
5.3	1.45492	1.44809	4.91656	2.93192	1.25523	1.2354	4.45011	4.23143	1.75436	1.73207	1.32161	1.30038
5.4	1.46187	1.45503	4.94115	2.99849	1.26068	1.24021	4.54892	4.30862	1.76611	1.74484	1.3082	1.28643
5.5	1.47616	1.46927	5.01924	3.0603	1.26462	1.24353	4.62703	4.37592	1.77244	1.75174	1.32745	1.30491
5.6	1.4919	1.48509	4.9551	3.1404	1.26746	1.24626	4.7356	4.47748	1.77646	1.75725	1.3276	1.30588
5.7	1.50106	1.49387	4.94092	3.25827	1.25993	1.23904	4.83795	4.56222	1.77502	1.75712	1.34672	1.32241
5.8	1.51033	1.50289	4.97813	3.38716	1.27095	1.25003	4.96329	4.66778	1.77311	1.75722	1.36509	1.33991
5.9	1.52007	1.51246	5.01258	3.51169	1.28193	1.26132	5.07828	4.76875	1.76617	1.75111	1.37571	1.3499
6	1.52538	1.51764	5.06842	3.60139	1.2995	1.27894	5.16861	4.83974	1.75622	1.74182	1.38871	1.36148
6.1	1.52914	1.52125	5.10992	3.71587	1.30473	1.28445	5.23059	4.88652	1.74986	1.73553	1.38729	1.35825
6.2	1.52899	1.52077	5.21739	3.86039	1.30934	1.2897	5.27866	4.93023	1.74816	1.73413	1.40806	1.37618
6.3	1.5243	1.51623	5.38397	3.96365	1.3099	1.29177	5.32462	4.97383	1.75045	1.73582	1.41231	1.37974
6.4	1.5196	1.51168	5.58395	4.0627	1.30722	1.29113	5.35114	5.00649	1.7478	1.7328	1.4196	1.38552
6.5	1.51162	1.50376	5.79222	4.11607	1.31676	1.30165	5.38721	5.04578	1.74942	1.73505	1.42268	1.38834
6.6	1.50297	1.49526	5.90331	4.13988	1.3165	1.30227	5.42813	5.0918	1.75252	1.73855	1.42926	1.39395
6.7	1.49577	1.48808	6.16714	4.15958	1.30727	1.29486	5.48008	5.13751	1.76203	1.74831	1.44769	1.41167
6.8	1.4844	1.47717	6.20203	4.13766	1.29461	1.28365	5.553	5.20016	1.76399	1.75101	1.46883	1.43174
6.9	1.47249	1.4656	6.21124	4.10539	1.29088	1.28007	5.61548	5.25122	1.78029	1.7665	1.49114	1.45388
7	1.46955	1.46303	6.31438	4.06814	1.28695	1.27542	5.65023	5.28754	1.79823	1.78349	1.52492	1.48565
7.1	1.4665	1.46039	6.33717	4.01789	1.29331	1.28191	5.69264	5.32712	1.81049	1.79533	1.55882	1.51658
7.2	1.46738	1.46158	6.42221	3.98355	1.30111	1.28828	5.75631	5.3811	1.82114	1.80551	1.58499	1.54174
7.3	1.46281	1.4571	6.46864	3.93989	1.30257	1.28827	5.82469	5.42544	1.83412	1.81834	1.62118	1.5762
7.4	1.46257	1.45648	6.45299	3.90036	1.30446	1.28973	5.88523	5.4647	1.85214	1.83532	1.64033	1.59522
7.5	1.45577	1.44971	6.45871	3.87716	1.30899	1.29393	5.93489	5.49897	1.86151	1.84435	1.65509	1.61002
7.6	1.45155	1.44561	6.47685	3.86643	1.3172	1.30161	5.96333	5.5177	1.86746	1.85072	1.66767	1.6231
7.7	1.4584	1.45234	6.46722	3.84613	1.3269	1.30973	6.01505	5.54714	1.88525	1.86868	1.68505	1.6409
7.8	1.46007	1.45417	6.44042	3.84404	1.33058	1.3131	6.0457	5.56222	1.90303	1.88579	1.70233	1.65788
7.9	1.45909	1.45354	6.43385	3.86511	1.33824	1.32039	6.08463	5.58365	1.91565	1.89881	1.71376	1.66834
8	1.46101	1.45559	6.45348	3.88594	1.34591	1.32768	6.12205	5.60534	1.93268	1.91605	1.71276	1.66734
8.1	1.45127	1.44627	6.4213	3.90097	1.35253	1.33336	6.14051	5.61405	1.94606	1.93069	1.71482	1.66978
8.2	1.45069	1.44589	6.3662	3.91422	1.35528	1.33639	6.1333	5.60092	1.94989	1.93564	1.72675	1.68174
8.3	1.45001	1.44562	6.3382	3.93687	1.36844	1.3484	6.10764	5.57888	1.95376	1.93958	1.72615	1.68256
8.4	1.45351	1.44893	6.29938	3.97745	1.37429	1.35387	6.0858	5.56385	1.95207	1.93839	1.73874	1.69496
8.5	1.45883	1.45417	6.31952	4.0395	1.37974	1.35948	6.047	5.54003	1.94953	1.93617	1.74836	1.70531
8.6	1.45571	1.45146	6.26241	4.09671	1.39407	1.37359	6.01834	5.5264	1.94412	1.93174	1.74334	1.70178
8.7	1.44666	1.44248	6.32268	4.13754	1.41403	1.39351	5.99577	5.51532	1.93992	1.92677	1.73911	1.69671
8.8	1.44495	1.44089	6.28175	4.17357	1.44654	1.42572	5.95026	5.48708	1.93716	1.92353	1.71614	1.67522
8.9	1.44732	1.44342	6.2275	4.21394	1.4704	1.44985	5.89073	5.45276	1.9346	1.91995	1.68626	1.64852
9	1.44073	1.43682	6.17817	4.24557	1.48086	1.46082	5.818	5.4077	1.92595	1.91248	1.67191	1.63303
9.1	1.43836	1.43427	6.16192	4.29264	1.48177	1.46254	5.7395	5.36617	1.92962	1.91609	1.65151	1.61254
9.2	1.43348	1.42921	6.15938	4.34108	1.49437	1.47601	5.67843	5.34366	1.93625	1.9222	1.64034	1.60115
9.3	1.43305	1.42846	6.09146	4.37682	1.50559	1.48847	5.59939	5.3076	1.93387	1.91962	1.61692	1.5792
9.4	1.43957	1.43468	5.99908	4.39544	1.52377	1.50633	5.52852	5.26957	1.92866	1.913	1.59973	1.56157
9.5	1.44188	1.43668	5.8911	4.41566	1.54075	1.52264	5.46859	5.23513	1.92907	1.91279	1.58169	1.54347
9.6	1.4403	1.43491	5.86085	4.44582	1.55628	1.53799	5.42333	5.21152	1.92989	1.91351	1.57786	1.53945
9.7	1.43008	1.42471	5.84139	4.47368	1.55627	1.5389	5.4169	5.20929	1.93454	1.91743	1.58784	1.5495
9.8	1.43026	1.42483	5.73119	4.46236	1.56448	1.54725	5.40579	5.20333	1.93092	1.91443	1.59352	1.55388
9.9	1.43058	1.42508	5.72399	4.48907	1.57552	1.55744	5.40084	5.20555	1.92261	1.90626	1.60687	1.56622
10	1.43362	1.42791	5.73022	4.49946	1.57908	1.56095	5.38256	5.20108	1.92027	1.90366	1.61469	1.57291
10.1	1.43312	1.42716	5.65759	4.50556	1.58342	1.56593	5.39709	5.20254	1.91875	1.90144	1.63386	1.59051
10.2	1.42887	1.42284	5.64668	4.50864	1.59227	1.57437	5.44169	5.23384	1.9156	1.89756	1.64994	1.60554
10.3	1.42954	1.42327	5.69988	4.49659	1.58897	1.57234	5.47757	5.25562	1.92149	1.90255	1.66242	1.6169
10.4	1.43198	1.42546	5.68621	4.4704	1.59899	1.58229	5.50859	5.27305	1.9207	1.90229	1.66235	1.6166
10.5	1.43911	1.4323	5.74527	4.47096	1.60431	1.58853	5.53561	5.29322	1.92543	1.90503	1.66758	1.6206
10.6	1.44725	1.44046	5.81991	4.45935	1.61903	1.60271	5.56255	5.31261	1.93275	1.91078	1.67348	1.62529
10.7	1.45608	1.44927	5.87652	4.43776	1.63088	1.61337	5.58682	5.32498	1.95125	1.92671	1.68556	1.63555
10.8	1.45884	1.45216	5.98537	4.464	1.63449	1.61702	5.59691	5.33416	1.96025	1.93375	1.67811	1.6272
10.9	1.46121	1.45476	6.1371	4.47941	1.65402	1.63536	5.6143	5.34689	1.9633	1.93544	1.68569	1.63387
11	1.46491	1.45828	6.31047	4.51806	1.66628	1.64656	5.61723	5.34612	1.97297	1.9436	1.68245	1.63083
11.1	1.46919	1.46253	6.54923	4.5789	1.68226	1.66218	5.62606	5.35281	1.97394	1.9435	1.6922	1.64012
11.2	1.47929	1.47267	6.86946	4.65332	1.68533	1.66615	5.61763	5.3462	1.98012	1.94792	1.70102	1.65009
11.3	1.48827	1.48171	7.16944	4.71506	1.70671	1.68603	5.61012	5.34547	1.99375	1.96028	1.69892	1.65136
11.4	1.49704	1.49054	7.43055	4.79043	1.72929	1.70819	5.61574	5.35403	2.01516	1.98156	1.69776	1.65063
11.5	1.49958	1.4932	7.74383	4.86865	1.75731	1.73483	5.62067	5.36136	2.03053	1.99675	1.70177	1.65527
11.6	1.49414	1.48805	7.95422	4.93497	1.79148	1.76684	5.6465	5.38594	2.05136	2.01767	1.6981	1.65494
11.7	1.49293	1.48692	8.19676	5.00695	1.81471	1.78895	5.6745	5.41133	2.06433	2.03066	1.68986	1.64824
11.8	1.49506	1.48894	8.32648	5.06948	1.83361	1.80626	5.67529	5.41627	2.07688	2.04457	1.68572	1.64628
11.9	1.49219	1.48587	8.38944	5.13971	1.85501	1.82532	5.68286	5.43674	2.08164	2.05138	1.68973	1.65092
12	1.48713	1.48034	8.48645	5.1913	1.87072	1.83923	5.69194	5.45448	2.08205	2.05409	1.68879	1.65004
12.1	1.48793	1.48101	8.53119	5.22682	1.88578	1.85316	5.70187	5.47701	2.09371	2.06586	1.6834	1.64523
12.2	1.48116	1.4745	8.5325	5.24354	1.90225	1.86808	5.71322	5.50008	2.09258	2.06586	1.68375	1.64424
12.3	1.48065	1.4737	8.43565	5.24375	1.91522	1.87972	5.70395	5.5001	2.08778	2.06265	1.68487	1.64549
12.4	1.48063	1.47363	8.42091	5.22113	1.9304	1.89208	5.72323	5.52012	2.08119	2.05768	1.67051	1.6315
12.5	1.47504	1.46784	8.42693	5.20683	1.93584	1.89596	5.74781	5.54644	2.07103	2.05076	1.66535	1.62554
12.6	1.46462	1.45746	8.45243	5.15696	1.94205	1.90091	5.75265	5.55523	2.06436	2.04712	1.66276	1.62251
12.7	1.45772	1.4504	8.19127	5.08638	1.93468	1.89315	5.77477	5.57503	2.04777	2.03348	1.6594	1.61782
12.8	1.45923	1.45187	8.14918	5.0269	1.93795	1.89569	5.79561	5.59441	2.03017	2.01849	1.65474	1.6107
12.9	1.45284	1.4459	8.02771	4.99032	1.93636	1.89351	5.81673	5.60983	2.01797	2.00743	1.6499	1.60427
13	1.45041	1.44439	7.98048	4.94061	1.92866	1.88587	5.83561	5.62416	2.01549	2.00557	1.63605	1.5909
13.1	1.4516	1.44559	7.82349	4.87509	1.92671	1.88447	5.85565	5.63051	2.00555	1.99604	1.63409	1.58801
13.2	1.45091	1.44539	7.70048	4.82995	1.90957	1.86845	5.88155	5.65237	1.99481	1.9854	1.63676	1.58891
13.3	1.45349	1.4475	7.62328	4.76963	1.90204	1.86183	5.90262	5.66539	1.99206	1.98238	1.6445	1.5943
13.4	1.45154	1.44515	7.43432	4.69315	1.9081	1.86657	5.90492	5.65949	1.98688	1.97697	1.64781	1.59657
13.5	1.45347	1.44682	7.45128	4.68607	1.90673	1.86447	5.90902	5.65931	1.98682	1.97458	1.64974	1.59727
13.6	1.45524	1.44861	7.54142	4.66772	1.90824	1.86478	5.92084	5.65723	1.98132	1.96833	1.65047	1.59888
13.7	1.46421	1.45719	7.7134	4.70374	1.88243	1.83961	5.93152	5.64973	1.973	1.95888	1.64992	1.59941
13.8	1.47828	1.4712	7.93907	4.82609	1.8829	1.84018	5.93368	5.64014	1.96594	1.95136	1.64478	1.59486
13.9	1.48899	1.48202	8.26034	4.95861	1.88068	1.83718	5.92548	5.62348	1.95242	1.93755	1.64411	1.59484
14	1.49769	1.49046	8.48554	5.1137	1.86901	1.8261	5.91358	5.6059	1.9498	1.93537	1.64479	1.59744
14.1	1.50609	1.49862	8.86137	5.25489	1.8579	1.81623	5.90866	5.59518	1.94736	1.93302	1.64918	1.60366
14.2	1.51603	1.50843	9.0958	5.37098	1.85021	1.8078	5.89502	5.57811	1.95128	1.93715	1.64693	1.60463
14.3	1.52917	1.52104	9.26932	5.48341	1.86314	1.81905	5.8948	5.56963	1.94975	1.9363	1.63805	1.59993
14.4	1.54079	1.53209	9.43538	5.59955	1.86387	1.81881	5.90845	5.57418	1.95362	1.94107	1.64754	1.60987
14.5	1.54646	1.53734	9.52847	5.70451	1.85767	1.81212	5.91341	5.57311	1.95636	1.94511	1.65766	1.62161
14.6	1.54873	1.53903	9.53726	5.76675	1.8579	1.81227	5.91632	5.57066	1.96271	1.95152	1.64666	1.61418
14.7	1.55957	1.54949	9.57332	5.83522	1.85933	1.81293	5.92974	5.57412	1.96501	1.95408	1.64386	1.61313
14.8	1.56637	1.55611	9.55319	5.88173	1.85451	1.80806	5.93277	5.57383	1.96633	1.95587	1.64673	1.61756
14.9	1.56944	1.55883	9.47628	5.90921	1.85448	1.80809	5.93121	5.58313	1.96588	1.95567	1.65185	1.62414
15	1.57385	1.56331	9.3314	5.89276	1.85306	1.80671	5.95616	5.60114	1.96245	1.95226	1.65356	1.62718
15.1	1.57755	1.56661	9.05794	5.85467	1.85176	1.80593	5.97092	5.61396	1.95287	1.94307	1.66036	1.63376
15.2	1.57921	1.56772	8.87313	5.79185	1.85296	1.80661	6.00382	5.63825	1.94655	1.93722	1.66805	1.64105
15.3	1.58363	1.57176	8.65104	5.73238	1.86963	1.82142	6.0272	5.65503	1.94558	1.93638	1.66561	1.63988
15.4	1.58395	1.57195	8.36941	5.63701	1.87494	1.825	6.06085	5.69201	1.93633	1.92759	1.65373	1.62788
15.5	1.59132	1.57906	8.0749	5.53637	1.88338	1.83207	6.09267	5.72125	1.92963	1.92153	1.65881	1.63206
15.6	1.59322	1.58137	7.78245	5.43325	1.88535	1.83421	6.10112	5.73211	1.93184	1.92352	1.65291	1.62676
15.7	1.59765	1.58582	7.39898	5.32191	1.89044	1.83837	6.11747	5.75799	1.92932	1.9213	1.65506	1.62658
15.8	1.60283	1.59127	7.22981	5.23201	1.88855	1.83737	6.1323	5.77561	1.93718	1.92853	1.65103	1.62129
15.9	1.60136	1.59019	6.92822	5.1445	1.88449	1.83471	6.14327	5.78363	1.93615	1.92756	1.6442	1.61458
16	1.59794	1.58725	6.66263	5.05929	1.87624	1.82819	6.15598	5.79058	1.94122	1.9322	1.64676	1.6163
16.1	1.59393	1.58272	6.31029	4.94562	1.88066	1.8328	6.15973	5.79368	1.94015	1.93074	1.65434	1.62464
16.2	1.58797	1.57688	6.07371	4.87617	1.87702	1.83021	6.16477	5.80572	1.94255	1.93269	1.66319	1.632
16.3	1.5869	1.57556	6.05212	4.8112	1.89362	1.84662	6.16979	5.80228	1.94787	1.93779	1.65849	1.62837
16.4	1.58393	1.57299	5.94954	4.75707	1.88528	1.84012	6.15891	5.79156	1.94354	1.93353	1.66126	1.63053
16.5	1.58535	1.57503	6.02716	4.76922	1.87183	1.82807	6.16711	5.78994	1.93489	1.92489	1.66971	1.6375
16.6	1.5876	1.57803	6.06379	4.78662	1.85344	1.8114	6.1765	5.78614	1.92771	1.91912	1.67472	1.64062
16.7	1.5888	1.57985	6.19041	4.82656	1.83067	1.79072	6.17122	5.77564	1.92553	1.91834	1.67036	1.63573
16.8	1.58273	1.57475	6.27198	4.88988	1.83672	1.79596	6.14553	5.75552	1.92541	1.91827	1.67114	1.63377
16.9	1.57543	1.56836	6.40273	4.90125	1.82437	1.78302	6.13345	5.74428	1.92286	1.91451	1.67788	1.63687
17	1.57783	1.57107	6.42052	4.91869	1.82106	1.77857	6.13625	5.73829	1.92149	1.91241	1.68473	1.64135
17.1	1.58274	1.57683	6.70844	4.97701	1.81178	1.7686	6.13501	5.73149	1.92505	1.91424	1.67833	1.63332
17.2	1.57982	1.57505	6.88541	5.02516	1.81077	1.76618	6.13859	5.72907	1.92712	1.91501	1.67904	1.63341
17.3	1.58625	1.58118	7.11637	5.06909	1.8061	1.76049	6.14164	5.71972	1.93133	1.91931	1.67892	1.63142
17.4	1.58737	1.58232	7.29683	5.10089	1.79289	1.7464	6.15613	5.71857	1.9547	1.94086	1.68983	1.63661
17.5	1.58524	1.58022	7.47967	5.12206	1.79859	1.75154	6.15869	5.70237	1.97586	1.96001	1.69734	1.64128
17.6	1.58727	1.58228	7.67553	5.13165	1.80714	1.75894	6.1528	5.68764	1.99143	1.9726	1.71519	1.65513
17.7	1.58732	1.58297	7.80077	5.16669	1.80963	1.76007	6.16317	5.69063	2.00796	1.98648	1.73671	1.67589
17.8	1.58431	1.58032	7.94198	5.19954	1.80146	1.75207	6.15657	5.68042	2.01315	1.98946	1.7684	1.7038
17.9	1.584	1.57986	8.00743	5.20024	1.79488	1.74541	6.1574	5.67823	2.02207	1.99641	1.79092	1.72496
18	1.58685	1.58269	8.07726	5.20779	1.79336	1.74293	6.17212	5.6753	2.02868	2.00081	1.82031	1.74897
18.1	1.59796	1.5933	8.11269	5.21732	1.7883	1.73832	6.1569	5.66392	2.0357	2.00637	1.83584	1.76418
18.2	1.60947	1.60471	8.16948	5.21124	1.791	1.73954	6.1561	5.65679	2.05414	2.02263	1.84659	1.77296
18.3	1.62389	1.61927	8.15763	5.22034	1.80246	1.74909	6.12863	5.63737	2.07019	2.03703	1.87118	1.79544
18.4	1.6362	1.6313	8.14082	5.19435	1.7959	1.74278	6.11915	5.63104	2.07363	2.04034	1.88094	1.80509
18.5	1.64924	1.64392	8.15698	5.19257	1.79222	1.73994	6.08786	5.60308	2.08308	2.04902	1.90289	1.82605
18.6	1.65545	1.64992	8.20604	5.1774	1.78338	1.73288	6.02834	5.57024	2.08801	2.05328	1.92124	1.84444
18.7	1.66508	1.65885	8.13581	5.15732	1.78407	1.73411	6.00426	5.56518	2.08176	2.04696	1.95206	1.87018
18.8	1.68014	1.67342	8.1018	5.16159	1.77982	1.73217	5.97034	5.54242	2.08012	2.04461	1.96649	1.88471
18.9	1.68729	1.68052	8.11282	5.17311	1.78086	1.73509	5.94463	5.52758	2.07117	2.03601	1.98496	1.90415
19	1.69508	1.68813	8.01727	5.17962	1.77515	1.73241	5.91532	5.51052	2.0647	2.03004	2.00581	1.92551
19.1	1.69537	1.6882	7.96912	5.17236	1.77593	1.7358	5.88829	5.50386	2.04618	2.01309	2.01031	1.93113
19.2	1.69904	1.69169	7.87702	5.21579	1.7721	1.73574	5.85454	5.48856	2.03094	1.99979	2.02971	1.94727
19.3	1.69876	1.69145	7.91637	5.26886	1.76545	1.73268	5.82711	5.46848	2.00514	1.9764	2.03965	1.95709
19.4	1.69416	1.68677	7.84382	5.34679	1.74564	1.7174	5.79349	5.45355	1.98181	1.95529	2.05962	1.97482
19.5	1.6879	1.6805	7.83051	5.47811	1.7355	1.70945	5.76338	5.44101	1.96927	1.94479	2.06408	1.9787
19.6	1.6771	1.66977	7.94213	5.60501	1.72819	1.70426	5.73863	5.4347	1.9525	1.93062	2.06735	1.98189
19.7	1.66567	1.65882	8.03396	5.71188	1.71839	1.6969	5.72541	5.44029	1.94725	1.92543	2.07364	1.98751
19.8	1.66	1.65346	8.15974	5.82851	1.72679	1.70551	5.71357	5.44174	1.93115	1.90916	2.0712	1.98303
19.9	1.65759	1.65166	8.31137	5.93975	1.72236	1.70238	5.72342	5.45676	1.90979	1.88792	2.06939	1.98021
20	1.64939	1.64372	8.58175	6.08917	1.71911	1.70016	5.73211	5.47328	1.89831	1.87715	2.05429	1.96615
20.1	1.63724	1.63208	8.82107	6.23547	1.71595	1.69842	5.735	5.48833	1.90355	1.8818	2.05059	1.96336
20.2	1.62721	1.62208	8.96421	6.30905	1.71913	1.70159	5.73118	5.49318	1.90223	1.88003	2.03935	1.95216
20.3	1.63416	1.62801	9.10791	6.37864	1.7185	1.70055	5.73594	5.49879	1.90989	1.88731	2.02451	1.93714
20.4	1.62402	1.61833	9.29653	6.45356	1.72096	1.70391	5.73502	5.50033	1.91613	1.89178	2.02155	1.93497
20.5	1.61815	1.61254	9.46479	6.50634	1.73321	1.71603	5.72812	5.50349	1.91382	1.88949	2.01493	1.93164
20.6	1.61883	1.61352	9.53532	6.5494	1.73027	1.71331	5.70682	5.49799	1.92096	1.89592	1.99527	1.9141
20.7	1.61799	1.61241	9.62558	6.5747	1.73542	1.71896	5.69823	5.49823	1.93234	1.90621	1.96907	1.8938
20.8	1.61475	1.609	9.68839	6.57167	1.73059	1.71506	5.6871	5.49044	1.94045	1.9141	1.96285	1.88972
20.9	1.61428	1.60844	9.65237	6.54902	1.73319	1.71746	5.70206	5.50357	1.95943	1.93228	1.93511	1.86681
21	1.61443	1.60843	9.66393	6.52891	1.73934	1.7233	5.71631	5.51577	1.98011	1.95272	1.90872	1.84337
21.1	1.62533	1.61919	9.53665	6.47133	1.74781	1.73154	5.73099	5.53129	1.99189	1.96465	1.87373	1.81467
21.2	1.63151	1.62525	9.54553	6.40615	1.7531	1.73608	5.75821	5.54186	2.01331	1.9852	1.85614	1.80072
21.3	1.63749	1.63087	9.52902	6.30951	1.76048	1.74302	5.7707	5.55045	2.02665	1.99902	1.83974	1.78947
21.4	1.64041	1.63345	9.45097	6.19598	1.75591	1.73841	5.80426	5.57262	2.03878	2.0106	1.81621	1.77082
21.5	1.63696	1.62964	9.29578	6.09281	1.75642	1.7388	5.80629	5.57171	2.05979	2.03032	1.80667	1.76453
21.6	1.6399	1.63239	9.3638	6.00178	1.76352	1.7454	5.81553	5.58332	2.0786	2.04859	1.7994	1.76006
21.7	1.63751	1.63019	9.28663	5.89018	1.77288	1.75409	5.84048	5.59795	2.10154	2.07107	1.7972	1.75889
21.8	1.63483	1.62717	9.18531	5.77549	1.77105	1.75236	5.83778	5.59671	2.12685	2.09555	1.78798	1.75338
21.9	1.62279	1.61491	9.07025	5.69104	1.76837	1.75063	5.84595	5.60143	2.15414	2.12234	1.78161	1.74891
22	1.60961	1.60127	8.83553	5.61549	1.75856	1.74183	5.84114	5.59566	2.17754	2.14568	1.77301	1.74238
22.1	1.59429	1.58573	8.7071	5.56565	1.75696	1.74018	5.83824	5.59668	2.19585	2.16425	1.75373	1.72357
22.2	1.58557	1.57682	8.64258	5.54885	1.75353	1.73722	5.82624	5.59092	2.22474	2.19237	1.75845	1.7287
22.3	1.57612	1.56708	8.63826	5.55842	1.74562	1.72985	5.82154	5.58959	2.24629	2.21348	1.76216	1.73448
22.4	1.56803	1.55878	8.66091	5.59176	1.73073	1.71587	5.81663	5.58979	2.27324	2.23931	1.77176	1.74441
22.5	1.55752	1.5487	8.7283	5.62647	1.73061	1.7159	5.80714	5.58676	2.30521	2.27093	1.76834	1.74073
22.6	1.55127	1.54249	8.83004	5.64979	1.73646	1.72136	5.80493	5.58538	2.32678	2.29236	1.77386	1.74608
22.7	1.54475	1.53631	8.90929	5.67764	1.73098	1.71576	5.80808	5.59394	2.3521	2.31592	1.76438	1.73649
22.8	1.54563	1.53723	8.99722	5.71576	1.7306	1.71537	5.78943	5.58289	2.36494	2.32843	1.75745	1.7304
22.9	1.54014	1.53226	8.97753	5.7714	1.72988	1.71464	5.76647	5.5682	2.37631	2.34032	1.77054	1.74224
23	1.5359	1.528	8.9426	5.84181	1.72587	1.7105	5.73848	5.5479	2.39292	2.35618	1.78563	1.7545
23.1	1.53099	1.52349	8.89341	5.9076	1.73848	1.7218	5.70231	5.52328	2.39874	2.36122	1.8004	1.76727
23.2	1.52475	1.51757	8.85737	5.94412	1.73709	1.71998	5.65495	5.49101	2.40557	2.36739	1.79362	1.76051
23.3	1.52043	1.51362	8.84359	5.98546	1.74305	1.72496	5.6252	5.47578	2.40841	2.36991	1.80956	1.77511
23.4	1.50657	1.50072	8.77326	6.00335	1.75214	1.73387	5.59033	5.44952	2.41084	2.37219	1.81584	1.77893
23.5	1.50696	1.50114	8.69911	6.02145	1.75908	1.74017	5.5717	5.43957	2.41215	2.37341	1.83676	1.79533
23.6	1.50435	1.49893	8.49217	6.03842	1.77559	1.7554	5.55867	5.43177	2.40995	2.37134	1.84326	1.79846
23.7	1.50066	1.49526	8.54469	6.08027	1.7917	1.77107	5.56494	5.44209	2.40244	2.36462	1.85299	1.80643
23.8	1.49561	1.49062	8.44513	6.13397	1.79338	1.77128	5.57611	5.45108	2.3908	2.35282	1.8632	1.81416
23.9	1.49709	1.49205	8.44893	6.17173	1.80627	1.78219	5.60523	5.4759	2.38224	2.34446	1.86339	1.81317
24	1.49795	1.49318	8.45925	6.20739	1.81484	1.78899	5.61855	5.48575	2.37263	2.33502	1.87131	1.81968
24.1	1.50287	1.49831	8.48172	6.24658	1.82566	1.79741	5.63422	5.49734	2.3554	2.31717	1.88838	1.83435
24.2	1.50448	1.49993	8.53789	6.27649	1.82723	1.7973	5.64447	5.50135	2.34745	2.30951	1.90204	1.84764
24.3	1.50993	1.5054	8.62293	6.28473	1.83622	1.80486	5.6632	5.51647	2.33526	2.2979	1.90544	1.8517
24.4	1.51003	1.50543	8.6898	6.28206	1.83143	1.79956	5.68661	5.53157	2.32943	2.29202	1.91852	1.86449
24.5	1.51381	1.50907	8.801	6.28115	1.83355	1.80094	5.68639	5.52932	2.32178	2.28609	1.94109	1.88531
24.6	1.51892	1.51408	9.0451	6.2744	1.83784	1.80484	5.68709	5.5325	2.31559	2.28015	1.95789	1.90081
24.7	1.51829	1.51355	9.08375	6.23925	1.83017	1.79751	5.69287	5.54015	2.30409	2.26937	1.96037	1.90456
24.8	1.52427	1.51907	9.2263	6.2427	1.81751	1.78555	5.70551	5.55495	2.29777	2.26411	1.9724	1.91423
24.9	1.53184	1.52644	9.28841	6.24893	1.79875	1.76819	5.70204	5.55421	2.29389	2.26064	1.98711	1.92739
25	1.54043	1.53505	9.38453	6.25715	1.78614	1.7565	5.69941	5.55525	2.2866	2.25514	1.9994	1.93729
25.1	1.54828	1.54267	9.57329	6.24364	1.7814	1.75243	5.70812	5.5665	2.2836	2.25284	2.01603	1.95019
25.2	1.5599	1.55399	9.68377	6.22535	1.7836	1.75541	5.70107	5.56431	2.28537	2.25527	2.04901	1.98033
25.3	1.56787	1.56183	9.78874	6.23012	1.78993	1.76245	5.70839	5.57555	2.27445	2.24614	2.06883	1.99792
25.4	1.58008	1.57412	9.993	6.20892	1.78185	1.75567	5.72281	5.59308	2.27241	2.24565	2.07299	2.00021
25.5	1.5859	1.58078	10.1019	6.19862	1.77986	1.75475	5.7431	5.6143	2.27288	2.24763	2.07035	1.99809
25.6	1.59781	1.59224	10.2111	6.18568	1.76608	1.74241	5.76854	5.6385	2.26932	2.24526	2.06882	1.99618
25.7	1.6092	1.60342	10.2733	6.15252	1.74449	1.72297	5.80039	5.66913	2.2635	2.24038	2.07519	2.00174
25.8	1.61815	1.61235	10.1914	6.12427	1.72453	1.70547	5.81881	5.68501	2.25598	2.23515	2.08972	2.01253
25.9	1.62031	1.61461	10.0686	6.06226	1.71222	1.69505	5.84682	5.70602	2.24595	2.227	2.11462	2.03353
26	1.62264	1.61638	10.0182	6.02451	1.69978	1.68487	5.8806	5.73128	2.24628	2.2273	2.11679	2.03497
26.1	1.6224	1.61592	10.0524	5.98252	1.70025	1.6862	5.8972	5.74697	2.24319	2.22484	2.10241	2.0223
26.2	1.61942	1.61289	9.95845	5.93862	1.68888	1.67675	5.92678	5.77081	2.25004	2.23205	2.08855	2.00935
26.3	1.61922	1.61283	9.99446	5.88551	1.68403	1.67305	5.97269	5.80149	2.25083	2.23363	2.07079	1.99188
26.4	1.62255	1.61612	9.81004	5.84936	1.67955	1.67018	6.01845	5.83128	2.25304	2.23681	2.03963	1.96198
26.5	1.6283	1.62165	9.82771	5.8654	1.67782	1.66961	6.05987	5.86639	2.24569	2.23092	2.04095	1.96372
26.6	1.63075	1.62427	9.68431	5.89122	1.68136	1.67311	6.09803	5.89554	2.25087	2.23791	2.01935	1.94384
26.7	1.63343	1.62696	9.79278	5.94137	1.67717	1.6695	6.12206	5.91523	2.25388	2.24165	2.00825	1.9348
26.8	1.63864	1.63181	9.647	5.97797	1.67473	1.66638	6.14457	5.92882	2.25476	2.24298	2.00315	1.93316
26.9	1.63844	1.63126	9.68888	6.02048	1.67614	1.66724	6.17137	5.94721	2.25813	2.24728	2.00095	1.93276
27	1.63551	1.62853	9.68352	6.08266	1.67479	1.66523	6.17967	5.94793	2.26636	2.25514	2.00264	1.93669
27.1	1.63387	1.62683	9.8106	6.1241	1.67002	1.66013	6.19554	5.95646	2.27222	2.26148	1.9998	1.93533
27.2	1.64089	1.6334	9.88563	6.16311	1.66229	1.65283	6.19317	5.94973	2.2835	2.27295	1.97963	1.91935
27.3	1.6469	1.63916	9.90223	6.19534	1.65984	1.65042	6.20495	5.95292	2.28781	2.27666	1.96794	1.91043
27.4	1.65133	1.64321	9.80555	6.22538	1.65689	1.64717	6.20035	5.94561	2.28845	2.27769	1.96884	1.91198
27.5	1.66082	1.65242	9.86104	6.28052	1.65751	1.64754	6.16785	5.92321	2.29513	2.28358	1.96236	1.90621
27.6	1.66501	1.65649	10.0207	6.36844	1.65121	1.64189	6.16904	5.9211	2.30805	2.29494	1.9485	1.89454
27.7	1.66626	1.65822	10.0758	6.451	1.63907	1.62995	6.18013	5.92446	2.31605	2.30242	1.9441	1.88942
27.8	1.67175	1.6636	10.1894	6.52518	1.63561	1.62616	6.17657	5.91344	2.32689	2.31241	1.96433	1.90606
27.9	1.67212	1.66407	10.162	6.55687	1.6288	1.61903	6.17455	5.90469	2.33575	2.32	1.97259	1.91317
28	1.67426	1.66624	10.2525	6.60164	1.63637	1.62594	6.17276	5.89944	2.34242	2.32654	1.98952	1.92734
28.1	1.67341	1.66553	10.2488	6.61608	1.64113	1.63054	6.16834	5.89367	2.35614	2.33934	2.00436	1.93935
28.2	1.68012	1.67246	10.2069	6.60883	1.64233	1.63148	6.16598	5.88883	2.36141	2.34412	2.03215	1.96385
28.3	1.67935	1.67223	10.2872	6.6055	1.64131	1.62993	6.18446	5.90529	2.36341	2.3457	2.04723	1.97573
28.4	1.68628	1.67932	10.2622	6.5836	1.61838	1.60701	6.18329	5.90331	2.37292	2.35469	2.05748	1.98323
28.5	1.68637	1.67953	10.17	6.56093	1.60537	1.59384	6.20192	5.91843	2.38293	2.36436	2.07395	1.99747
28.6	1.69463	1.68704	10.1029	6.53269	1.59066	1.57954	6.21622	5.92996	2.38847	2.37028	2.08913	2.00873
28.7	1.70032	1.6926	9.98052	6.49046	1.58594	1.57458	6.22053	5.93259	2.37848	2.36105	2.10522	2.02465
28.8	1.69458	1.68719	9.90861	6.46009	1.58074	1.5692	6.22148	5.93271	2.37735	2.36062	2.12462	2.04054
28.9	1.69113	1.68383	9.92805	6.42395	1.57488	1.56323	6.21557	5.92626	2.37426	2.35806	2.13996	2.05513
29	1.69498	1.68713	9.91828	6.40264	1.5681	1.55663	6.20741	5.91788	2.3764	2.36086	2.15261	2.06793
29.1	1.69302	1.68526	9.88325	6.41481	1.57307	1.55965	6.19277	5.91234	2.37638	2.36046	2.16861	2.08171
29.2	1.69002	1.68227	9.87713	6.41721	1.58032	1.56542	6.17716	5.90688	2.37908	2.36347	2.18157	2.09384
29.3	1.69089	1.68319	9.81841	6.41669	1.59113	1.5749	6.16556	5.89898	2.3744	2.35887	2.18995	2.1017
29.4	1.69209	1.6845	9.67419	6.41748	1.608	1.58994	6.13973	5.89154	2.37097	2.35559	2.21504	2.12429
29.5	1.68515	1.67791	9.68499	6.45492	1.61816	1.59863	6.11328	5.88089	2.36775	2.35245	2.25532	2.1608
29.6	1.68096	1.67397	9.58017	6.46994	1.62645	1.60525	6.08835	5.86293	2.36601	2.35132	2.26862	2.17381
29.7	1.6736	1.66671	9.58235	6.49917	1.63478	1.61284	6.05541	5.84225	2.35302	2.33829	2.28219	2.18755
29.8	1.66894	1.66176	9.50401	6.5101	1.64109	1.61835	6.02044	5.81308	2.34394	2.32943	2.29239	2.19784
29.9	1.66333	1.65625	9.51793	6.52639	1.64692	1.6236	5.9881	5.78556	2.34637	2.33146	2.28465	2.19174
30	1.65736	1.6505	9.46611	6.52328	1.66289	1.6389	5.96048	5.76886	2.34826	2.33286	2.27229	2.18183
30.1	1.6546	1.64763	9.42711	6.53241	1.681	1.65615	5.93899	5.76045	2.33675	2.32095	2.25865	2.16929
30.2	1.65056	1.64363	9.3843	6.57425	1.70527	1.67991	5.92463	5.74928	2.3215	2.30588	2.23919	2.15324
30.3	1.64771	1.64091	9.27437	6.59632	1.71684	1.69102	5.93427	5.75676	2.31311	2.29729	2.23608	2.15168
30.4	1.64183	1.63527	9.20826	6.60248	1.72601	1.70025	5.94066	5.76327	2.31294	2.29728	2.22636	2.14416
30.5	1.6398	1.63342	9.25717	6.63079	1.73512	1.70951	5.94664	5.76296	2.31644	2.29973	2.22551	2.14256
30.6	1.63423	1.62809	9.27509	6.64386	1.74308	1.7176	5.98245	5.7778	2.31645	2.30001	2.22259	2.13922
30.7	1.62581	1.62012	9.15741	6.60843	1.75134	1.72667	5.99491	5.78449	2.31656	2.30002	2.22882	2.14373
30.8	1.62142	1.61581	9.1189	6.57178	1.75346	1.72948	6.01479	5.79374	2.31714	2.3009	2.22172	2.13629
30.9	1.62133	1.61616	8.96235	6.53431	1.75123	1.72842	6.04629	5.81115	2.31878	2.30296	2.20958	2.12381
31	1.62333	1.6183	8.89058	6.51086	1.75262	1.73115	6.08872	5.83678	2.3178	2.30242	2.23465	2.14418
31.1	1.6244	1.61987	8.88582	6.49793	1.75885	1.73831	6.13276	5.85726	2.32324	2.30889	2.25005	2.15684
31.2	1.63028	1.62588	9.00329	6.48038	1.75669	1.73716	6.17246	5.87627	2.31533	2.30202	2.28015	2.18251
31.3	1.6331	1.62874	9.07482	6.49171	1.75198	1.73358	6.21877	5.90087	2.30977	2.29822	2.30424	2.20209
31.4	1.6403	1.63601	9.06068	6.49912	1.73596	1.71881	6.23687	5.90724	2.30413	2.29428	2.34146	2.23437
31.5	1.64687	1.64262	9.12132	6.47911	1.73546	1.71911	6.27948	5.93172	2.29825	2.28944	2.38099	2.26898
31.6	1.64807	1.64428	9.07517	6.46698	1.72704	1.71197	6.30991	5.94125	2.28831	2.28013	2.41247	2.29744
31.7	1.65137	1.64773	9.10624	6.46614	1.7253	1.7109	6.30936	5.92921	2.2761	2.26952	2.45341	2.33481
31.8	1.65649	1.65294	9.2072	6.47027	1.71719	1.70362	6.29919	5.91519	2.27476	2.26826	2.50839	2.38359
31.9	1.66007	1.65653	9.27602	6.48481	1.71507	1.70229	6.27846	5.89511	2.27519	2.26843	2.55835	2.42901
32	1.66559	1.66167	9.47823	6.53122	1.71908	1.70666	6.2728	5.88372	2.27413	2.26599	2.62573	2.49066
32.1	1.67229	1.6683	9.77417	6.61421	1.73511	1.72231	6.25857	5.86824	2.27664	2.26598	2.64739	2.50987
32.2	1.68628	1.68209	9.99221	6.66623	1.755	1.74223	6.25775	5.84867	2.28406	2.27219	2.68726	2.54757
32.3	1.69725	1.69283	10.1781	6.70766	1.77164	1.7583	6.26738	5.83568	2.29361	2.27946	2.72085	2.57723
32.4	1.7017	1.69738	10.4258	6.74623	1.78623	1.77123	6.26195	5.80895	2.30349	2.28769	2.75276	2.60745
32.5	1.70555	1.70151	10.667	6.78539	1.81048	1.79361	6.29207	5.79935	2.30956	2.29165	2.77058	2.62576
32.6	1.71061	1.70634	10.8284	6.77975	1.83235	1.81381	6.30063	5.77742	2.31901	2.29988	2.77267	2.63135
32.7	1.70964	1.70534	10.8851	6.78049	1.85006	1.83001	6.31042	5.76386	2.32732	2.30704	2.77641	2.63744
32.8	1.70965	1.70493	10.9649	6.77245	1.86347	1.842	6.34146	5.76744	2.33945	2.31839	2.75949	2.62551
32.9	1.70722	1.70248	10.9855	6.77337	1.86997	1.84742	6.35284	5.76652	2.34703	2.32645	2.73253	2.60443
33	1.69362	1.68916	10.9596	6.7699	1.88026	1.85628	6.35942	5.76784	2.35288	2.33171	2.70082	2.57841
33.1	1.69044	1.68596	11.0148	6.76042	1.89873	1.87192	6.3983	5.77905	2.35547	2.33189	2.69622	2.57786
33.2	1.69339	1.68855	10.9615	6.73975	1.91268	1.88369	6.44264	5.79389	2.35946	2.33638	2.67741	2.56602
33.3	1.70237	1.69692	10.8228	6.68153	1.91312	1.8822	6.46122	5.8064	2.36938	2.34507	2.66273	2.5554
33.4	1.6987	1.69288	10.6258	6.61925	1.91358	1.88119	6.48558	5.8159	2.37815	2.35167	2.63897	2.53632
33.5	1.70217	1.69545	10.4848	6.56462	1.92389	1.89005	6.52648	5.83163	2.39079	2.35988	2.62016	2.52133
33.6	1.6986	1.69115	10.2525	6.46073	1.9205	1.88578	6.54791	5.84062	2.39894	2.36418	2.58239	2.48961
33.7	1.70166	1.69365	9.92982	6.36634	1.91183	1.8767	6.5765	5.85754	2.40171	2.36309	2.54669	2.45772
33.8	1.7122	1.70371	9.70683	6.29639	1.89906	1.86266	6.61122	5.87849	2.40198	2.3597	2.51085	2.42649
33.9	1.71881	1.71014	9.41902	6.23647	1.88167	1.84495	6.63446	5.89247	2.40185	2.35628	2.48717	2.40559
34	1.72074	1.7117	9.23342	6.16948	1.86914	1.8327	6.65549	5.91025	2.39748	2.34981	2.47649	2.39638
34.1	1.72326	1.71396	9.12197	6.13729	1.86194	1.82594	6.66147	5.91851	2.39352	2.34344	2.45909	2.38208
34.2	1.72575	1.7163	8.85741	6.09879	1.84517	1.81085	6.65912	5.91966	2.38847	2.33634	2.44723	2.37074
34.3	1.72104	1.71175	8.54421	6.05164	1.8271	1.79369	6.64027	5.91626	2.38332	2.32996	2.43637	2.36152
34.4	1.72495	1.7157	8.30664	6.01006	1.80818	1.77587	6.60925	5.91007	2.38097	2.3259	2.4183	2.34574
34.5	1.72499	1.71565	8.03383	5.97889	1.79462	1.76392	6.58688	5.90059	2.37487	2.31782	2.39228	2.32181
34.6	1.71367	1.70447	7.72345	5.97315	1.78007	1.75085	6.5371	5.88033	2.36779	2.30979	2.37242	2.30424
34.7	1.70463	1.69582	7.60432	5.96508	1.78456	1.7564	6.48572	5.85628	2.35683	2.29855	2.35297	2.2865
34.8	1.70788	1.69904	7.60735	5.96219	1.77927	1.75222	6.44287	5.83892	2.34771	2.2894	2.34163	2.27733
34.9	1.70537	1.69681	7.61961	5.98499	1.78259	1.75775	6.40793	5.82735	2.34468	2.28477	2.33269	2.26734
35	1.71203	1.70356	7.81421	6.04266	1.78331	1.76131	6.3967	5.82298	2.33152	2.27107	2.32256	2.257
35.1	1.72269	1.71439	7.88227	6.08728	1.7968	1.77581	6.37144	5.80706	2.33524	2.27372	2.30403	2.23981
35.2	1.72651	1.71872	7.94439	6.15	1.81245	1.79163	6.36862	5.79193	2.33888	2.27787	2.31468	2.24693
35.3	1.72424	1.71702	8.08528	6.18714	1.82163	1.80047	6.35804	5.78221	2.33795	2.27788	2.29854	2.22897
35.4	1.7219	1.7154	8.19705	6.24222	1.82535	1.80351	6.34706	5.77474	2.3377	2.28032	2.29158	2.22135
35.5	1.72099	1.71493	8.36979	6.29514	1.83237	1.80994	6.35877	5.78405	2.33846	2.28405	2.27928	2.2075
35.6	1.71623	1.71026	8.38532	6.32218	1.8251	1.80258	6.36152	5.7874	2.34132	2.29061	2.2712	2.1996
35.7	1.71393	1.70821	8.36442	6.36394	1.81335	1.79015	6.38113	5.80069	2.3452	2.29781	2.26232	2.18969
35.8	1.71847	1.71265	8.60587	6.43661	1.80153	1.77854	6.39653	5.81335	2.34544	2.30154	2.2512	2.17788
35.9	1.7189	1.71338	8.76406	6.50796	1.79575	1.7717	6.4068	5.81916	2.35066	2.31007	2.24892	2.17363
36	1.7247	1.71933	8.93872	6.57703	1.81051	1.78494	6.41667	5.82063	2.35794	2.31898	2.26589	2.18918
36.1	1.74193	1.73621	9.11496	6.6385	1.8302	1.80223	6.43897	5.83053	2.35916	2.32208	2.29571	2.2159
36.2	1.75234	1.74608	9.21844	6.70161	1.83179	1.8033	6.42125	5.82527	2.35381	2.31965	2.29795	2.21663
36.3	1.75376	1.7469	9.27161	6.75993	1.82981	1.80124	6.42153	5.82754	2.35812	2.32389	2.30573	2.22216
36.4	1.75589	1.74849	9.29612	6.78913	1.83007	1.8004	6.45025	5.84316	2.36413	2.3292	2.30969	2.22587
36.5	1.75932	1.75138	9.33948	6.80168	1.83288	1.80267	6.49863	5.87074	2.36849	2.3334	2.30635	2.22228
36.6	1.76061	1.75254	9.41063	6.81121	1.81704	1.78671	6.50705	5.87989	2.36745	2.33369	2.30605	2.22146
36.7	1.76667	1.75829	9.43746	6.8203	1.80533	1.77487	6.53324	5.90288	2.3661	2.33428	2.29678	2.21207
36.8	1.76886	1.76022	9.49678	6.82561	1.78513	1.75494	6.54086	5.91738	2.35989	2.32999	2.31217	2.22743
36.9	1.75929	1.75068	9.38302	6.77762	1.78302	1.75307	6.5593	5.93619	2.36445	2.33625	2.2987	2.2149
37	1.75636	1.74732	9.28631	6.75413	1.78662	1.7571	6.58967	5.96044	2.36512	2.33933	2.29901	2.21744
37.1	1.75304	1.74356	9.22682	6.74517	1.78323	1.75441	6.60905	5.97538	2.36643	2.34137	2.2997	2.21974
37.2	1.75187	1.74222	9.09344	6.70592	1.77331	1.74567	6.61899	5.9794	2.37041	2.34652	2.29791	2.2206
37.3	1.7451	1.73567	9.07365	6.70199	1.76299	1.73524	6.6183	5.98016	2.3685	2.34596	2.29863	2.22447
37.4	1.74947	1.7397	8.96147	6.67307	1.76009	1.73359	6.60034	5.97164	2.36115	2.33925	2.2917	2.22086
37.5	1.74405	1.73404	8.83623	6.68612	1.75666	1.73142	6.57082	5.96131	2.34958	2.32819	2.27547	2.20834
37.6	1.7368	1.72684	8.76705	6.6761	1.7554	1.73128	6.55625	5.95791	2.35042	2.32987	2.26846	2.20448
37.7	1.73621	1.72636	8.75575	6.6743	1.76235	1.73905	6.56806	5.96128	2.34862	2.32873	2.25449	2.19434
37.8	1.75077	1.7403	8.71872	6.65569	1.75691	1.73659	6.55786	5.95535	2.34386	2.32466	2.24082	2.18409
37.9	1.75079	1.74055	8.76764	6.6789	1.76488	1.74598	6.56598	5.96046	2.3464	2.32635	2.23099	2.17506
38	1.75547	1.74512	8.78946	6.74141	1.76416	1.74611	6.57793	5.96461	2.34823	2.3291	2.2213	2.16783
38.1	1.75853	1.74799	8.82467	6.81415	1.77079	1.75245	6.58577	5.96194	2.35548	2.33628	2.21794	2.16514
38.2	1.76054	1.75032	8.98764	6.87882	1.76657	1.74912	6.60895	5.97112	2.3665	2.34803	2.21161	2.15756
38.3	1.76707	1.75677	9.11813	6.94498	1.7634	1.74548	6.60329	5.97077	2.37163	2.35347	2.20615	2.15343
38.4	1.77331	1.76279	9.17173	7.02463	1.75423	1.73591	6.62454	5.98201	2.37542	2.3579	2.21231	2.15891
38.5	1.78146	1.77054	9.24523	7.10728	1.75387	1.73502	6.66008	5.99371	2.37508	2.35768	2.21671	2.16254
38.6	1.78657	1.77572	9.25452	7.17893	1.75765	1.73733	6.65957	5.99001	2.37952	2.36088	2.22363	2.17009
38.7	1.79535	1.78402	9.50688	7.28158	1.76876	1.74705	6.66169	5.98714	2.38056	2.36111	2.22752	2.17255
38.8	1.80237	1.79056	9.87544	7.40475	1.78542	1.76251	6.66277	5.98423	2.3859	2.36588	2.23208	2.17562
38.9	1.80475	1.79319	9.99601	7.51791	1.80539	1.78009	6.66644	5.98484	2.39065	2.37004	2.23462	2.17702
39	1.80715	1.79574	10.1943	7.63335	1.83157	1.80455	6.62702	5.96555	2.38583	2.36522	2.24049	2.18221
39.1	1.80697	1.79544	10.4252	7.72006	1.83873	1.81006	6.61872	5.96428	2.38172	2.36041	2.23076	2.17248
39.2	1.80454	1.79278	10.7694	7.81851	1.84412	1.81523	6.61144	5.96954	2.37963	2.35822	2.22354	2.16498
39.3	1.79986	1.78816	10.8978	7.87021	1.85319	1.82421	6.61539	5.98101	2.3792	2.35832	2.216	2.15831
39.4	1.80466	1.79295	11.1769	7.92452	1.86679	1.83688	6.61554	5.98666	2.37397	2.35329	2.20272	2.14589
39.5	1.80547	1.79383	11.2398	7.9631	1.86248	1.83282	6.61627	5.98483	2.36699	2.34719	2.18482	2.12835
39.6	1.80638	1.79471	11.3598	7.99163	1.84643	1.81714	6.57771	5.96786	2.35972	2.3412	2.18064	2.12522
39.7	1.80378	1.79242	11.3854	7.98515	1.84421	1.81465	6.55463	5.96148	2.35487	2.33682	2.16108	2.10543
39.8	1.80246	1.79125	11.4962	7.97028	1.84851	1.81833	6.52217	5.94236	2.35349	2.33507	2.15899	2.10239
39.9	1.80185	1.79093	11.5616	7.91106	1.87028	1.8397	6.50841	5.93409	2.36667	2.34739	2.13872	2.08249
40	1.80534	1.7945	11.4799	7.86882	1.86858	1.83841	6.47424	5.91444	2.36869	2.34894	2.14822	2.09154
40.1	1.80414	1.79388	11.6498	7.84284	1.87097	1.84113	6.44307	5.89851	2.3702	2.34934	2.14575	2.0888
40.2	1.80191	1.79218	11.7903	7.80952	1.86949	1.8409	6.40919	5.88203	2.37422	2.35271	2.14074	2.08466
40.3	1.79402	1.78494	11.8644	7.81223	1.86354	1.83572	6.36529	5.86413	2.37245	2.35074	2.1438	2.08699
40.4	1.79693	1.78803	11.8239	7.7301	1.86592	1.84012	6.29925	5.84135	2.36535	2.34384	2.14196	2.08541
40.5	1.79542	1.7868	11.7161	7.69543	1.86832	1.84158	6.29142	5.85064	2.36542	2.3445	2.13491	2.07973
40.6	1.78664	1.77883	11.641	7.64242	1.86592	1.83887	6.28181	5.84585	2.37833	2.35701	2.145	2.08962
40.7	1.78152	1.77412	11.6276	7.58016	1.87539	1.84693	6.27028	5.84384	2.37933	2.35837	2.1391	2.08451
40.8	1.7782	1.77112	11.6944	7.58568	1.87712	1.84814	6.28128	5.85614	2.38611	2.36487	2.13526	2.08092
40.9	1.77217	1.76552	11.7626	7.66375	1.86769	1.8364	6.30351	5.87465	2.396	2.37448	2.1431	2.08728
41	1.76915	1.76276	11.7177	7.78073	1.8643	1.83224	6.30428	5.87589	2.4008	2.37835	2.146	2.08933
41.1	1.7639	1.75796	11.8593	7.88008	1.86686	1.83329	6.35083	5.91229	2.40655	2.3838	2.15668	2.09853
41.2	1.75531	1.74996	11.9757	7.939	1.86357	1.82719	6.37182	5.93825	2.4154	2.39252	2.16202	2.10343
41.3	1.74833	1.74317	11.9385	8.0048	1.86053	1.8215	6.37886	5.94953	2.41095	2.3883	2.15736	2.09945
41.4	1.74043	1.73565	11.734	8.01487	1.85991	1.81881	6.4137	5.9735	2.41555	2.39377	2.14825	2.08949
41.5	1.73074	1.72616	11.6297	8.01676	1.86097	1.81639	6.42969	5.99275	2.42458	2.40173	2.14449	2.08502
41.6	1.72276	1.7187	11.487	8.006	1.86779	1.8203	6.45118	6.01509	2.43123	2.40677	2.13755	2.07895
41.7	1.71633	1.71221	11.3788	7.97852	1.873	1.82343	6.50176	6.04723	2.44072	2.41561	2.1214	2.06396
41.8	1.71366	1.70996	11.1447	7.94629	1.8698	1.8183	6.5746	6.09583	2.44999	2.42429	2.11203	2.05489
41.9	1.70777	1.70462	10.9871	7.94079	1.86084	1.80859	6.63699	6.14777	2.44069	2.41491	2.09685	2.04137
42	1.70414	1.70094	10.9984	7.97244	1.8531	1.80122	6.68731	6.19479	2.42907	2.40391	2.07768	2.02423
42.1	1.70624	1.70289	10.9755	7.99975	1.83366	1.78333	6.74488	6.23132	2.42811	2.40304	2.06996	2.01615
42.2	1.70653	1.70328	11.0887	8.06366	1.81758	1.76901	6.7876	6.26497	2.42353	2.39892	2.06851	2.01472
42.3	1.71383	1.7105	10.9663	8.07398	1.80501	1.75834	6.82435	6.29045	2.42152	2.39677	2.06293	2.00801
42.4	1.72207	1.71856	11.0371	8.09837	1.7885	1.74347	6.87424	6.3191	2.4182	2.39353	2.05285	1.99781
42.5	1.72651	1.72308	10.931	8.0956	1.77045	1.72691	6.90256	6.33947	2.42323	2.39756	2.05235	1.9958
42.6	1.72377	1.72052	11.1765	8.13257	1.75564	1.71424	6.91346	6.35663	2.42954	2.40341	2.05523	1.99802
42.7	1.72378	1.7207	11.3061	8.12924	1.75136	1.71159	6.94203	6.38078	2.4381	2.41139	2.04634	1.98733
42.8	1.72306	1.71985	11.5255	8.14032	1.75321	1.71535	6.95777	6.39469	2.44153	2.41497	2.06123	2.00057
42.9	1.72436	1.72107	11.6157	8.11518	1.75011	1.71512	6.97145	6.41907	2.44399	2.41522	2.05525	1.99401
43	1.72373	1.72028	11.7064	8.1168	1.73099	1.69922	6.97787	6.43586	2.45149	2.42085	2.06093	1.99774
43.1	1.73144	1.72781	12.0169	8.13577	1.72448	1.69567	6.99166	6.45476	2.4472	2.41485	2.06658	2.00207
43.2	1.73234	1.7282	12.0958	8.10454	1.71582	1.6902	6.98365	6.47001	2.44444	2.41106	2.0827	2.01687
43.3	1.73719	1.73279	12.0694	8.00667	1.71608	1.69259	6.95807	6.47061	2.43612	2.40192	2.12206	2.05217
43.4	1.74217	1.7374	12.0872	7.91792	1.73848	1.71649	6.93302	6.46878	2.42589	2.39172	2.14102	2.07011
43.5	1.74468	1.7397	12.1387	7.89711	1.75413	1.73221	6.92534	6.46656	2.42115	2.38646	2.15092	2.08082
43.6	1.7499	1.7447	12.238	7.89708	1.75987	1.73987	6.91424	6.45915	2.4238	2.38801	2.16691	2.09529
43.7	1.75486	1.7492	12.4301	7.98351	1.76806	1.74902	6.92341	6.46531	2.41124	2.37619	2.17245	2.09954
43.8	1.75574	1.74958	12.6094	8.15382	1.76814	1.75066	6.9374	6.46928	2.41567	2.38075	2.18037	2.10669
43.9	1.75298	1.74676	12.6462	8.255	1.77013	1.75361	6.93388	6.46641	2.41419	2.38092	2.19363	2.11821
44	1.75227	1.74577	12.7356	8.37706	1.78551	1.76961	6.9068	6.44895	2.40521	2.37327	2.21394	2.13569
44.1	1.75263	1.74631	12.8644	8.43685	1.79404	1.77776	6.89731	6.44895	2.40686	2.37612	2.22073	2.14208
44.2	1.74863	1.74228	12.8327	8.4721	1.80108	1.78467	6.8443	6.41337	2.41521	2.38433	2.22584	2.14462
44.3	1.74738	1.741	12.7962	8.54332	1.80548	1.79002	6.78949	6.37283	2.4183	2.38752	2.2249	2.14235
44.4	1.74733	1.7408	12.761	8.63641	1.81019	1.79477	6.75126	6.34635	2.43277	2.4018	2.23497	2.14955
44.5	1.74854	1.74184	12.7526	8.77684	1.81438	1.79868	6.73398	6.33741	2.43825	2.40657	2.24778	2.15885
44.6	1.75392	1.74706	12.7673	8.91328	1.81157	1.79667	6.72137	6.32562	2.43765	2.40714	2.26211	2.17045
44.7	1.7572	1.75009	12.9277	9.04255	1.80827	1.79404	6.70431	6.31091	2.45208	2.42164	2.27401	2.18003
44.8	1.76058	1.75329	13.0822	9.20017	1.80001	1.78643	6.69319	6.30327	2.45925	2.42933	2.28859	2.19237
44.9	1.75692	1.74952	13.2989	9.39519	1.7905	1.77757	6.66278	6.28886	2.45472	2.42612	2.29929	2.20064
45	1.76059	1.7531	13.4695	9.59801	1.77996	1.7678	6.63133	6.27088	2.46814	2.44051	2.31484	2.21251
45.1	1.75921	1.75175	13.7236	9.79121	1.76416	1.75294	6.59017	6.23731	2.48588	2.45822	2.35125	2.24315
45.2	1.75412	1.74703	13.9371	9.96599	1.75569	1.74478	6.57973	6.23377	2.49123	2.46401	2.36738	2.25595
45.3	1.75254	1.74556	14.0803	10.111	1.74633	1.7362	6.56372	6.22983	2.50549	2.47888	2.38023	2.26481
45.4	1.74919	1.74226	14.3026	10.2509	1.72631	1.71646	6.55054	6.23178	2.51256	2.48662	2.3802	2.2651
45.5	1.7528	1.74602	14.4923	10.4255	1.70991	1.70064	6.52723	6.22279	2.52487	2.49839	2.38114	2.26564
45.6	1.75115	1.7445	14.8104	10.6286	1.69046	1.68167	6.50191	6.21364	2.53442	2.50923	2.37342	2.25881
45.7	1.75246	1.74588	15.024	10.8074	1.67375	1.66525	6.4941	6.21173	2.53927	2.51471	2.36585	2.25083
45.8	1.75532	1.74867	15.2236	10.9263	1.67006	1.6614	6.46533	6.20155	2.54868	2.52368	2.36314	2.24807
45.9	1.76067	1.75384	15.3016	10.9812	1.66513	1.65652	6.46399	6.20694	2.55628	2.52972	2.34338	2.22919
46	1.76508	1.7581	15.4113	11.0153	1.66123	1.65288	6.4616	6.20591	2.56039	2.53376	2.3471	2.23139
46.1	1.77246	1.76529	15.4497	10.9858	1.67256	1.66375	6.46867	6.21088	2.56028	2.5341	2.33196	2.21793
46.2	1.77029	1.76319	15.3065	10.9022	1.67695	1.6684	6.47164	6.21584	2.5641	2.53879	2.32118	2.2078
46.3	1.77317	1.76616	15.1386	10.7853	1.69143	1.68284	6.49413	6.22765	2.5657	2.54142	2.30236	2.18945
46.4	1.77638	1.76935	15.0577	10.7744	1.71066	1.70155	6.53488	6.24845	2.56101	2.53794	2.26517	2.15711
46.5	1.78714	1.78028	14.7815	10.7037	1.72095	1.71144	6.56562	6.25911	2.55937	2.53731	2.22551	2.12176
46.6	1.79682	1.7899	14.5252	10.6321	1.7331	1.7236	6.59637	6.27367	2.56017	2.53962	2.19206	2.09123
46.7	1.79974	1.79298	14.3913	10.6284	1.73659	1.72746	6.62209	6.2818	2.55345	2.53525	2.16139	2.06442
46.8	1.79828	1.79164	14.2366	10.5588	1.74636	1.737	6.63454	6.27743	2.55904	2.54302	2.12869	2.03632
46.9	1.80542	1.79911	13.981	10.4642	1.76952	1.75975	6.64703	6.28188	2.55101	2.53624	2.09193	2.0041
47	1.81401	1.80783	13.7295	10.3666	1.78675	1.77719	6.65217	6.28136	2.5407	2.52739	2.06181	1.97718
47.1	1.81576	1.81013	13.6192	10.2476	1.80744	1.79752	6.66799	6.28768	2.54356	2.5306	2.02878	1.94924
47.2	1.81556	1.80997	13.5354	10.1651	1.82348	1.81365	6.67556	6.28913	2.54616	2.53235	2.01098	1.93396
47.3	1.81725	1.81172	13.4667	10.1027	1.839	1.82938	6.67914	6.29303	2.53845	2.5252	1.99528	1.92146
47.4	1.82038	1.81472	13.2752	10.0503	1.8593	1.84888	6.70013	6.30906	2.53616	2.52295	1.97667	1.90387
47.5	1.82292	1.81743	13.1553	9.95638	1.87041	1.85915	6.72183	6.3259	2.53216	2.51719	1.95494	1.88388
47.6	1.81967	1.81429	13.0665	9.84339	1.88033	1.86843	6.72365	6.32635	2.54135	2.52343	1.94235	1.87326
47.7	1.81435	1.80928	12.951	9.71356	1.88708	1.87466	6.72403	6.33696	2.56275	2.54073	1.92236	1.85642
47.8	1.81262	1.80766	12.7598	9.58898	1.89442	1.88149	6.72212	6.33329	2.5695	2.54509	1.90772	1.84414
47.9	1.81074	1.80593	12.6739	9.51966	1.89504	1.88179	6.72621	6.3389	2.56878	2.54179	1.89706	1.83466
48	1.80751	1.80289	12.6976	9.5079	1.88957	1.87615	6.71493	6.33464	2.58185	2.55186	1.88725	1.82623
48.1	1.80155	1.79706	12.7885	9.5422	1.88235	1.86888	6.70742	6.32971	2.58352	2.55112	1.88725	1.82799
48.2	1.80011	1.79595	12.8376	9.57566	1.87775	1.86437	6.72468	6.34806	2.58549	2.55135	1.86857	1.81203
48.3	1.80713	1.80294	12.9772	9.65478	1.86331	1.85	6.7207	6.3531	2.58701	2.55306	1.85949	1.80558
48.4	1.8107	1.80638	13.1442	9.74562	1.85982	1.84602	6.69545	6.33737	2.58126	2.54753	1.852	1.80047
48.5	1.81812	1.81386	13.3552	9.85469	1.85747	1.84384	6.68001	6.32236	2.57134	2.53578	1.84538	1.79425
48.6	1.81809	1.81383	13.5302	9.95971	1.85878	1.84416	6.66042	6.30793	2.558	2.52198	1.84625	1.79493
48.7	1.81982	1.81541	13.8221	10.0989	1.85324	1.83881	6.64287	6.29849	2.54049	2.50579	1.85294	1.80116
48.8	1.825	1.82054	13.9346	10.1578	1.84719	1.83313	6.6136	6.2807	2.52947	2.49438	1.86253	1.81012
48.9	1.8272	1.82259	13.9882	10.2042	1.83921	1.82592	6.60089	6.26372	2.52094	2.48596	1.86528	1.81185
49	1.83106	1.82636	14.1101	10.2677	1.83473	1.82092	6.58872	6.25609	2.51452	2.47965	1.87193	1.8163
49.1	1.83633	1.83169	14.1138	10.321	1.83729	1.82299	6.58223	6.24961	2.51996	2.48387	1.8742	1.81826
49.2	1.84028	1.83543	13.9333	10.3217	1.83781	1.82387	6.55439	6.23095	2.51768	2.48072	1.89298	1.83526
49.3	1.84455	1.83959	13.9212	10.3525	1.84916	1.83489	6.53836	6.2235	2.51517	2.47595	1.89934	1.84198
49.4	1.8507	1.84578	13.905	10.406	1.85747	1.84267	6.48998	6.18507	2.50972	2.46764	1.89797	1.84202
49.5	1.86022	1.85492	13.7646	10.4061	1.86363	1.84879	6.44303	6.14915	2.50535	2.4615	1.89811	1.84276
49.6	1.87505	1.86925	13.7503	10.4344	1.86316	1.84846	6.403	6.12034	2.49716	2.4524	1.89724	1.84324
49.7	1.88344	1.87737	13.6588	10.4644	1.87028	1.85472	6.38896	6.10635	2.48944	2.44398	1.90113	1.8485
49.8	1.89241	1.886	13.4862	10.4098	1.88759	1.87133	6.36803	6.09106	2.49629	2.45012	1.89905	1.84682
49.9	1.90829	1.90184	13.2248	10.321	1.90545	1.88878	6.34804	6.07994	2.50698	2.45843	1.91126	1.85905
50	1.91761	1.91122	13.0802	10.2164	1.91665	1.89909	6.33262	6.06763	2.52426	2.47371	1.92726	1.87403
50.1	1.9275	1.92073	13.0152	10.1364	1.93402	1.91519	6.32108	6.06231	2.55075	2.4961	1.94972	1.89523
50.2	1.93677	1.92965	12.8859	10.068	1.93132	1.9126	6.30617	6.05192	2.57721	2.51829	1.96148	1.90641
50.3	1.93798	1.9306	12.7191	9.96382	1.9378	1.91784	6.29649	6.05173	2.59661	2.53617	1.97682	1.91991
50.4	1.94363	1.93585	12.5002	9.85962	1.94343	1.9216	6.29631	6.05397	2.62231	2.55927	1.97458	1.91769
50.5	1.94268	1.93484	12.3996	9.75606	1.93886	1.91536	6.30147	6.06929	2.64247	2.57611	1.97857	1.92186
50.6	1.94394	1.93595	12.3687	9.69725	1.93985	1.91521	6.31255	6.08436	2.66823	2.60077	1.9803	1.92413
50.7	1.94311	1.93474	12.2839	9.60753	1.93222	1.90634	6.31452	6.09258	2.69114	2.6216	1.98216	1.92624
50.8	1.94176	1.93292	12.3549	9.60352	1.92958	1.90209	6.32094	6.09127	2.7061	2.63562	1.97753	1.92241
50.9	1.93563	1.92661	12.537	9.65632	1.92751	1.8984	6.30539	6.08156	2.72456	2.65353	1.9755	1.92053
51	1.93322	1.9241	12.6716	9.72018	1.9158	1.88561	6.31031	6.08629	2.73274	2.66339	1.96962	1.9147
51.1	1.93378	1.92428	12.8513	9.81496	1.91294	1.8825	6.31458	6.0896	2.74455	2.67691	1.96868	1.91385
51.2	1.93436	1.92467	12.9892	9.88409	1.91146	1.88028	6.30949	6.08545	2.74693	2.68129	1.96173	1.9062
51.3	1.9306	1.92076	13.2413	9.9812	1.90349	1.87178	6.30401	6.08151	2.73279	2.67174	1.94634	1.89102
51.4	1.92304	1.91299	13.5621	10.0719	1.9054	1.87346	6.27594	6.05727	2.72088	2.66248	1.94627	1.88923
51.5	1.92472	1.91488	13.7748	10.1463	1.8917	1.86038	6.26229	6.04182	2.70521	2.64801	1.93812	1.88061
51.6	1.92254	1.91278	14.0843	10.2401	1.88097	1.84984	6.23557	6.01472	2.69558	2.64244	1.93824	1.88036
51.7	1.9239	1.91434	14.328	10.3317	1.85733	1.82791	6.18111	5.96823	2.6862	2.63521	1.93929	1.88018
51.8	1.92727	1.91788	14.3222	10.3432	1.84321	1.81459	6.12716	5.92235	2.67961	2.62928	1.94094	1.87992
51.9	1.92444	1.91525	14.4443	10.3517	1.8336	1.80545	6.09368	5.89263	2.67264	2.62472	1.94346	1.88083
52	1.92652	1.91749	14.7063	10.3983	1.8286	1.80078	6.06412	5.87273	2.65511	2.60907	1.94743	1.88341
52.1	1.92276	1.91383	14.7837	10.4003	1.81245	1.78675	6.01424	5.83571	2.63641	2.59002	1.95468	1.88967
52.2	1.92923	1.92024	14.8255	10.3958	1.79843	1.77425	5.96655	5.79875	2.61036	2.56356	1.95689	1.891
52.3	1.93082	1.92225	15.0418	10.435	1.78931	1.7659	5.93722	5.77598	2.59417	2.54555	1.96289	1.89518
52.4	1.93858	1.93011	15.1805	10.4631	1.77913	1.75688	5.90938	5.74467	2.5725	2.52357	1.96265	1.89269
52.5	1.95695	1.94819	15.3153	10.5276	1.77022	1.75024	5.89219	5.72542	2.55446	2.50617	1.96019	1.89043
52.6	1.96688	1.95833	15.4511	10.5835	1.76863	1.74968	5.89155	5.72399	2.54851	2.499	1.96373	1.89105
52.7	1.96953	1.96112	15.5993	10.6608	1.78191	1.76322	5.88499	5.71085	2.55216	2.50251	1.98703	1.91113
52.8	1.98174	1.97344	15.7224	10.7134	1.78056	1.76316	5.88233	5.70404	2.56247	2.51205	2.01837	1.9371
52.9	1.99126	1.98332	15.8247	10.7627	1.77278	1.75676	5.89033	5.70602	2.569	2.5168	2.05074	1.96576
53	2.00203	1.99413	15.993	10.8314	1.76363	1.7478	5.90194	5.71485	2.57643	2.52251	2.07094	1.98322
53.1	2.0009	1.99297	16.0385	10.8688	1.75673	1.742	5.92507	5.7333	2.57904	2.52636	2.0939	2.00302
53.2	2.0035	1.9958	16.1001	10.9101	1.74596	1.73136	5.93752	5.73989	2.57639	2.52401	2.1123	2.01939
53.3	2.0004	1.99293	16.1137	10.9479	1.75961	1.7428	5.96689	5.76783	2.57147	2.5198	2.12948	2.03559
53.4	2.00342	1.99596	16.1245	10.9823	1.76272	1.74476	6.01561	5.80361	2.57348	2.51955	2.13173	2.03753
53.5	1.99675	1.98957	16.1976	11.0261	1.76787	1.74709	6.04508	5.82819	2.56994	2.51599	2.14788	2.05186
53.6	1.99602	1.98884	16.3041	11.0564	1.77753	1.75417	6.07353	5.84169	2.58584	2.52882	2.15283	2.05638
53.7	1.99122	1.984	16.2085	11.0375	1.79077	1.76473	6.09359	5.85025	2.59973	2.5386	2.16649	2.06781
53.8	1.99196	1.98487	16.3172	11.1	1.80746	1.77805	6.10466	5.852	2.61095	2.54923	2.16988	2.07118
53.9	1.99034	1.98316	16.3604	11.1221	1.82723	1.79523	6.12341	5.86001	2.62346	2.56038	2.17166	2.07382
54	1.99447	1.98723	16.4848	11.2039	1.83699	1.80294	6.153	5.88471	2.62871	2.56537	2.17421	2.07662
54.1	1.99598	1.98854	16.6571	11.29	1.85737	1.82166	6.15018	5.88003	2.6409	2.57743	2.16545	2.06948
54.2	1.99402	1.98693	16.7758	11.3258	1.86643	1.82874	6.16786	5.89243	2.64364	2.58097	2.1539	2.05956
54.3	1.98571	1.97899	16.8247	11.3257	1.87671	1.8376	6.19639	5.91677	2.6399	2.57745	2.14193	2.0483
54.4	1.98881	1.98223	16.7884	11.2856	1.88997	1.85019	6.19776	5.91648	2.65628	2.5917	2.14981	2.05558
54.5	1.98958	1.98367	16.6871	11.2183	1.89571	1.85499	6.20565	5.92066	2.66496	2.59799	2.15267	2.05984
54.6	1.99208	1.98592	16.5542	11.1253	1.89789	1.85632	6.20056	5.9177	2.67882	2.61101	2.15382	2.06304
54.7	1.99802	1.992	16.2789	11.0205	1.89855	1.85676	6.19304	5.91469	2.67501	2.6079	2.14745	2.05775
54.8	2.007	2.0005	16.1893	10.9016	1.90782	1.86464	6.20351	5.92619	2.6777	2.6101	2.14739	2.05951
54.9	2.01043	2.00408	16.1399	10.7816	1.91448	1.87087	6.21151	5.93567	2.6812	2.61249	2.14829	2.06247
55	2.01899	2.01197	16.0862	10.661	1.91773	1.87363	6.23674	5.96106	2.67398	2.60474	2.14624	2.06125
55.1	2.02507	2.01743	15.8145	10.4991	1.92174	1.87755	6.26552	5.98708	2.67152	2.60143	2.14973	2.06512
55.2	2.04066	2.03222	15.6492	10.3623	1.93258	1.88803	6.29205	6.00666	2.67025	2.59814	2.15525	2.07018
55.3	2.04822	2.03892	15.5685	10.2698	1.93068	1.88728	6.33339	6.03492	2.66837	2.59611	2.16135	2.07524
55.4	2.06039	2.05025	15.4444	10.1995	1.92613	1.88478	6.36163	6.04853	2.67031	2.59395	2.16078	2.07461
55.5	2.07111	2.06019	15.3607	10.1658	1.92462	1.88484	6.38535	6.06022	2.67878	2.59921	2.16141	2.07511
55.6	2.07291	2.06106	15.1925	10.1101	1.92774	1.88827	6.43454	6.0885	2.67936	2.59545	2.17993	2.09009
55.7	2.07297	2.0606	15.0931	10.0846	1.92764	1.88958	6.46334	6.10165	2.67255	2.58968	2.20266	2.11228
55.8	2.07899	2.06588	14.8686	10.0074	1.9205	1.88406	6.48762	6.12522	2.66319	2.57842	2.20415	2.11445
55.9	2.08067	2.06686	14.7222	9.95029	1.91985	1.88446	6.51584	6.14368	2.65755	2.57227	2.19674	2.10737
56	2.08358	2.06856	14.5712	9.87571	1.92092	1.88562	6.51566	6.13973	2.66484	2.57584	2.19915	2.10974
56.1	2.07906	2.06297	14.4024	9.83467	1.92217	1.88738	6.54792	6.15406	2.66479	2.57541	2.20871	2.11947
56.2	2.08002	2.06268	14.2181	9.83267	1.92133	1.88663	6.56816	6.15749	2.67008	2.57609	2.21887	2.1298
56.3	2.08135	2.06323	14.0409	9.83866	1.93919	1.90378	6.58745	6.1634	2.67655	2.57916	2.23591	2.14464
56.4	2.08176	2.06286	13.9012	9.81006	1.94032	1.90497	6.58944	6.1478	2.6894	2.58924	2.23875	2.14568
56.5	2.08523	2.06557	13.7816	9.8072	1.94069	1.90414	6.5773	6.12433	2.69661	2.59496	2.25145	2.15609
56.6	2.089	2.06906	13.7027	9.84814	1.9401	1.90395	6.5924	6.12026	2.70981	2.60375	2.24287	2.1465
56.7	2.08908	2.06862	13.6869	9.90579	1.94633	1.91024	6.57985	6.10378	2.71127	2.60399	2.25352	2.15312
56.8	2.09031	2.06942	13.8379	10.0081	1.94559	1.90969	6.56551	6.08565	2.71189	2.60474	2.24859	2.14692
56.9	2.0853	2.06458	14.0406	10.0953	1.94936	1.91433	6.57351	6.08913	2.71503	2.60699	2.24447	2.14047
57	2.09084	2.07015	14.1924	10.2043	1.95735	1.92315	6.56646	6.08116	2.71745	2.61088	2.24133	2.13521
57.1	2.0804	2.06026	14.3084	10.2799	1.95226	1.91921	6.54728	6.06029	2.71734	2.61386	2.23011	2.12376
57.2	2.06881	2.04948	14.3673	10.3414	1.96111	1.92816	6.53556	6.05089	2.72248	2.61853	2.23487	2.12558
57.3	2.06172	2.04293	14.3974	10.3713	1.98118	1.94753	6.52416	6.04072	2.73109	2.62563	2.24335	2.13081
57.4	2.06399	2.04583	14.6013	10.4339	1.99109	1.95765	6.491	6.01701	2.73877	2.63488	2.25009	2.13665
57.5	2.05727	2.04006	14.6574	10.4547	2.00354	1.96929	6.44933	5.99145	2.73374	2.63138	2.24092	2.12788
57.6	2.05265	2.03595	14.7062	10.4463	2.01119	1.97632	6.43308	5.97617	2.73387	2.63392	2.22915	2.11609
57.7	2.05091	2.03523	14.8896	10.4334	2.03642	2.00003	6.42676	5.9696	2.72914	2.63092	2.22394	2.10982
57.8	2.04558	2.03068	15.0781	10.4381	2.05631	2.01884	6.42464	5.97266	2.73456	2.63535	2.22291	2.108
57.9	2.03818	2.02448	15.2742	10.4859	2.07697	2.0388	6.42421	5.98124	2.73286	2.63567	2.22826	2.11226
58	2.03249	2.01931	15.3916	10.5154	2.08649	2.04722	6.44289	6.00124	2.72948	2.63272	2.22648	2.10995
58.1	2.02561	2.01332	15.5636	10.5848	2.0942	2.05495	6.44017	6.00171	2.73443	2.63828	2.22801	2.11182
58.2	2.02415	2.01272	15.8475	10.6759	2.10156	2.06198	6.42533	5.99016	2.7349	2.63668	2.21939	2.10406
58.3	2.02176	2.0114	16.1138	10.8099	2.10703	2.06696	6.42363	5.98686	2.74586	2.64503	2.20522	2.0918
58.4	2.01962	2.01043	16.3252	10.894	2.12529	2.08458	6.41635	5.98151	2.7649	2.65756	2.19559	2.08475
58.5	2.01384	2.00582	16.4627	10.9679	2.14496	2.1027	6.42874	5.98761	2.7625	2.6545	2.17834	2.07176
58.6	2.00572	1.99866	16.6433	11.064	2.17002	2.12639	6.43979	5.99771	2.75779	2.6502	2.16869	2.06568
58.7	1.99949	1.9934	16.8574	11.1287	2.18086	2.13679	6.45244	6.01408	2.76464	2.6568	2.15901	2.06049
58.8	1.9999	1.99397	16.9803	11.1898	2.18833	2.14332	6.46251	6.02581	2.77955	2.66581	2.14038	2.04569
58.9	2.00266	1.99703	17.0527	11.2379	2.19571	2.15019	6.47324	6.02915	2.78927	2.67254	2.13506	2.04222
59	2.00512	1.99946	16.9971	11.2188	2.19436	2.14881	6.48031	6.03128	2.80131	2.68104	2.14521	2.05513
59.1	2.00224	1.99688	16.9687	11.2614	2.19245	2.14671	6.52255	6.06339	2.80252	2.6823	2.15378	2.06498
59.2	2.0011	1.99605	16.8657	11.2754	2.18911	2.14448	6.53163	6.06781	2.81807	2.69477	2.15387	2.0647
59.3	2.00588	2.00128	16.907	11.3175	2.18767	2.1431	6.54407	6.07404	2.82742	2.70239	2.16026	2.06827
59.4	2.00677	2.00225	16.937	11.3671	2.1565	2.11338	6.55171	6.07082	2.84358	2.71628	2.14332	2.05224
59.5	2.00995	2.00541	17.0532	11.432	2.1359	2.09393	6.57186	6.08158	2.84691	2.71893	2.14324	2.05181
59.6	2.00947	2.00512	17.0496	11.4453	2.11607	2.07563	6.58476	6.08882	2.85764	2.72747	2.14728	2.05438
59.7	2.01365	2.00888	17.1341	11.4643	2.09777	2.05897	6.56488	6.07225	2.86218	2.73314	2.14994	2.05689
59.8	2.01881	2.01407	17.1501	11.4166	2.07653	2.04013	6.56754	6.07095	2.86459	2.7383	2.13987	2.04829
59.9	2.01766	2.01304	17.1293	11.3833	2.05787	2.02377	6.57279	6.07618	2.86808	2.74373	2.14077	2.04884
60	2.01754	2.01273	17.0382	11.3526	2.03867	2.00647	6.56012	6.06179	2.87059	2.74639	2.1464	2.05466
60.1	2.00408	1.99953	16.9355	11.294	2.01247	1.98191	6.53874	6.04502	2.86807	2.74436	2.14657	2.05325
60.2	1.99829	1.99379	16.7669	11.2142	1.99997	1.97063	6.54187	6.04065	2.87021	2.74527	2.15073	2.05576
60.3	1.9978	1.99296	16.6564	11.0925	1.98172	1.95288	6.56769	6.05804	2.875	2.74944	2.15389	2.05768
60.4	1.9984	1.99347	16.507	10.9067	1.95749	1.93031	6.57071	6.06272	2.87681	2.75013	2.15688	2.0598
60.5	1.98841	1.98332	16.1964	10.6773	1.93784	1.91137	6.57864	6.07186	2.88198	2.75233	2.16101	2.06145
60.6	1.98761	1.98239	15.9721	10.4738	1.91541	1.8901	6.62005	6.09541	2.88636	2.75616	2.17458	2.0722
60.7	1.98795	1.98258	15.8772	10.3226	1.9058	1.88146	6.63617	6.10917	2.89409	2.76026	2.19353	2.08893
60.8	1.98524	1.97979	15.761	10.2085	1.88565	1.86223	6.63844	6.11543	2.89414	2.75884	2.20202	2.09589
60.9	1.98561	1.97965	15.7622	10.099	1.87206	1.84833	6.644	6.12168	2.9023	2.76479	2.21888	2.11076
61	1.98765	1.981	15.5866	9.96047	1.86989	1.84538	6.63201	6.10972	2.91548	2.77243	2.22	2.11265
61.1	1.98859	1.98166	15.5697	9.8458	1.87619	1.85117	6.6158	6.09321	2.92906	2.78305	2.21686	2.10991
61.2	1.99375	1.98646	15.4551	9.68654	1.88486	1.85862	6.5949	6.07351	2.93774	2.78932	2.20909	2.10167
61.3	1.99747	1.98974	15.4014	9.57686	1.88808	1.86088	6.59917	6.07195	2.96229	2.80693	2.20768	2.10049
61.4	1.99812	1.99	15.3544	9.4602	1.89967	1.87199	6.60333	6.07428	2.97277	2.81266	2.21552	2.10688
61.5	1.99782	1.98941	15.3352	9.39342	1.90269	1.87457	6.59571	6.06928	2.9788	2.81761	2.20426	2.09512
61.6	2.00396	1.99519	15.4203	9.34666	1.90886	1.88019	6.61016	6.07581	3.00077	2.8342	2.20162	2.09041
61.7	2.00867	1.9999	15.4204	9.28912	1.90755	1.87808	6.62424	6.08259	3.02108	2.84675	2.19685	2.08571
61.8	2.00992	2.00109	15.4163	9.26288	1.91049	1.87993	6.63343	6.08602	3.03836	2.8578	2.19702	2.08573
61.9	2.01504	2.00602	15.3861	9.22195	1.9164	1.88475	6.65222	6.09946	3.03689	2.85654	2.18942	2.07665
62	2.01009	2.00084	15.4559	9.20671	1.90584	1.87526	6.68119	6.12193	3.04703	2.86594	2.19706	2.08344
62.1	2.00262	1.99334	15.6375	9.31767	1.89947	1.86876	6.71948	6.15309	3.05274	2.87017	2.19308	2.07721
62.2	2.00337	1.99395	15.7399	9.47786	1.89903	1.86863	6.73537	6.15929	3.06349	2.87953	2.18615	2.06767
62.3	2.00839	1.99878	15.8993	9.62416	1.89334	1.86278	6.75231	6.16286	3.06725	2.881	2.1937	2.0724
62.4	2.00612	1.9963	16.0153	9.74698	1.90156	1.87022	6.74619	6.15616	3.07014	2.88446	2.20045	2.0801
62.5	2.00326	1.99333	16.1127	9.85766	1.91661	1.88367	6.75782	6.16537	3.05827	2.87661	2.21831	2.09796
62.6	2.00376	1.99403	16.0926	9.94008	1.92873	1.89413	6.77363	6.17722	3.05291	2.87371	2.2232	2.10278
62.7	2.00562	1.99627	16.1438	10.0983	1.93866	1.903	6.77646	6.17686	3.02764	2.85617	2.22051	2.10128
62.8	2.00339	1.99441	16.2041	10.2493	1.95095	1.91429	6.79737	6.18575	3.00435	2.83887	2.23608	2.11554
62.9	2.0041	1.99496	16.241	10.3739	1.95735	1.91876	6.80679	6.1884	2.9888	2.82428	2.25922	2.13614
63	2.00339	1.99431	16.2806	10.5054	1.96238	1.9219	6.81314	6.18321	2.97212	2.80987	2.26391	2.13967
63.1	2.00247	1.99305	16.2188	10.6074	1.96641	1.925	6.82238	6.1874	2.95554	2.79637	2.28334	2.1582
63.2	2.00848	1.99875	16.1668	10.6674	1.9617	1.91962	6.83834	6.19424	2.93085	2.77629	2.32587	2.19919
63.3	2.01635	2.0061	16.1793	10.6649	1.96428	1.92057	6.82965	6.19642	2.91237	2.75712	2.34729	2.22051
63.4	2.03029	2.01969	16.0795	10.6435	1.96546	1.92127	6.82939	6.19709	2.89317	2.73792	2.38231	2.25519
63.5	2.03514	2.02426	15.9673	10.6842	1.95805	1.91446	6.82954	6.19987	2.87068	2.71618	2.42177	2.29282
63.6	2.04791	2.03703	15.8005	10.6681	1.95716	1.91396	6.82389	6.19509	2.84888	2.69588	2.45001	2.32221
63.7	2.04869	2.03757	15.7301	10.659	1.95537	1.91343	6.7948	6.17635	2.83308	2.67729	2.48927	2.36154
63.8	2.04861	2.03721	15.5896	10.5786	1.95482	1.91345	6.73127	6.13244	2.81873	2.66059	2.52164	2.39334
63.9	2.04772	2.03586	15.4753	10.4593	1.96217	1.92135	6.69459	6.10352	2.8054	2.64701	2.54435	2.41821
64	2.04851	2.03695	15.4209	10.3075	1.96513	1.92518	6.65938	6.07773	2.7967	2.63461	2.56909	2.44396
64.1	2.04199	2.03085	15.4283	10.1283	1.95578	1.91696	6.62432	6.05022	2.79175	2.62892	2.58156	2.45618
64.2	2.04154	2.03072	15.4361	9.92135	1.94202	1.90504	6.59935	6.02791	2.7821	2.61909	2.58753	2.46295
64.3	2.03785	2.02728	15.393	9.74138	1.92875	1.89368	6.57591	6.01463	2.77788	2.61308	2.59425	2.47081
64.4	2.03741	2.02736	15.4054	9.54521	1.91938	1.88597	6.55423	6.00694	2.78012	2.61235	2.58526	2.46335
64.5	2.04231	2.03241	15.4119	9.41193	1.90738	1.87481	6.54351	5.99939	2.79185	2.62018	2.57316	2.45212
64.6	2.05265	2.04284	15.4188	9.27491	1.88818	1.85715	6.56894	6.00434	2.8115	2.63253	2.56974	2.4505
64.7	2.0516	2.04173	15.3818	9.18091	1.87509	1.84489	6.57944	6.00884	2.8241	2.64021	2.55163	2.43569
64.8	2.04854	2.03816	15.4102	9.09635	1.85705	1.82917	6.61069	6.02958	2.8399	2.65349	2.53871	2.42338
64.9	2.04782	2.03746	15.4339	9.03444	1.83693	1.81068	6.63455	6.04401	2.85122	2.66418	2.50851	2.39481
65	2.04569	2.03492	15.4545	8.99568	1.81851	1.79481	6.64492	6.0487	2.86584	2.67739	2.4897	2.37701
65.1	2.04927	2.03831	15.5608	9.03866	1.81287	1.78872	6.66743	6.05976	2.88165	2.68947	2.46134	2.34941
65.2	2.05294	2.04172	15.5867	9.10078	1.809	1.78472	6.66669	6.05467	2.89843	2.70447	2.43887	2.32876
65.3	2.05609	2.044	15.6964	9.13315	1.7998	1.77546	6.68078	6.06724	2.90855	2.71395	2.42551	2.31517
65.4	2.05267	2.0398	15.7985	9.21367	1.81688	1.79129	6.68208	6.07751	2.90755	2.71531	2.40515	2.29696
65.5	2.0616	2.04778	15.9067	9.33698	1.82153	1.79479	6.69937	6.09551	2.91143	2.72061	2.37639	2.26902
65.6	2.06927	2.05489	16.0968	9.47655	1.82914	1.8013	6.71012	6.10893	2.91679	2.72926	2.34553	2.23812
65.7	2.08143	2.06589	16.2424	9.65141	1.83123	1.80271	6.71103	6.11452	2.9269	2.74154	2.31896	2.21252
65.8	2.0869	2.06996	16.4679	9.80452	1.83883	1.80968	6.7191	6.13082	2.94601	2.7606	2.2986	2.19335
65.9	2.09777	2.07959	16.7006	9.95661	1.84417	1.81409	6.71015	6.13654	2.95547	2.77147	2.26843	2.16475
66	2.10361	2.08468	16.8705	10.1332	1.85052	1.82009	6.71319	6.14505	2.96148	2.78073	2.23018	2.12885
66.1	2.11741	2.09709	16.8973	10.3036	1.86209	1.83157	6.69169	6.13899	2.96251	2.78407	2.22873	2.12919
66.2	2.12752	2.10605	16.9762	10.442	1.86633	1.83552	6.68258	6.14725	2.95298	2.77852	2.21547	2.11855
66.3	2.13374	2.1115	16.9728	10.5504	1.88176	1.85054	6.66903	6.15163	2.95093	2.77676	2.18254	2.09052
66.4	2.14668	2.1236	16.9684	10.6939	1.89811	1.86789	6.6881	6.17256	2.94635	2.77566	2.1659	2.07803
66.5	2.14484	2.12158	16.9659	10.8231	1.90785	1.87868	6.66612	6.17297	2.9492	2.77827	2.1542	2.06845
66.6	2.13885	2.11528	16.9841	10.8907	1.92035	1.89127	6.63775	6.16295	2.95459	2.78362	2.13557	2.05379
66.7	2.12763	2.10403	17.0859	10.9575	1.9243	1.89655	6.61047	6.15563	2.94965	2.78007	2.13876	2.05699
66.8	2.11892	2.0959	17.1836	10.9353	1.92865	1.90107	6.57302	6.13878	2.94287	2.77529	2.14255	2.06276
66.9	2.10922	2.08662	17.1963	10.8748	1.93035	1.90327	6.58218	6.1525	2.92687	2.76419	2.14053	2.06467
67	2.09917	2.07722	17.2798	10.7731	1.91861	1.89304	6.57475	6.15316	2.92047	2.75916	2.15711	2.08063
67.1	2.09276	2.07141	17.2097	10.6585	1.91096	1.88701	6.53579	6.12875	2.91325	2.75556	2.15309	2.07792
67.2	2.09103	2.07032	17.1229	10.5582	1.89471	1.8726	6.49854	6.11178	2.9067	2.75196	2.14959	2.07684
67.3	2.09186	2.0717	16.9813	10.4585	1.88529	1.8639	6.45934	6.09162	2.90811	2.75369	2.15446	2.08226
67.4	2.09822	2.07866	16.863	10.3708	1.88089	1.86071	6.45564	6.09333	2.91761	2.75886	2.152	2.08098
67.5	2.09719	2.07764	16.6222	10.3362	1.8831	1.86362	6.45049	6.07742	2.91821	2.75933	2.16853	2.09616
67.6	2.1008	2.08154	16.3932	10.278	1.87548	1.85811	6.43943	6.06043	2.91517	2.75493	2.17088	2.10007
67.7	2.0941	2.07541	16.1369	10.2173	1.87726	1.86053	6.41822	6.04551	2.9082	2.74792	2.17648	2.10496
67.8	2.09756	2.07927	16.0695	10.1957	1.87479	1.85838	6.39868	6.03063	2.90818	2.74744	2.19125	2.11869
67.9	2.10259	2.08498	16.0106	10.1556	1.86514	1.84912	6.39982	6.0221	2.9085	2.7458	2.21005	2.13459
68	2.10907	2.09179	15.9124	10.1184	1.86497	1.8492	6.38548	6.00639	2.90582	2.73998	2.22782	2.14955
68.1	2.11033	2.09382	15.8329	10.0983	1.86148	1.84549	6.38615	6.00609	2.9019	2.73314	2.24662	2.1664
68.2	2.11022	2.09404	15.7244	10.121	1.86217	1.84578	6.39668	6.00909	2.88881	2.72004	2.25829	2.17667
68.3	2.11179	2.09566	15.6165	10.1181	1.86773	1.851	6.40157	6.01706	2.8805	2.71013	2.25853	2.17494
68.4	2.11192	2.09612	15.5352	10.165	1.8752	1.85812	6.39738	6.00972	2.87415	2.70369	2.27539	2.19051
68.5	2.1135	2.09777	15.4279	10.2372	1.86974	1.85208	6.43418	6.0375	2.87313	2.70237	2.28286	2.1954
68.6	2.11063	2.09546	15.3031	10.2721	1.87891	1.86038	6.44624	6.04315	2.85755	2.69113	2.28248	2.19213
68.7	2.11656	2.10126	15.1282	10.3169	1.88872	1.86976	6.44836	6.0426	2.85502	2.69007	2.27359	2.18327
68.8	2.12055	2.10552	15.0382	10.3577	1.89466	1.87541	6.45855	6.04671	2.83794	2.67792	2.26305	2.17303
68.9	2.13197	2.11705	14.9352	10.3882	1.90173	1.88185	6.47882	6.05154	2.81029	2.65667	2.25001	2.16036
69	2.13521	2.11972	14.7273	10.3559	1.90561	1.885	6.50358	6.06265	2.78968	2.64181	2.23085	2.14231
69.1	2.13676	2.12057	14.5354	10.3674	1.91844	1.89767	6.51217	6.06954	2.76217	2.62194	2.22361	2.13636
69.2	2.14211	2.12576	14.4176	10.3403	1.92652	1.90514	6.55317	6.09746	2.73045	2.59733	2.19955	2.11448
69.3	2.15034	2.13362	14.2155	10.3046	1.94207	1.92018	6.58614	6.10858	2.70988	2.58148	2.16716	2.08625
69.4	2.15525	2.13849	14.2836	10.3226	1.94886	1.92664	6.63089	6.13409	2.69301	2.56869	2.15943	2.08169
69.5	2.15575	2.13888	14.3672	10.3418	1.94603	1.92313	6.64414	6.13843	2.68047	2.55924	2.15545	2.07775
69.6	2.15599	2.13892	14.5063	10.3441	1.94244	1.91927	6.67357	6.15303	2.6664	2.55004	2.14409	2.06973
69.7	2.16071	2.14367	14.5547	10.3349	1.92727	1.90492	6.68698	6.1641	2.64121	2.53176	2.14912	2.0765
69.8	2.16625	2.14921	14.6839	10.3	1.91188	1.89019	6.68135	6.15267	2.63068	2.52492	2.15218	2.08314
69.9	2.17008	2.15267	14.784	10.2855	1.89847	1.87769	6.6885	6.15087	2.62101	2.51782	2.15081	2.08509
70	2.17762	2.1598	14.9662	10.2928	1.88134	1.86206	6.66576	6.13444	2.6209	2.51956	2.14968	2.08564
70.1	2.19206	2.1739	15.0466	10.2917	1.86708	1.84885	6.6393	6.12314	2.62157	2.5216	2.13373	2.07258
70.2	2.19788	2.17948	15.1111	10.2695	1.84727	1.82999	6.62789	6.12125	2.62114	2.52332	2.12163	2.06419
70.3	2.20948	2.19066	15.1798	10.2304	1.84059	1.8237	6.63131	6.12339	2.62236	2.52384	2.11653	2.06201
70.4	2.2119	2.19273	15.2078	10.2292	1.82981	1.8141	6.63412	6.13916	2.62088	2.5219	2.11588	2.06427
70.5	2.21365	2.19395	15.2261	10.2156	1.82429	1.80824	6.62973	6.13275	2.62354	2.52472	2.1247	2.07407
70.6	2.21694	2.19712	15.3087	10.1973	1.81332	1.7974	6.61858	6.13448	2.62866	2.52736	2.12795	2.0793
70.7	2.22108	2.20106	15.36	10.1909	1.80772	1.79127	6.61526	6.14498	2.63733	2.53436	2.13235	2.08509
70.8	2.22171	2.20135	15.5782	10.2094	1.80235	1.78524	6.63774	6.16917	2.64996	2.54372	2.13779	2.091
70.9	2.21777	2.19731	15.6653	10.1863	1.78767	1.77148	6.65707	6.19032	2.65451	2.5448	2.15126	2.10127
71	2.2162	2.1957	15.634	10.1966	1.78187	1.76548	6.62811	6.18089	2.65967	2.54699	2.14066	2.0919
71.1	2.20521	2.18488	15.6451	10.2662	1.77054	1.75428	6.62431	6.18878	2.66358	2.54852	2.131	2.08262
71.2	2.19931	2.179	15.6836	10.373	1.75557	1.7394	6.61698	6.19101	2.67543	2.55626	2.12708	2.07901
71.3	2.1902	2.16986	15.7812	10.4764	1.74158	1.72625	6.60231	6.18982	2.68267	2.56155	2.12793	2.07863
71.4	2.18097	2.16081	15.8945	10.624	1.72831	1.71395	6.60218	6.1976	2.68585	2.56462	2.13848	2.08693
71.5	2.17153	2.15162	15.9924	10.7263	1.72065	1.70669	6.58985	6.19861	2.68603	2.56388	2.13501	2.08297
71.6	2.16607	2.14667	15.9784	10.8061	1.72627	1.71243	6.54667	6.16699	2.69142	2.56927	2.12876	2.07644
71.7	2.15745	2.13815	16.1312	10.9095	1.71873	1.70587	6.5266	6.15441	2.70876	2.58421	2.14538	2.09199
71.8	2.14627	2.1275	16.2545	10.9853	1.7064	1.69426	6.53102	6.1581	2.71384	2.58924	2.16089	2.10721
71.9	2.13552	2.11685	16.31	11.0408	1.70251	1.69098	6.54047	6.16478	2.7155	2.59132	2.16665	2.11226
72	2.11901	2.10079	16.4528	11.1049	1.69586	1.68495	6.53185	6.15527	2.71463	2.59362	2.16298	2.10953
72.1	2.11424	2.09662	16.5244	11.1844	1.6977	1.68718	6.53315	6.15107	2.71512	2.59461	2.16484	2.11151
72.2	2.1194	2.1022	16.7559	11.2477	1.69494	1.68404	6.56573	6.15686	2.71773	2.59827	2.16277	2.11037
72.3	2.11801	2.10101	16.9602	11.3143	1.68647	1.67625	6.58526	6.15441	2.73253	2.61056	2.16974	2.1193
72.4	2.11271	2.09642	17.2354	11.4012	1.679	1.66914	6.6126	6.16281	2.73696	2.61679	2.18442	2.1359
72.5	2.11373	2.09746	17.414	11.4854	1.67411	1.66457	6.60843	6.15088	2.74369	2.62386	2.18163	2.13304
72.6	2.11239	2.09672	17.5795	11.5641	1.66644	1.65734	6.60176	6.13855	2.75218	2.63191	2.1858	2.13969
72.7	2.11568	2.1003	17.6319	11.6566	1.65919	1.65037	6.59977	6.12662	2.76093	2.64032	2.18611	2.14099
72.8	2.11688	2.10212	17.8022	11.7222	1.6586	1.65017	6.60115	6.11168	2.77342	2.65092	2.19668	2.15173
72.9	2.11568	2.10124	17.8731	11.7779	1.65232	1.6442	6.59382	6.10046	2.78466	2.65961	2.20141	2.15881
73	2.11845	2.10441	18.0418	11.8155	1.64441	1.63653	6.59282	6.09615	2.79167	2.66531	2.20272	2.16081
73.1	2.11315	2.10026	18.0635	11.8325	1.64162	1.63365	6.59139	6.08841	2.79769	2.67031	2.20664	2.16639
73.2	2.11155	2.09899	18.1422	11.8532	1.64294	1.63449	6.58864	6.07892	2.7965	2.67045	2.22826	2.18853
73.3	2.11575	2.10324	18.2748	11.8718	1.64818	1.63861	6.57209	6.06821	2.79517	2.6701	2.24035	2.20191
73.4	2.1104	2.09847	18.1774	11.8758	1.65748	1.64626	6.575	6.0688	2.79633	2.67227	2.25499	2.2181
73.5	2.11156	2.09962	18.0793	11.853	1.66946	1.6565	6.58249	6.0671	2.78835	2.66674	2.27079	2.23344
73.6	2.11833	2.10613	17.8668	11.8426	1.68573	1.67132	6.5662	6.05802	2.78696	2.66662	2.27353	2.2362
73.7	2.12836	2.11556	17.7353	11.8137	1.69454	1.67972	6.57244	6.06805	2.78011	2.66055	2.26228	2.22628
73.8	2.13258	2.1195	17.7417	11.8009	1.70629	1.691	6.58175	6.07124	2.7768	2.6567	2.27493	2.23581
73.9	2.13675	2.12337	17.5456	11.7925	1.71194	1.69667	6.55613	6.05252	2.77187	2.65267	2.27241	2.23288
74	2.14777	2.13378	17.3198	11.7938	1.71791	1.70253	6.52247	6.02558	2.772	2.65265	2.25626	2.21529
74.1	2.15279	2.13854	17.3458	11.8101	1.72583	1.71005	6.51769	6.02338	2.77257	2.65194	2.25727	2.21279
74.2	2.15966	2.14492	17.2203	11.7943	1.73169	1.71627	6.50923	6.01653	2.75921	2.64142	2.25412	2.20677
74.3	2.1639	2.14844	17.1842	11.7778	1.74381	1.72867	6.50866	6.01757	2.74598	2.63008	2.26059	2.2101
74.4	2.16909	2.1532	17.13	11.7565	1.75462	1.73943	6.5042	6.0198	2.74824	2.63131	2.2711	2.21759
74.5	2.17003	2.15373	17.0701	11.7385	1.76248	1.74781	6.48011	6.00384	2.75212	2.63238	2.27775	2.22189
74.6	2.16943	2.1528	16.8866	11.7231	1.77027	1.7553	6.4616	5.99384	2.76305	2.6404	2.27176	2.21347
74.7	2.1588	2.1422	17.0893	11.7094	1.76812	1.75289	6.45308	5.99826	2.77093	2.64609	2.2885	2.22737
74.8	2.1621	2.14496	16.9963	11.6936	1.77252	1.75663	6.44922	6.00416	2.76779	2.64412	2.28104	2.21773
74.9	2.16425	2.14664	16.9697	11.6749	1.77129	1.75578	6.44766	6.01446	2.76861	2.64584	2.26487	2.19943
75	2.16477	2.1468	17.0419	11.6684	1.77252	1.75691	6.44015	6.01737	2.7679	2.64714	2.24458	2.17771
75.1	2.17132	2.15217	17.1306	11.6775	1.78732	1.7711	6.46469	6.03679	2.7684	2.64693	2.23676	2.16595
75.2	2.17777	2.15724	17.3397	11.6816	1.80169	1.78405	6.48998	6.05597	2.77318	2.65143	2.22313	2.14934
75.3	2.18515	2.16363	17.4107	11.6953	1.8117	1.79294	6.4844	6.05959	2.78393	2.65981	2.20068	2.12475
75.4	2.18714	2.16485	17.3798	11.7135	1.83255	1.81213	6.49111	6.07196	2.78905	2.66501	2.17151	2.0936
75.5	2.18935	2.16653	17.4179	11.7191	1.84035	1.81842	6.48619	6.08423	2.79193	2.66544	2.148	2.06782
75.6	2.18439	2.16219	17.5218	11.7349	1.85074	1.82687	6.50517	6.09845	2.8036	2.67436	2.10697	2.0295
75.7	2.17786	2.15567	17.4387	11.7467	1.85929	1.83315	6.54329	6.12732	2.80989	2.67897	2.0799	2.0038
75.8	2.17668	2.15482	17.5797	11.7539	1.86348	1.83622	6.56078	6.13769	2.82194	2.68766	2.06851	1.99401
75.9	2.17755	2.15562	17.593	11.7574	1.86019	1.83076	6.59189	6.16788	2.82856	2.6932	2.04565	1.97199
76	2.17472	2.15304	17.7601	11.7615	1.86491	1.83352	6.62732	6.19166	2.82474	2.69084	2.03736	1.96177
76.1	2.17208	2.15051	17.6996	11.7562	1.87348	1.84093	6.64629	6.2088	2.829	2.69731	2.03739	1.96239
76.2	2.17438	2.15218	17.8696	11.7516	1.87972	1.84599	6.65142	6.21491	2.82587	2.69755	2.04593	1.97179
76.3	2.17632	2.15446	17.8871	11.7253	1.88689	1.85203	6.65142	6.21293	2.83265	2.70502	2.04548	1.97231
76.4	2.1783	2.15634	17.7958	11.7152	1.89356	1.85817	6.68279	6.22228	2.83752	2.71181	2.04739	1.97466
76.5	2.18684	2.1647	17.6748	11.6806	1.89355	1.85888	6.70187	6.22478	2.83169	2.70939	2.05959	1.98077
76.6	2.20261	2.17973	17.7885	11.6429	1.89725	1.86366	6.71746	6.22131	2.83735	2.71735	2.06314	1.98039
76.7	2.21351	2.19026	17.8177	11.5933	1.89561	1.86329	6.75934	6.24019	2.83282	2.71711	2.06262	1.97851
76.8	2.22229	2.19844	17.799	11.5773	1.88321	1.85226	6.76734	6.22755	2.83982	2.7278	2.08034	1.99157
76.9	2.22847	2.20397	17.5843	11.5261	1.87714	1.84769	6.74859	6.20789	2.84628	2.7369	2.0925	1.99802
77	2.23798	2.21259	17.6836	11.4796	1.8711	1.84292	6.7479	6.19682	2.85008	2.74107	2.12051	2.01749
77.1	2.24112	2.21508	17.7341	11.4412	1.8655	1.83906	6.76724	6.19231	2.85613	2.74779	2.15351	2.04452
77.2	2.25168	2.22441	17.6719	11.3898	1.85695	1.83273	6.77952	6.18127	2.85479	2.74939	2.17893	2.06531
77.3	2.26013	2.23154	17.6344	11.3526	1.85352	1.83143	6.79179	6.17163	2.87391	2.76742	2.22002	2.09947
77.4	2.26121	2.23227	17.5983	11.3272	1.84819	1.82786	6.79184	6.15164	2.89369	2.78399	2.24768	2.1242
77.5	2.25923	2.22994	17.559	11.3322	1.84196	1.82306	6.77233	6.11809	2.91095	2.80081	2.26147	2.13361
77.6	2.25498	2.22554	17.5172	11.3218	1.83755	1.81951	6.76232	6.10055	2.92243	2.81216	2.28756	2.15588
77.7	2.25365	2.22412	17.5579	11.3045	1.83269	1.81594	6.74007	6.08112	2.92055	2.81082	2.31666	2.18039
77.8	2.26339	2.23282	17.3364	11.2922	1.82993	1.81458	6.72215	6.05134	2.91707	2.81081	2.31523	2.17618
77.9	2.26118	2.22991	17.2392	11.287	1.8235	1.80988	6.7088	6.033	2.93428	2.82778	2.31971	2.17907
78	2.26285	2.23051	17.0413	11.2934	1.83248	1.81936	6.67884	5.99807	2.94947	2.84193	2.31987	2.17587
78.1	2.26777	2.2342	16.8199	11.3034	1.83563	1.82259	6.66507	5.98441	2.97882	2.8689	2.32744	2.1797
78.2	2.26534	2.23146	16.5695	11.3102	1.83614	1.8231	6.64285	5.96495	3.01877	2.90441	2.30458	2.15669
78.3	2.26353	2.22978	16.2991	11.3343	1.83712	1.82381	6.62701	5.95176	3.05733	2.93908	2.28008	2.13331
78.4	2.24886	2.21607	16.0464	11.3443	1.84341	1.82961	6.62779	5.95104	3.08487	2.9631	2.25442	2.11092
78.5	2.24408	2.21209	15.8716	11.3388	1.84771	1.83314	6.64156	5.95255	3.09934	2.97552	2.24518	2.10306
78.6	2.24348	2.21187	15.6403	11.3471	1.85762	1.84132	6.66374	5.95725	3.11709	2.99157	2.21828	2.07967
78.7	2.25477	2.22233	15.4157	11.3508	1.86078	1.84294	6.68051	5.97686	3.12633	3.00083	2.20531	2.06826
78.8	2.26528	2.23294	15.3951	11.3654	1.87068	1.85099	6.68792	5.98477	3.13728	3.01004	2.18151	2.04564
78.9	2.26798	2.23561	15.426	11.3699	1.87561	1.85409	6.70049	6.00997	3.12903	3.00421	2.17428	2.03673
79	2.26738	2.23514	15.4931	11.3635	1.88289	1.86044	6.68238	6.00686	3.12121	2.99976	2.17987	2.04307
79.1	2.2724	2.24036	15.4512	11.3663	1.88695	1.86374	6.67136	5.99875	3.11695	2.99644	2.1838	2.04719
79.2	2.27618	2.24456	15.4476	11.3808	1.88987	1.8665	6.64216	5.98422	3.10313	2.98521	2.18048	2.04457
79.3	2.2837	2.25268	15.4968	11.3557	1.89819	1.87412	6.64076	5.98692	3.08526	2.97208	2.19053	2.05124
79.4	2.2977	2.2668	15.6429	11.3566	1.89783	1.87402	6.67655	6.01833	3.065	2.95754	2.19133	2.04689
79.5	2.30839	2.27805	15.7388	11.3254	1.89137	1.86733	6.69288	6.03067	3.03919	2.93804	2.2079	2.05719
79.6	2.31853	2.28829	15.9238	11.2802	1.88274	1.85936	6.68909	6.04836	3.01643	2.92174	2.20793	2.05536
79.7	2.32016	2.29065	15.8008	11.248	1.87344	1.84953	6.72681	6.08622	2.9985	2.91019	2.20953	2.05556
79.8	2.329	2.29979	15.8491	11.2293	1.86519	1.84145	6.72702	6.0998	2.98632	2.90132	2.23033	2.07254
79.9	2.33888	2.31031	15.8755	11.1905	1.87314	1.84827	6.75054	6.12939	2.96804	2.8878	2.25186	2.08856
80	2.34154	2.31326	16.1406	11.171	1.87842	1.85291	6.80424	6.17003	2.9438	2.86903	2.2712	2.10421
80.1	2.3464	2.31827	16.23	11.1659	1.8802	1.85468	6.85389	6.19607	2.92507	2.85391	2.28586	2.11771
80.2	2.35394	2.32554	16.3093	11.1601	1.88681	1.86113	6.87928	6.21887	2.9075	2.84175	2.29921	2.13065
80.3	2.34847	2.32088	16.2654	11.1453	1.89688	1.87158	6.91557	6.23536	2.88669	2.82572	2.31411	2.14425
80.4	2.33841	2.31215	16.369	11.1428	1.89731	1.87239	6.95533	6.25507	2.86931	2.80944	2.31847	2.15
80.5	2.32745	2.3023	16.3556	11.1379	1.89429	1.87028	6.99746	6.28285	2.85517	2.79836	2.31963	2.14972
80.6	2.31827	2.29406	16.2341	11.113	1.89987	1.87611	7.03375	6.31168	2.84076	2.78332	2.32017	2.15123
80.7	2.30648	2.2829	16.0683	11.1093	1.89682	1.87374	7.05615	6.32572	2.83678	2.77789	2.3229	2.15402
80.8	2.29671	2.27321	15.9517	11.1238	1.89303	1.87099	7.08708	6.34046	2.85379	2.79261	2.33558	2.16724
80.9	2.27599	2.25308	15.8253	11.1422	1.89515	1.8746	7.10627	6.3679	2.88305	2.81622	2.35345	2.185
81	2.26128	2.23911	15.5738	11.1817	1.89494	1.8757	7.1404	6.39648	2.90646	2.83525	2.35126	2.18375
81.1	2.2465	2.22495	15.4806	11.2351	1.89236	1.87417	7.1763	6.42951	2.9337	2.85925	2.35646	2.19053
81.2	2.22657	2.20615	15.413	11.2769	1.89657	1.87954	7.21175	6.44705	2.95161	2.87347	2.34665	2.18309
81.3	2.21674	2.19708	15.3975	11.3124	1.90701	1.89072	7.22165	6.45947	2.96562	2.885	2.34399	2.18259
81.4	2.20716	2.18844	15.4199	11.3366	1.91947	1.90366	7.2501	6.47258	2.96636	2.88363	2.34306	2.18529
81.5	2.21275	2.19374	15.3259	11.3857	1.92839	1.91273	7.28002	6.4837	2.9786	2.89268	2.34863	2.19232
81.6	2.21262	2.19347	15.2039	11.4336	1.9379	1.92171	7.28646	6.48623	2.98694	2.89849	2.33792	2.18574
81.7	2.21192	2.19264	15.262	11.4881	1.93781	1.92167	7.29246	6.49452	3.00059	2.9081	2.339	2.19001
81.8	2.20295	2.1839	15.3887	11.5359	1.94664	1.93017	7.29403	6.49352	3.00364	2.90895	2.33704	2.19114
81.9	2.20227	2.18291	15.423	11.5433	1.9468	1.93094	7.27429	6.48487	3.00907	2.91198	2.35029	2.20626
82	2.19751	2.17843	15.4621	11.5681	1.94231	1.92727	7.25466	6.46462	3.02281	2.92422	2.35251	2.21041
82.1	2.19703	2.17849	15.482	11.6166	1.93888	1.92468	7.22453	6.44985	3.02725	2.92777	2.35547	2.21249
82.2	2.19782	2.17971	15.5624	11.6761	1.93718	1.92375	7.19973	6.44989	3.02932	2.93016	2.36993	2.22597
82.3	2.19568	2.17795	15.7792	11.7408	1.93556	1.92182	7.18871	6.44223	3.02618	2.92773	2.38925	2.24346
82.4	2.20283	2.18519	15.8669	11.8062	1.92443	1.91165	7.20344	6.44453	3.02814	2.93065	2.40545	2.2581
82.5	2.2003	2.18301	15.9208	11.8284	1.90831	1.89574	7.18283	6.4252	3.02653	2.9327	2.42637	2.27652
82.6	2.20577	2.18846	15.8835	11.8384	1.89777	1.88555	7.17058	6.42205	3.03298	2.94028	2.44169	2.28863
82.7	2.21334	2.19621	15.9509	11.8823	1.89345	1.88052	7.17739	6.41737	3.03749	2.94662	2.45775	2.30352
82.8	2.22473	2.20763	15.9143	11.8842	1.89307	1.87953	7.13472	6.38776	3.03607	2.94783	2.47203	2.31551
82.9	2.22707	2.21014	15.9208	11.8621	1.89513	1.88046	7.12639	6.3751	3.03135	2.94574	2.49117	2.33259
83	2.22534	2.20847	15.9956	11.8362	1.88671	1.87241	7.10654	6.35499	3.01611	2.93473	2.52161	2.35985
83.1	2.22659	2.20953	15.966	11.8173	1.88037	1.86633	7.08763	6.32771	3.01049	2.93301	2.5549	2.3899
83.2	2.22707	2.21002	15.9173	11.7916	1.88291	1.86885	7.09257	6.31984	3.00896	2.93565	2.58055	2.41065
83.3	2.21928	2.20306	15.9178	11.7462	1.88242	1.86865	7.09834	6.30253	3.00097	2.92985	2.59834	2.42336
83.4	2.21255	2.19686	15.9416	11.7092	1.87728	1.86314	7.07973	6.28655	3.00157	2.92989	2.61131	2.43005
83.5	2.20523	2.19001	15.8443	11.6644	1.8797	1.86532	7.06151	6.27888	3.00938	2.9369	2.61578	2.43112
83.6	2.1986	2.18341	16.0279	11.6782	1.88607	1.87117	7.0324	6.27263	3.01079	2.93843	2.62476	2.43788
83.7	2.19577	2.18068	16.0897	11.6667	1.87581	1.86169	7.00717	6.27265	3.00973	2.9378	2.65209	2.46044
83.8	2.19965	2.18413	16.1626	11.6372	1.87626	1.86199	6.98755	6.27476	3.01242	2.94181	2.65154	2.45827
83.9	2.19647	2.18127	16.2206	11.6163	1.87443	1.85966	6.96444	6.28356	3.01624	2.94481	2.64249	2.44875
84	2.2027	2.18756	16.2512	11.6385	1.86869	1.85396	6.93869	6.27022	3.02055	2.94842	2.62882	2.4347
84.1	2.20777	2.19244	16.3809	11.6447	1.86532	1.85042	6.91187	6.25717	3.02091	2.94766	2.63461	2.43771
84.2	2.20884	2.19377	16.4964	11.6375	1.84746	1.83409	6.88238	6.2317	3.02899	2.95291	2.63257	2.43138
84.3	2.21383	2.19846	16.6642	11.6497	1.85002	1.83678	6.85038	6.21487	3.03884	2.95819	2.65067	2.44389
84.4	2.21945	2.20376	16.6715	11.669	1.84573	1.83164	6.83698	6.20365	3.04813	2.96181	2.65353	2.44606
84.5	2.22394	2.20732	16.7274	11.6888	1.84687	1.83185	6.80002	6.18217	3.06066	2.96996	2.65275	2.44166
84.6	2.22168	2.20436	16.8977	11.6943	1.85994	1.84313	6.75704	6.1607	3.06308	2.96955	2.66147	2.44862
84.7	2.21725	2.1991	17.1945	11.6899	1.86441	1.84631	6.72279	6.14888	3.06797	2.97148	2.67308	2.45857
84.8	2.2181	2.19927	17.3826	11.685	1.87461	1.85505	6.68981	6.13599	3.07003	2.97264	2.68919	2.47137
84.9	2.21504	2.19622	17.4915	11.6749	1.87529	1.85471	6.6619	6.12361	3.0815	2.98161	2.71423	2.49386
85	2.20483	2.18622	17.732	11.7256	1.87363	1.85219	6.6395	6.11631	3.09137	2.98892	2.739	2.51382
85.1	2.20596	2.18695	17.7874	11.7817	1.87882	1.85604	6.64757	6.13374	3.09265	2.98673	2.77036	2.54079
85.2	2.20795	2.1884	17.9987	11.808	1.87981	1.85572	6.67517	6.14596	3.09122	2.98253	2.78904	2.55958
85.3	2.21451	2.19415	18.0979	11.8146	1.87429	1.84934	6.69927	6.15449	3.09073	2.9814	2.80292	2.5724
85.4	2.22001	2.19914	18.1725	11.7918	1.87232	1.84692	6.72441	6.15269	3.09368	2.98159	2.81265	2.58205
85.5	2.21774	2.19677	18.2412	11.7708	1.86666	1.84028	6.72819	6.14628	3.09522	2.98074	2.81438	2.58173
85.6	2.22489	2.20366	18.1615	11.7532	1.87144	1.84419	6.75708	6.15427	3.09134	2.97336	2.82169	2.58895
85.7	2.22247	2.20145	18.2618	11.7338	1.87709	1.84933	6.77489	6.1554	3.07447	2.95778	2.81199	2.58126
85.8	2.21814	2.19705	18.269	11.6972	1.88713	1.85896	6.82365	6.17405	3.06089	2.94501	2.81624	2.58559
85.9	2.21464	2.19346	18.1566	11.6475	1.8956	1.86786	6.86925	6.19419	3.05168	2.93641	2.83123	2.60091
86	2.21055	2.18916	18.1976	11.6468	1.89344	1.86578	6.9209	6.21455	3.04292	2.92793	2.83646	2.60376
86.1	2.20554	2.18391	18.2189	11.6651	1.90905	1.8809	6.96925	6.23267	3.04449	2.92822	2.82757	2.59664
86.2	2.20211	2.18085	18.1563	11.673	1.91392	1.88571	7.01205	6.25471	3.04067	2.92148	2.80615	2.578
86.3	2.19919	2.17829	18.1225	11.6966	1.92534	1.89695	7.02745	6.27325	3.03992	2.91948	2.78103	2.554
86.4	2.20327	2.18252	18.1138	11.7484	1.92744	1.89907	7.01233	6.28212	3.03558	2.91371	2.73743	2.51314
86.5	2.20158	2.18113	18.1121	11.8316	1.93177	1.90349	7.03283	6.3187	3.04065	2.91592	2.70454	2.48521
86.6	2.20862	2.18834	18.1913	11.9741	1.93496	1.90657	7.03776	6.33654	3.03777	2.91268	2.68754	2.47011
86.7	2.21241	2.19247	18.0308	12.0585	1.9333	1.90466	7.04351	6.35193	3.03757	2.91051	2.67345	2.45749
86.8	2.21182	2.1922	17.923	12.1228	1.94167	1.91198	7.03357	6.35495	3.04963	2.91886	2.65315	2.44006
86.9	2.20781	2.18907	17.9468	12.2137	1.94874	1.91926	7.00807	6.35565	3.06304	2.92668	2.63836	2.42679
87	2.20946	2.19155	17.9271	12.2982	1.96074	1.93189	6.97197	6.34426	3.07295	2.93294	2.63778	2.42571
87.1	2.20901	2.19189	17.8549	12.3623	1.96108	1.93254	6.94724	6.33778	3.07677	2.93508	2.66064	2.44197
87.2	2.20884	2.1921	17.8692	12.4299	1.96378	1.93587	6.92785	6.32212	3.09194	2.94871	2.69791	2.47089
87.3	2.21616	2.19884	17.7661	12.4863	1.98399	1.95453	6.9204	6.32602	3.10221	2.95875	2.75714	2.51931
87.4	2.22072	2.20314	17.6112	12.5053	1.99993	1.96914	6.88654	6.31111	3.11354	2.97005	2.77905	2.53753
87.5	2.2205	2.20252	17.5197	12.5025	2.01563	1.98259	6.88448	6.30539	3.12914	2.98726	2.82224	2.57213
87.6	2.21862	2.20075	17.4075	12.5307	2.03087	1.99629	6.86664	6.28594	3.14364	3.00447	2.86938	2.61276
87.7	2.22169	2.20361	17.4117	12.545	2.02988	1.9941	6.86166	6.2667	3.16507	3.02537	2.90887	2.64573
87.8	2.23187	2.21333	17.3499	12.5672	2.02372	1.9867	6.84484	6.2515	3.19121	3.05104	2.94714	2.67825
87.9	2.23329	2.21444	17.3632	12.5515	2.02605	1.98781	6.84632	6.24658	3.21214	3.071	2.97144	2.69811
88	2.23644	2.2171	17.3642	12.5276	2.02688	1.98814	6.85387	6.24239	3.22374	3.08157	3.01145	2.73066
88.1	2.24598	2.22589	17.2892	12.4886	2.03416	1.99462	6.87948	6.2476	3.23587	3.09322	3.05428	2.7689
88.2	2.24981	2.2297	17.3031	12.4432	2.03664	1.99667	6.86493	6.22917	3.2474	3.10571	3.07037	2.78639
88.3	2.25186	2.23144	17.2292	12.3888	2.03814	1.99837	6.85337	6.20686	3.2662	3.12013	3.08621	2.80033
88.4	2.25001	2.22937	17.1752	12.3313	2.04159	2.00158	6.83679	6.17952	3.28123	3.12971	3.08226	2.79827
88.5	2.25317	2.23196	17.0358	12.2723	2.03607	1.9965	6.8262	6.16384	3.28857	3.135	3.08989	2.80427
88.6	2.26331	2.24145	16.9834	12.2026	2.03842	1.99972	6.83462	6.16097	3.2911	3.13521	3.09997	2.8132
88.7	2.26498	2.24262	17.1017	12.1578	2.0297	1.99197	6.83444	6.15456	3.30145	3.14391	3.10654	2.81729
88.8	2.26861	2.24554	17.1061	12.1154	2.02614	1.98938	6.84103	6.16072	3.31858	3.15564	3.10984	2.81983
88.9	2.27776	2.25404	17.0595	12.0911	2.01407	1.97892	6.81647	6.15498	3.3299	3.16234	3.11339	2.82107
89	2.28582	2.26112	17.2668	12.1212	2.00892	1.97446	6.80322	6.14561	3.34254	3.16937	3.08388	2.79548
89.1	2.29476	2.26994	17.1923	12.0664	2.01065	1.97751	6.76493	6.13764	3.35424	3.17658	3.06527	2.77921
89.2	2.30936	2.2842	17.0984	11.9928	2.00653	1.9754	6.73779	6.14068	3.36355	3.18217	3.05723	2.77043
89.3	2.31823	2.29269	17.005	11.9054	2.00911	1.97924	6.69766	6.14165	3.37075	3.18718	3.03683	2.75124
89.4	2.32979	2.30414	17.012	11.8587	1.99756	1.96899	6.6737	6.1392	3.37473	3.18837	3.01489	2.73322
89.5	2.33359	2.30796	16.8888	11.7967	1.99131	1.96462	6.67844	6.14764	3.37901	3.19305	2.99612	2.71928
89.6	2.33798	2.31267	16.7144	11.6671	1.98711	1.96127	6.66753	6.13553	3.3814	3.19308	2.97388	2.69949
89.7	2.33421	2.30961	16.4574	11.4881	1.9763	1.95152	6.66174	6.14282	3.37765	3.18886	2.96411	2.69331
89.8	2.33816	2.31416	16.1759	11.3226	1.96364	1.94014	6.65171	6.13929	3.37668	3.18747	2.945	2.67643
89.9	2.33877	2.31563	15.9788	11.1585	1.95815	1.93576	6.68202	6.15483	3.37243	3.18509	2.95114	2.68227
90	2.34376	2.32147	15.7172	10.9866	1.94765	1.92616	6.69068	6.14908	3.36527	3.18143	2.97566	2.70323
90.1	2.34855	2.32642	15.3962	10.8522	1.93032	1.9096	6.71255	6.14372	3.35604	3.17773	2.99176	2.71615
90.2	2.34947	2.32718	15.1109	10.6664	1.91623	1.89597	6.77476	6.16174	3.35139	3.17909	2.99505	2.71829
90.3	2.34954	2.32727	14.8101	10.4974	1.89743	1.87774	6.81135	6.17458	3.3392	3.17324	3.00295	2.72319
90.4	2.34293	2.32115	14.6059	10.3704	1.88694	1.86724	6.8168	6.16715	3.3274	3.16694	2.98607	2.70799
90.5	2.33701	2.31541	14.4194	10.2948	1.87199	1.85225	6.86221	6.16687	3.30748	3.15587	2.97351	2.69662
90.6	2.33295	2.3116	14.3773	10.2673	1.85881	1.83985	6.86034	6.15326	3.28558	3.14419	2.95046	2.67557
90.7	2.33526	2.31383	14.3713	10.2337	1.83933	1.82022	6.87943	6.14404	3.2728	3.13659	2.95206	2.67757
90.8	2.32899	2.3078	14.3687	10.2411	1.83087	1.81167	6.89241	6.13685	3.23887	3.1123	2.96831	2.69145
90.9	2.3182	2.29765	14.2411	10.2064	1.82826	1.8092	6.92541	6.15121	3.21287	3.09394	2.98972	2.70979
91	2.31105	2.29125	14.1654	10.2156	1.81822	1.79938	6.91381	6.13419	3.18643	3.07562	3.01621	2.73382
91.1	2.30414	2.28481	14.1822	10.2841	1.81351	1.79495	6.89894	6.11984	3.16778	3.06206	3.02329	2.74365
91.2	2.29107	2.27244	14.2843	10.3326	1.8079	1.78983	6.87567	6.09767	3.15455	3.05354	3.01284	2.73583
91.3	2.2855	2.26732	14.2688	10.3889	1.80044	1.78352	6.87513	6.08972	3.14082	3.04152	3.012	2.73405
91.4	2.27842	2.2606	14.3056	10.4991	1.78636	1.77051	6.85524	6.07724	3.12679	3.03122	3.01286	2.73515
91.5	2.26891	2.25187	14.427	10.6659	1.78107	1.76564	6.84597	6.07247	3.10941	3.01793	3.02087	2.74168
91.6	2.26417	2.24764	14.7077	10.8872	1.78306	1.76769	6.83495	6.07951	3.10317	3.01397	3.02634	2.7446
91.7	2.2594	2.24324	15.1091	11.191	1.78314	1.76762	6.80182	6.07529	3.10651	3.01788	3.02752	2.7437
91.8	2.25911	2.24309	15.4035	11.4429	1.80487	1.78862	6.77844	6.08305	3.10751	3.01669	3.01576	2.73322
91.9	2.25535	2.23942	15.713	11.6504	1.80956	1.79388	6.74954	6.07664	3.10391	3.01236	3.03005	2.74655
92	2.25533	2.2394	15.9496	11.8091	1.83486	1.81777	6.72196	6.06939	3.10728	3.01541	3.03415	2.7503
92.1	2.25323	2.23795	16.022	11.8883	1.85078	1.83257	6.70777	6.08277	3.10822	3.01593	3.05564	2.76792
92.2	2.25211	2.23677	16.1702	11.9791	1.86134	1.84185	6.69674	6.09574	3.10736	3.01501	3.06512	2.77446
92.3	2.24695	2.2319	16.3019	12.1151	1.86824	1.84724	6.6948	6.10491	3.10136	3.00866	3.06453	2.77605
92.4	2.24585	2.23133	16.4926	12.2593	1.87678	1.85401	6.71174	6.11864	3.09901	3.00605	3.0653	2.77842
92.5	2.2423	2.22787	16.4728	12.3281	1.87821	1.85504	6.72873	6.13616	3.09195	2.99988	3.05888	2.77387
92.6	2.23848	2.22474	16.4419	12.3852	1.89442	1.86887	6.74082	6.15561	3.08466	2.99071	3.07253	2.78636
92.7	2.23597	2.22263	16.3901	12.5019	1.90734	1.88035	6.75658	6.18221	3.07827	2.98693	3.09299	2.80599
92.8	2.23624	2.22303	16.3799	12.6089	1.91783	1.8901	6.78238	6.19895	3.07495	2.98598	3.1055	2.81723
92.9	2.238	2.22462	16.325	12.6294	1.94166	1.9123	6.80392	6.21835	3.06723	2.98228	3.14234	2.85237
93	2.23697	2.22327	16.167	12.6728	1.95424	1.92447	6.79244	6.22632	3.05321	2.97098	3.1433	2.85689
93.1	2.23291	2.21887	16.0869	12.7076	1.97327	1.94249	6.80163	6.24509	3.03548	2.95592	3.13875	2.85455
93.2	2.22591	2.2115	15.9988	12.6831	1.99014	1.95869	6.82849	6.27238	3.02247	2.94654	3.14204	2.85828
93.3	2.22272	2.2079	15.9112	12.684	1.99451	1.96319	6.82397	6.28518	2.99911	2.92813	3.1611	2.8751
93.4	2.21917	2.20402	15.7718	12.6594	2.01076	1.97917	6.81277	6.2878	2.97582	2.9099	3.16944	2.88386
93.5	2.22296	2.20715	15.5157	12.5636	2.02078	1.98957	6.81734	6.2931	2.95502	2.89327	3.17003	2.88612
93.6	2.22283	2.20694	15.1976	12.4298	2.02288	1.99226	6.78676	6.28003	2.94627	2.88716	3.18448	2.89927
93.7	2.22418	2.2079	14.9424	12.2814	2.01823	1.98879	6.77454	6.26083	2.93849	2.8788	3.21795	2.93012
93.8	2.2209	2.20446	14.6577	12.0959	2.01218	1.98427	6.74836	6.25047	2.9235	2.86622	3.23883	2.94957
93.9	2.22274	2.20602	14.2726	11.8773	2.00441	1.97785	6.72697	6.24806	2.92346	2.86475	3.25294	2.96298
94	2.2238	2.20661	14.0106	11.6852	2.00295	1.97768	6.708	6.23634	2.91799	2.85993	3.25618	2.96716
94.1	2.21593	2.19887	13.8298	11.5302	2.00164	1.97811	6.71328	6.24051	2.91315	2.85338	3.26152	2.97508
94.2	2.21046	2.19307	13.5743	11.3465	1.99491	1.97307	6.71284	6.23721	2.91354	2.85354	3.26288	2.97652
94.3	2.21117	2.1941	13.2357	11.1938	1.99149	1.97166	6.71185	6.24101	2.90834	2.84635	3.27148	2.98461
94.4	2.20721	2.19001	13.0952	11.0932	1.98487	1.96647	6.70096	6.24043	2.90408	2.84099	3.26704	2.98174
94.5	2.20476	2.18735	12.9243	10.9847	1.97921	1.96128	6.69785	6.24617	2.89839	2.83555	3.26796	2.98003
94.6	2.21192	2.19402	12.7665	10.8721	1.97216	1.95518	6.67486	6.23588	2.90376	2.8391	3.27157	2.98147
94.7	2.21483	2.19695	12.6735	10.7228	1.96105	1.94513	6.66256	6.22188	2.90313	2.83843	3.27737	2.98574
94.8	2.21088	2.19316	12.4293	10.496	1.94705	1.93207	6.6643	6.21764	2.9028	2.83785	3.28451	2.99071
94.9	2.20619	2.18853	12.2878	10.2932	1.92134	1.9077	6.64748	6.19932	2.90372	2.84	3.29206	2.99481
95	2.20631	2.18864	12.0287	10.0961	1.91174	1.89782	6.64213	6.19611	2.90434	2.84238	3.28463	2.98523
95.1	2.2003	2.18319	11.8045	9.89134	1.88963	1.87622	6.63283	6.18681	2.90544	2.84236	3.26549	2.96861
95.2	2.19744	2.18063	11.6749	9.74801	1.86913	1.85713	6.602	6.16261	2.9018	2.83997	3.25356	2.95476
95.3	2.19864	2.18243	11.5388	9.64429	1.85717	1.84652	6.59696	6.1544	2.8967	2.8368	3.23908	2.9422
95.4	2.20075	2.18494	11.462	9.56461	1.868	1.85777	6.59051	6.15825	2.89574	2.83592	3.24382	2.94206
95.5	2.1994	2.18378	11.4613	9.56953	1.86864	1.8589	6.5957	6.16476	2.90086	2.84109	3.24269	2.93727
95.6	2.20679	2.19178	11.5965	9.67272	1.88295	1.87317	6.56292	6.15042	2.89617	2.83601	3.2484	2.93915
95.7	2.20523	2.1905	11.7839	9.78814	1.87893	1.86988	6.53358	6.1297	2.89542	2.83632	3.25295	2.93968
95.8	2.2031	2.18859	11.9505	9.92013	1.88728	1.87786	6.4982	6.10635	2.88908	2.83108	3.26175	2.94591
95.9	2.20646	2.19201	12.0855	9.99376	1.91307	1.90174	6.47299	6.09486	2.88226	2.82451	3.26763	2.94811
96	2.20767	2.19371	12.2537	10.1276	1.9281	1.91558	6.46408	6.09459	2.87964	2.82047	3.24684	2.92718
96.1	2.20356	2.18997	12.5366	10.2139	1.95571	1.94176	6.4466	6.08369	2.8745	2.81433	3.23494	2.91171
96.2	2.20573	2.19238	12.6272	10.2839	1.9739	1.95849	6.42613	6.07343	2.87311	2.81311	3.23132	2.90502
96.3	2.21008	2.19717	12.7401	10.347	1.98569	1.96917	6.40305	6.06451	2.86692	2.80617	3.22165	2.89299
96.4	2.21148	2.19879	12.7722	10.3851	2.01482	1.9968	6.37075	6.04459	2.86259	2.80005	3.2067	2.87827
96.5	2.21229	2.1997	12.7911	10.4036	2.02597	2.00674	6.33834	6.03095	2.85629	2.79235	3.19528	2.86681
96.6	2.20533	2.1932	12.8136	10.4005	2.0337	2.01298	6.31298	6.01975	2.85376	2.78889	3.19348	2.86235
96.7	2.20661	2.19474	12.9079	10.4385	2.03558	2.01367	6.30478	6.02036	2.8491	2.78355	3.19688	2.86438
96.8	2.20644	2.1948	12.9447	10.4434	2.05531	2.03151	6.29678	6.03288	2.84349	2.77833	3.18971	2.85862
96.9	2.20425	2.19265	13.0239	10.4828	2.07788	2.05231	6.29992	6.04619	2.83474	2.76985	3.2029	2.86839
97	2.20113	2.18979	13.1203	10.5234	2.09538	2.06847	6.29936	6.06244	2.83261	2.76891	3.20208	2.86826
97.1	2.19752	2.18649	13.2461	10.5793	2.09601	2.06881	6.30152	6.08212	2.82724	2.76414	3.20466	2.87053
97.2	2.19728	2.1861	13.2102	10.5636	2.10022	2.07235	6.32295	6.1098	2.82219	2.76204	3.1974	2.86146
97.3	2.1939	2.18315	13.1383	10.565	2.10437	2.07646	6.33687	6.12934	2.8155	2.75757	3.18639	2.84969
97.4	2.18942	2.17887	13.0853	10.5872	2.09873	2.07088	6.36485	6.15381	2.81251	2.75808	3.17248	2.83822
97.5	2.18263	2.17236	13.0353	10.6006	2.08543	2.05809	6.38789	6.17246	2.81147	2.76101	3.18661	2.84856
97.6	2.17742	2.16742	13.0121	10.6299	2.08014	2.0537	6.41307	6.18593	2.81295	2.76613	3.17773	2.84342
97.7	2.16926	2.15925	12.9646	10.6127	2.06198	2.0368	6.43943	6.19629	2.80876	2.76697	3.16303	2.83138
97.8	2.1637	2.1538	12.8577	10.5417	2.04545	2.0216	6.46122	6.21002	2.81161	2.77289	3.15512	2.82422
97.9	2.16474	2.15459	12.727	10.4646	2.03652	2.01338	6.49129	6.22252	2.81367	2.77822	3.16498	2.83226
98	2.1623	2.15237	12.583	10.3477	2.02534	2.00372	6.5259	6.2404	2.81621	2.78442	3.18707	2.85402
98.1	2.1619	2.15236	12.5037	10.2536	2.00958	1.98954	6.55186	6.24543	2.82356	2.79341	3.21154	2.87642
98.2	2.16419	2.15442	12.4565	10.223	1.99326	1.97536	6.56685	6.24929	2.8306	2.80349	3.25307	2.90986
98.3	2.16315	2.15358	12.4196	10.169	1.98679	1.97018	6.5981	6.26822	2.84005	2.81456	3.32292	2.967
98.4	2.16247	2.15291	12.5013	10.207	1.98421	1.96829	6.61697	6.26926	2.84536	2.82054	3.38616	3.02042
98.5	2.15854	2.14912	12.5649	10.2421	1.96553	1.95068	6.63604	6.26781	2.85277	2.83001	3.43197	3.06229
98.6	2.15642	2.14706	12.6877	10.2872	1.95533	1.94165	6.64029	6.26548	2.85042	2.83011	3.48444	3.10782
98.7	2.1472	2.13786	12.685	10.2989	1.93731	1.92406	6.66835	6.28195	2.85674	2.83946	3.5196	3.14202
98.8	2.15252	2.14293	12.6549	10.3001	1.9415	1.92739	6.70332	6.30136	2.85858	2.84193	3.56713	3.18507
98.9	2.16053	2.15091	12.8196	10.3333	1.9449	1.9301	6.7203	6.30747	2.86867	2.85142	3.58754	3.20397
99	2.16649	2.15663	12.9183	10.4274	1.93471	1.91994	6.7531	6.3243	2.8729	2.85471	3.60442	3.22095
99.1	2.16831	2.15828	13.0439	10.4641	1.93066	1.91615	6.76627	6.32649	2.87263	2.85285	3.64165	3.25332
99.2	2.17389	2.1637	13.132	10.5188	1.91847	1.90339	6.78819	6.33683	2.87343	2.85311	3.67694	3.28423
99.3	2.1794	2.16894	13.2702	10.5653	1.90732	1.89177	6.80623	6.35096	2.87257	2.85133	3.7096	3.31342
99.4	2.18137	2.17028	13.3257	10.545	1.89959	1.88313	6.82702	6.35911	2.86786	2.84661	3.72959	3.33262
99.5	2.18095	2.1695	13.4196	10.5357	1.88765	1.8703	6.86518	6.38999	2.87027	2.84816	3.74967	3.3507
99.6	2.18466	2.1729	13.4658	10.497	1.88321	1.86533	6.88335	6.40191	2.88003	2.85571	3.76294	3.36454
99.7	2.19011	2.17802	13.6144	10.5194	1.87961	1.86146	6.90072	6.41906	2.88634	2.85911	3.77083	3.37403
99.8	2.19128	2.17887	13.7351	10.534	1.87609	1.85852	6.93705	6.45416	2.90073	2.87027	3.77171	3.37653
99.9	2.1965	2.18373	13.8589	10.6083	1.86938	1.8519	6.96217	6.47787	2.9101	2.87716	3.79939	3.39855
100	2.20111	2.18827	13.9359	10.6946	1.87037	1.8525	6.99845	6.51358	2.91691	2.88065	3.78476	3.38552
100.1	2.202	2.18874	13.9648	10.7647	1.86987	1.85184	7.02794	6.54334	2.9221	2.88257	3.75797	3.3614
100.2	2.20572	2.19208	14.004	10.8607	1.87529	1.85682	7.05117	6.56689	2.93219	2.88958	3.73548	3.33976
100.3	2.20311	2.18947	14.0451	10.9431	1.87148	1.85385	7.04609	6.56813	2.93674	2.89055	3.71995	3.32475
100.4	2.20121	2.18751	14.1334	11.0571	1.87827	1.86026	7.05126	6.58035	2.94006	2.89121	3.71901	3.32179
100.5	2.2019	2.18792	14.2233	11.1603	1.88535	1.86703	7.05332	6.58884	2.9399	2.88829	3.71979	3.31942
100.6	2.20234	2.18824	14.2419	11.2071	1.89556	1.87748	7.04883	6.58614	2.93536	2.88248	3.699	3.3003
100.7	2.20596	2.19177	14.249	11.2015	1.90364	1.88502	7.02525	6.57535	2.93589	2.88175	3.6919	3.29136
100.8	2.20311	2.18923	14.1638	11.1784	1.91037	1.89124	7.01112	6.57406	2.93643	2.8817	3.69364	3.28914
100.9	2.20282	2.1891	14.0721	11.1469	1.92437	1.90422	7.00842	6.57657	2.94324	2.88717	3.71764	3.30635
101	2.19553	2.1824	13.9766	11.0807	1.92977	1.9095	6.98711	6.57076	2.95236	2.89524	3.72753	3.31183
101.1	2.18649	2.17358	13.7274	10.9901	1.92689	1.90678	6.96699	6.56681	2.95746	2.89899	3.73978	3.31702
101.2	2.18258	2.17019	13.5086	10.9188	1.92985	1.91031	6.95256	6.56498	2.9625	2.90347	3.77118	3.33756
101.3	2.1726	2.16106	13.4196	10.8361	1.93638	1.91739	6.93007	6.55276	2.97049	2.91147	3.79932	3.35623
101.4	2.1685	2.1575	13.3132	10.7938	1.94396	1.92447	6.90984	6.5385	2.96953	2.91072	3.81098	3.36507
101.5	2.1639	2.15348	13.1279	10.7227	1.93948	1.92033	6.8963	6.53997	2.97076	2.91355	3.82095	3.37242
101.6	2.16079	2.151	13.0372	10.6652	1.9383	1.91888	6.86764	6.52869	2.96159	2.90616	3.81414	3.36417
101.7	2.16026	2.15107	12.8374	10.6142	1.93281	1.91234	6.84263	6.51698	2.94804	2.89437	3.81329	3.3633
101.8	2.16479	2.15621	12.8057	10.5758	1.94255	1.92112	6.80972	6.49401	2.94371	2.89076	3.82472	3.3711
101.9	2.16429	2.15643	12.815	10.5653	1.94286	1.92124	6.77274	6.47014	2.94252	2.89109	3.81256	3.35823
102	2.16846	2.16112	12.7581	10.4981	1.93659	1.91441	6.76253	6.46004	2.93386	2.88443	3.81542	3.35975
102.1	2.16942	2.16249	12.8003	10.3977	1.92778	1.90652	6.7254	6.43077	2.92412	2.87663	3.83151	3.37156
102.2	2.16779	2.16104	12.7465	10.3111	1.92766	1.90549	6.69848	6.40385	2.91641	2.87282	3.84603	3.38223
102.3	2.17736	2.17078	12.7573	10.242	1.93244	1.90986	6.68057	6.38166	2.91691	2.87408	3.85837	3.39228
102.4	2.18482	2.17815	12.717	10.1398	1.93603	1.91272	6.66696	6.36251	2.92043	2.87799	3.862	3.3953
102.5	2.19076	2.18425	12.8553	10.1248	1.94429	1.92033	6.67248	6.36651	2.91796	2.87533	3.86424	3.39634
102.6	2.19418	2.18796	12.8907	10.1103	1.94141	1.91828	6.6663	6.36039	2.91011	2.86728	3.87024	3.40261
102.7	2.2008	2.19479	13.0741	10.1383	1.94478	1.92146	6.67799	6.3667	2.90008	2.8584	3.88569	3.41229
102.8	2.20673	2.20052	13.2125	10.1824	1.93788	1.9147	6.68744	6.36512	2.8979	2.85692	3.88629	3.4125
102.9	2.20695	2.20052	13.4115	10.2486	1.94204	1.91802	6.68399	6.35884	2.8913	2.84925	3.87844	3.40602
103	2.20835	2.20148	13.5744	10.3214	1.95206	1.92793	6.69487	6.36095	2.89014	2.84639	3.85302	3.38565
103.1	2.2133	2.2056	13.8146	10.4424	1.94639	1.92288	6.68175	6.34652	2.88752	2.84212	3.84146	3.3771
103.2	2.2171	2.20832	14.0876	10.5951	1.94347	1.92048	6.6867	6.35023	2.88096	2.83445	3.84914	3.3841
103.3	2.21167	2.202	14.3444	10.7508	1.94569	1.92251	6.68181	6.3405	2.87361	2.82547	3.84713	3.3826
103.4	2.21134	2.20096	14.5408	10.9536	1.95787	1.93395	6.68944	6.34217	2.87078	2.8216	3.8556	3.38928
103.5	2.21496	2.20348	14.795	11.1402	1.96502	1.94163	6.69979	6.3453	2.86411	2.81385	3.85411	3.39084
103.6	2.21435	2.20198	15.1643	11.3383	1.97521	1.95149	6.68895	6.33839	2.86601	2.81372	3.8422	3.37927
103.7	2.2147	2.20092	15.4432	11.5282	1.98941	1.96394	6.668	6.32428	2.87488	2.81835	3.81557	3.35721
103.8	2.21078	2.19571	15.7105	11.7031	2.00253	1.97625	6.66563	6.32129	2.88642	2.82565	3.80713	3.34809
103.9	2.20713	2.19146	15.9922	11.8703	2.0165	1.98938	6.66285	6.31686	2.90723	2.84107	3.80473	3.34433
104	2.20236	2.18588	16.2092	12.0342	2.01712	1.99044	6.66967	6.31616	2.92019	2.85046	3.78622	3.32582
104.1	2.20349	2.18614	16.3758	12.2284	2.01437	1.98843	6.68655	6.33135	2.93223	2.85859	3.77096	3.31145
104.2	2.20499	2.18729	16.6287	12.4389	2.03045	2.00374	6.7001	6.33465	2.93967	2.86273	3.77072	3.31034
104.3	2.20148	2.18281	16.9187	12.6132	2.0379	2.01034	6.70024	6.33553	2.95041	2.8694	3.75954	3.30037
104.4	2.19966	2.18035	17.0985	12.7727	2.04625	2.01752	6.71578	6.33773	2.95558	2.87146	3.73671	3.28201
104.5	2.19713	2.17722	17.2522	12.8754	2.049	2.0196	6.7235	6.34146	2.96652	2.87886	3.7155	3.26651
104.6	2.1935	2.17306	17.4028	12.9605	2.0495	2.01984	6.72967	6.34983	2.96552	2.87551	3.69587	3.2528
104.7	2.19086	2.16981	17.477	13.0545	2.04809	2.01832	6.73315	6.35535	2.97006	2.87795	3.70175	3.2601
104.8	2.1963	2.17455	17.6657	13.1339	2.04979	2.02028	6.71707	6.34642	2.9765	2.88302	3.68601	3.25006
104.9	2.19779	2.17548	17.7114	13.1871	2.04551	2.01583	6.69172	6.32825	2.96943	2.87546	3.66688	3.23301
105	2.19798	2.1749	17.8479	13.2421	2.04467	2.01452	6.66548	6.30736	2.96572	2.87217	3.65153	3.22119
105.1	2.20027	2.1767	17.8816	13.2772	2.05828	2.02756	6.64829	6.29065	2.95884	2.86593	3.64701	3.21752
105.2	2.20112	2.17752	17.927	13.3067	2.07633	2.04333	6.64223	6.27913	2.94132	2.85158	3.63995	3.21372
105.3	2.1997	2.17627	17.9142	13.3313	2.08603	2.05163	6.64028	6.27947	2.93003	2.84085	3.6336	3.20964
105.4	2.19449	2.17142	17.8957	13.3403	2.10199	2.06508	6.63008	6.27392	2.90827	2.8208	3.62422	3.20362
105.5	2.18736	2.16487	17.894	13.3571	2.11579	2.07779	6.64461	6.28604	2.87613	2.79248	3.61082	3.19392
105.6	2.17449	2.15312	17.7764	13.3464	2.11234	2.07463	6.63465	6.27808	2.85252	2.77116	3.59625	3.18467
105.7	2.16762	2.1472	17.6888	13.3048	2.12024	2.08116	6.63757	6.27234	2.83545	2.75591	3.59564	3.18468
105.8	2.15925	2.13912	17.4991	13.2648	2.1107	2.07175	6.65001	6.27711	2.8241	2.74284	3.57743	3.17257
105.9	2.14784	2.12844	17.3688	13.2524	2.11379	2.07548	6.67247	6.28335	2.80577	2.72438	3.55195	3.15311
106	2.14676	2.12745	17.1997	13.2468	2.11907	2.08098	6.71805	6.30594	2.78939	2.70888	3.53992	3.14642
106.1	2.14114	2.12236	17.0745	13.2542	2.11774	2.08009	6.74867	6.3243	2.76628	2.68709	3.51934	3.13121
106.2	2.13757	2.11886	17.01	13.264	2.12626	2.08891	6.79264	6.34117	2.75327	2.67467	3.49757	3.11642
106.3	2.13057	2.11234	16.9027	13.2616	2.13437	2.09679	6.83364	6.35684	2.74141	2.66298	3.48326	3.1053
106.4	2.13024	2.11232	16.7728	13.2473	2.13317	2.09683	6.88312	6.37677	2.7294	2.65209	3.46481	3.08958
106.5	2.12504	2.10709	16.8075	13.2306	2.13771	2.10215	6.93701	6.40191	2.7255	2.6497	3.42939	3.06314
106.6	2.1249	2.10696	16.8201	13.1963	2.13675	2.10099	6.96975	6.40872	2.72804	2.65189	3.38964	3.03085
106.7	2.12402	2.10577	16.7595	13.1546	2.14034	2.10464	7.0201	6.41647	2.73395	2.65803	3.35593	3.0065
106.8	2.12957	2.11154	16.7658	13.1322	2.13515	2.1012	7.08121	6.44344	2.74237	2.66774	3.33022	2.98675
106.9	2.13589	2.11814	16.7202	13.1262	2.12111	2.08953	7.13011	6.45606	2.75017	2.67543	3.30536	2.96708
107	2.14436	2.12626	16.6037	13.0585	2.11081	2.08038	7.19132	6.48548	2.75593	2.68241	3.28263	2.95059
107.1	2.15431	2.13589	16.3915	13.0068	2.10825	2.07928	7.23659	6.50837	2.75868	2.68679	3.26032	2.93638
107.2	2.15638	2.13782	16.3304	12.913	2.11656	2.08733	7.26159	6.51271	2.76948	2.69861	3.24875	2.93138
107.3	2.16509	2.14575	16.1646	12.7942	2.10998	2.08131	7.29222	6.52576	2.78527	2.71616	3.21493	2.90841
107.4	2.17524	2.15547	16.056	12.6863	2.09817	2.07079	7.28782	6.52301	2.79849	2.73106	3.19159	2.89379
107.5	2.19117	2.1705	16.0182	12.5679	2.08681	2.0602	7.26938	6.51241	2.80989	2.74464	3.18392	2.89108
107.6	2.20279	2.18149	15.818	12.4732	2.07834	2.05217	7.24217	6.49511	2.8123	2.74938	3.17141	2.88353
107.7	2.20681	2.18491	15.6706	12.3725	2.08479	2.0569	7.19726	6.46331	2.81284	2.75236	3.15373	2.87041
107.8	2.21051	2.18794	15.5352	12.259	2.08739	2.0577	7.15085	6.43538	2.81027	2.75215	3.11417	2.83815
107.9	2.21196	2.18942	15.3169	12.1204	2.09699	2.0648	7.127	6.42831	2.80862	2.75218	3.09541	2.82359
108	2.21664	2.19383	15.2092	11.9801	2.11187	2.07808	7.11707	6.41697	2.81372	2.75965	3.08405	2.81706
108.1	2.22068	2.19847	15.0567	11.8519	2.12814	2.09165	7.11401	6.42117	2.8034	2.75163	3.08208	2.81817
108.2	2.21486	2.19344	14.8829	11.7308	2.13985	2.1006	7.09838	6.41023	2.79418	2.74571	3.06809	2.8112
108.3	2.20588	2.1851	14.7123	11.6261	2.15249	2.11125	7.06643	6.39859	2.79746	2.74963	3.05521	2.80099
108.4	2.20131	2.18141	14.5858	11.5502	2.17207	2.12915	7.05371	6.39639	2.78323	2.73878	3.05265	2.80262
108.5	2.20516	2.18583	14.441	11.4491	2.18725	2.14343	7.02866	6.38373	2.77985	2.73765	3.04068	2.79376
108.6	2.20632	2.18774	14.2984	11.3617	2.19891	2.15434	7.02965	6.38478	2.78618	2.74303	3.0383	2.792
108.7	2.20633	2.18874	14.2324	11.2988	2.214	2.16834	6.99893	6.37268	2.79302	2.74816	3.05359	2.80379
108.8	2.20403	2.1868	14.2159	11.2782	2.22411	2.17795	6.98553	6.36933	2.80223	2.75542	3.04872	2.7985
108.9	2.19743	2.1809	14.2963	11.286	2.23237	2.18618	6.97075	6.35797	2.79688	2.75109	3.03787	2.78883
109	2.19378	2.17802	14.3406	11.2844	2.23545	2.18912	6.95683	6.3508	2.80515	2.7578	3.04351	2.79346
109.1	2.19193	2.17661	14.3627	11.2751	2.24489	2.19927	6.93086	6.33519	2.80888	2.76013	3.04004	2.78814
109.2	2.19069	2.17527	14.3948	11.2705	2.24169	2.19718	6.92393	6.32636	2.8134	2.76377	3.04152	2.78773
109.3	2.17746	2.16232	14.4172	11.271	2.24346	2.19993	6.92302	6.3269	2.82127	2.77073	3.05161	2.79502
109.4	2.17355	2.15777	14.4714	11.2882	2.23452	2.19357	6.92055	6.3202	2.84142	2.78883	3.03803	2.78308
109.5	2.16825	2.15226	14.5041	11.2741	2.23889	2.19904	6.93244	6.3109	2.86434	2.80889	3.02996	2.77809
109.6	2.17453	2.15783	14.5626	11.2735	2.23202	2.19422	6.96912	6.30244	2.88984	2.83069	3.00725	2.75861
109.7	2.17631	2.15921	14.582	11.2819	2.22836	2.19327	7.01615	6.30614	2.91367	2.85105	2.98153	2.73514
109.8	2.18128	2.16368	14.5942	11.306	2.22317	2.19055	7.03841	6.29689	2.93318	2.86786	2.96525	2.72021
109.9	2.18169	2.16377	14.4462	11.2745	2.21952	2.18904	7.04932	6.27797	2.94607	2.87856	2.95939	2.71422
110	2.17697	2.15878	14.3344	11.234	2.23006	2.19963	7.06864	6.27326	2.95909	2.89041	2.94216	2.69885
110.1	2.17926	2.16064	14.1653	11.1924	2.23729	2.20816	7.07019	6.25071	2.96908	2.90047	2.91701	2.67741
110.2	2.18247	2.16373	14.1507	11.1557	2.24332	2.21437	7.08033	6.23694	2.99131	2.92044	2.89147	2.65543
110.3	2.19393	2.17459	13.9576	11.0963	2.24017	2.21248	7.0821	6.22355	3.00971	2.93516	2.86471	2.63194
110.4	2.20003	2.18023	13.8631	11.0565	2.23759	2.21094	7.06326	6.20297	3.02867	2.94954	2.84394	2.6122
110.5	2.20026	2.18017	13.6969	10.9448	2.25022	2.22357	7.07675	6.19077	3.04462	2.96289	2.78958	2.56312
110.6	2.19345	2.17354	13.4594	10.797	2.25341	2.22698	7.08957	6.18686	3.05376	2.96774	2.7621	2.53838
110.7	2.1921	2.17234	13.3012	10.6151	2.25961	2.23247	7.10085	6.19266	3.05919	2.97109	2.7237	2.50363
110.8	2.19525	2.17556	13.0475	10.4656	2.26018	2.23302	7.1481	6.21835	3.06662	2.97612	2.7011	2.4846
110.9	2.20297	2.18424	12.8405	10.3008	2.27256	2.2449	7.19283	6.24648	3.07457	2.98253	2.68113	2.46889
111	2.20643	2.18793	12.6711	10.1228	2.27517	2.24782	7.23124	6.26318	3.08607	2.9912	2.65212	2.44305
111.1	2.20688	2.18906	12.494	9.98114	2.2782	2.25066	7.26824	6.28164	3.0916	2.99396	2.60555	2.40581
111.2	2.21463	2.19706	12.2947	9.83272	2.28787	2.26014	7.26902	6.27929	3.10257	3.00248	2.57868	2.38565
111.3	2.22952	2.21205	12.1525	9.70134	2.29241	2.26635	7.26347	6.27893	3.11239	3.01028	2.569	2.37759
111.4	2.24747	2.23043	11.8857	9.54365	2.29482	2.26967	7.28469	6.282	3.11505	3.01357	2.56878	2.3785
111.5	2.26623	2.24973	11.6387	9.37536	2.30247	2.27744	7.2617	6.26582	3.12653	3.02334	2.56659	2.37587
111.6	2.2733	2.25767	11.5062	9.28712	2.29789	2.27341	7.2485	6.26308	3.13646	3.033	2.57924	2.38669
111.7	2.27402	2.25946	11.3955	9.18154	2.28658	2.2628	7.18035	6.22327	3.14501	3.04132	2.59204	2.3982
111.8	2.27942	2.26517	11.1209	9.0306	2.28918	2.26496	7.14597	6.19806	3.15752	3.05359	2.6109	2.41357
111.9	2.28446	2.27086	10.8488	8.87772	2.27926	2.25515	7.07146	6.15242	3.15401	3.05091	2.61179	2.41287
112	2.28549	2.27245	10.6208	8.72803	2.27532	2.25125	7.0069	6.12494	3.16216	3.05863	2.63024	2.42702
112.1	2.28931	2.27636	10.3289	8.55884	2.27542	2.25184	6.9701	6.10679	3.15737	3.05394	2.64081	2.43536
112.2	2.28442	2.27185	10.1392	8.43318	2.26717	2.24377	6.91795	6.07341	3.15224	3.05017	2.65704	2.44824
112.3	2.27912	2.26681	10.0454	8.38059	2.28274	2.25849	6.87549	6.04268	3.15647	3.0531	2.68023	2.4685
112.4	2.278	2.26567	9.93376	8.34149	2.2799	2.25576	6.85982	6.01347	3.16176	3.05809	2.69312	2.47875
112.5	2.26635	2.25475	9.805	8.27344	2.28748	2.2628	6.84584	5.98107	3.15378	3.05095	2.69416	2.47942
112.6	2.25828	2.24712	9.76615	8.24663	2.29505	2.27033	6.82316	5.95994	3.1399	3.03882	2.69691	2.48088
112.7	2.24568	2.23526	9.68958	8.24518	2.31078	2.28482	6.77845	5.93123	3.12425	3.02363	2.70093	2.4833
112.8	2.23585	2.22563	9.68713	8.25862	2.32837	2.30032	6.71539	5.89383	3.11182	3.01176	2.72666	2.50525
112.9	2.22403	2.21432	9.63804	8.2751	2.35224	2.32271	6.67276	5.87521	3.0952	2.99677	2.73706	2.51366
113	2.21226	2.20272	9.79508	8.36456	2.36803	2.33694	6.62154	5.85637	3.08149	2.98484	2.73669	2.51327
113.1	2.20563	2.19621	9.86047	8.45746	2.38392	2.35203	6.59051	5.83577	3.07531	2.98077	2.74983	2.52428
113.2	2.19812	2.18876	9.96021	8.55482	2.39873	2.3655	6.58618	5.83051	3.07235	2.97793	2.74773	2.5232
113.3	2.18319	2.17399	10.0659	8.68218	2.41389	2.37926	6.56173	5.81986	3.06072	2.96807	2.74954	2.52486
113.4	2.16625	2.15723	10.2509	8.86544	2.42596	2.39029	6.56001	5.82304	3.05771	2.96529	2.73487	2.51129
113.5	2.15381	2.14516	10.4898	9.05122	2.43442	2.39849	6.55525	5.82686	3.04783	2.95496	2.71628	2.49436
113.6	2.13991	2.13165	10.7323	9.24076	2.44231	2.40514	6.5297	5.83353	3.03421	2.94056	2.7272	2.50351
113.7	2.13438	2.12613	10.9708	9.45147	2.45425	2.416	6.53191	5.853	3.03417	2.94157	2.72248	2.5008
113.8	2.13109	2.12273	11.1447	9.669	2.46209	2.42374	6.53207	5.86512	3.03756	2.94512	2.72411	2.5055
113.9	2.12914	2.1209	11.3833	9.8638	2.46382	2.4261	6.5301	5.86836	3.04734	2.95484	2.71515	2.49986
114	2.12075	2.11243	11.5389	10.0438	2.45069	2.41386	6.54875	5.87254	3.06183	2.96541	2.70982	2.49491
114.1	2.1213	2.11288	11.7399	10.2499	2.44254	2.40601	6.53061	5.86742	3.07766	2.98095	2.71501	2.50159
114.2	2.12338	2.11476	11.8617	10.4003	2.43413	2.39837	6.5079	5.85822	3.10098	3.0033	2.72667	2.5109
114.3	2.13094	2.12195	11.8934	10.4558	2.41775	2.38376	6.50669	5.85333	3.12382	3.02547	2.72978	2.51479
114.4	2.12975	2.12067	11.8256	10.4446	2.40922	2.37509	6.51613	5.85288	3.14781	3.04703	2.72522	2.51125
114.5	2.12742	2.11827	11.7447	10.4122	2.39801	2.36433	6.48216	5.83637	3.16838	3.06633	2.71434	2.50193
114.6	2.12906	2.11971	11.6577	10.3326	2.38019	2.34704	6.48422	5.83494	3.19341	3.08995	2.71336	2.50233
114.7	2.13074	2.12117	11.3693	10.1269	2.36723	2.33463	6.47504	5.82354	3.21606	3.11139	2.71596	2.50545
114.8	2.13627	2.1266	11.0434	9.8936	2.36159	2.32885	6.49117	5.8199	3.23465	3.12549	2.70827	2.49883
114.9	2.13899	2.12922	10.7206	9.64402	2.33736	2.30587	6.50128	5.82589	3.23786	3.12774	2.6914	2.48315
115	2.14354	2.13357	10.4481	9.38743	2.32395	2.29371	6.53432	5.84165	3.24867	3.13465	2.69373	2.48461
115.1	2.14989	2.13983	10.0824	9.10955	2.31256	2.2833	6.56167	5.83945	3.25297	3.13599	2.68634	2.47837
115.2	2.15333	2.14316	9.7876	8.84868	2.31098	2.28205	6.60339	5.85223	3.26271	3.14167	2.65785	2.45446
115.3	2.15921	2.14892	9.55816	8.62153	2.31033	2.28178	6.65092	5.87227	3.2786	3.15124	2.62173	2.42313
115.4	2.158	2.1479	9.28521	8.35756	2.29979	2.27244	6.706	5.8851	3.28713	3.15442	2.59115	2.39684
115.5	2.15881	2.14882	9.07501	8.08997	2.29854	2.27174	6.72436	5.89638	3.29028	3.15089	2.56721	2.3744
115.6	2.16126	2.15133	8.84899	7.83791	2.30001	2.27296	6.75788	5.91728	3.30397	3.15662	2.55187	2.36093
115.7	2.1676	2.15752	8.66899	7.6239	2.299	2.27106	6.80192	5.94077	3.3176	3.16342	2.53253	2.34544
115.8	2.16822	2.15797	8.516	7.41884	2.29938	2.27073	6.81496	5.95773	3.31159	3.15362	2.52455	2.34012
115.9	2.17266	2.1622	8.35262	7.26033	2.29148	2.26289	6.84583	5.97766	3.30855	3.14895	2.49987	2.31849
116	2.18062	2.17015	8.2646	7.14584	2.27454	2.24607	6.87893	6.0018	3.31894	3.1545	2.48047	2.30109
116.1	2.18588	2.1754	8.14896	7.05164	2.27652	2.24809	6.93783	6.03189	3.32948	3.16041	2.47266	2.29426
116.2	2.18347	2.17327	8.11011	6.99173	2.26311	2.23431	6.97273	6.05126	3.33037	3.15644	2.44704	2.27374
116.3	2.18205	2.17204	8.17848	7.02386	2.25436	2.22583	6.97876	6.06612	3.32753	3.15064	2.4413	2.26785
116.4	2.18356	2.1735	8.2533	7.09358	2.24857	2.2199	6.99371	6.09366	3.32872	3.15014	2.42948	2.25645
116.5	2.18675	2.17678	8.31333	7.13048	2.24116	2.21249	7.01285	6.11706	3.30856	3.13158	2.43118	2.25907
116.6	2.18713	2.17717	8.3217	7.16611	2.24439	2.2152	7.01466	6.12802	3.31171	3.13627	2.43943	2.2671
116.7	2.19025	2.18033	8.4654	7.26972	2.24035	2.21154	7.01939	6.12872	3.31873	3.14527	2.45751	2.28503
116.8	2.19311	2.18338	8.57116	7.38783	2.22826	2.19979	6.9963	6.11702	3.31815	3.14642	2.47918	2.30337
116.9	2.18143	2.1722	8.75329	7.56624	2.21767	2.1899	6.98848	6.10804	3.3211	3.15098	2.49654	2.31846
117	2.17586	2.1671	8.90764	7.69919	2.21171	2.18409	6.9702	6.09143	3.32489	3.15786	2.52757	2.34411
117.1	2.18146	2.1725	9.0327	7.78598	2.21057	2.18266	6.91371	6.05665	3.3394	3.17493	2.55229	2.36675
117.2	2.18145	2.17244	9.10057	7.82024	2.20875	2.18102	6.88667	6.02886	3.34661	3.18378	2.55877	2.37466
117.3	2.18414	2.17506	9.20378	7.89009	2.2148	2.18701	6.8504	6.00035	3.35072	3.18972	2.57652	2.39462
117.4	2.17766	2.16891	9.33533	7.98802	2.23088	2.20224	6.82702	5.97304	3.34655	3.18936	2.58913	2.4071
117.5	2.1733	2.16479	9.46696	8.10084	2.23209	2.20339	6.79796	5.94223	3.34957	3.19612	2.59278	2.41132
117.6	2.17466	2.1663	9.5464	8.17031	2.24335	2.21419	6.78698	5.9278	3.35676	3.20532	2.61128	2.43107
117.7	2.16769	2.1597	9.52864	8.17424	2.25685	2.22712	6.7867	5.91256	3.36004	3.21164	2.60931	2.43125
117.8	2.16274	2.15499	9.5314	8.1996	2.265	2.23567	6.7898	5.89733	3.36776	3.21578	2.59049	2.41616
117.9	2.1544	2.14683	9.54158	8.20973	2.26906	2.24025	6.78119	5.88675	3.37145	3.21907	2.58848	2.41531
118	2.14927	2.14196	9.6172	8.26062	2.28174	2.25333	6.78452	5.86985	3.39046	3.23241	2.57751	2.40721
118.1	2.14533	2.13814	9.62023	8.30396	2.29905	2.27042	6.80671	5.86737	3.41258	3.24919	2.5504	2.38469
118.2	2.14537	2.13836	9.71972	8.32896	2.31731	2.28805	6.86499	5.87794	3.44166	3.26982	2.51656	2.35691
118.3	2.1399	2.1332	9.78992	8.35411	2.317	2.28763	6.91745	5.88934	3.46178	3.28434	2.5001	2.34402
118.4	2.13557	2.12902	9.7593	8.3387	2.32156	2.29199	6.94682	5.88844	3.46727	3.28476	2.49692	2.34059
118.5	2.13734	2.13076	9.79237	8.34367	2.31895	2.28954	6.97474	5.90084	3.47817	3.29216	2.49137	2.3342
118.6	2.13985	2.13318	9.78765	8.32867	2.32481	2.29486	7.01421	5.9162	3.48366	3.29325	2.4659	2.31392
118.7	2.15246	2.14557	9.73387	8.27696	2.32187	2.29141	7.08926	5.94482	3.48524	3.29332	2.444	2.29562
118.8	2.15645	2.14955	9.64274	8.21018	2.3097	2.27991	7.16225	5.97574	3.48556	3.29113	2.41781	2.27168
118.9	2.16933	2.16185	9.5466	8.14894	2.29961	2.27074	7.22196	5.99987	3.50115	3.30269	2.40003	2.25381
119	2.17721	2.16961	9.45845	8.07442	2.29507	2.26656	7.27802	6.02412	3.51604	3.31262	2.40611	2.25588
119.1	2.17569	2.16774	9.30413	7.95441	2.29304	2.26524	7.34321	6.04853	3.51832	3.31556	2.40636	2.25434
119.2	2.17548	2.1673	9.17788	7.8398	2.2874	2.25998	7.38383	6.0607	3.51592	3.31279	2.41809	2.26081
119.3	2.18397	2.1752	9.03283	7.71879	2.29543	2.26793	7.42136	6.07424	3.51294	3.31244	2.4315	2.26862
119.4	2.19001	2.18082	8.88809	7.60621	2.2971	2.26975	7.47759	6.09331	3.5168	3.3175	2.45745	2.28947
119.5	2.19854	2.18888	8.67258	7.46343	2.28998	2.26366	7.50887	6.08767	3.51406	3.31398	2.48054	2.30785
119.6	2.20632	2.19626	8.45395	7.3275	2.28124	2.25659	7.52001	6.06751	3.5378	3.33384	2.496	2.32
119.7	2.21951	2.20905	8.30588	7.19871	2.26347	2.24068	7.50538	6.04562	3.54359	3.33896	2.52033	2.33967
119.8	2.22813	2.2174	8.20455	7.13989	2.24589	2.22464	7.47867	6.01519	3.54737	3.34078	2.54291	2.3559
119.9	2.22843	2.21721	8.17865	7.13315	2.24083	2.22101	7.49922	6.0088	3.55743	3.35011	2.56303	2.37334
120	2.2483	2.23605	8.14546	7.1009	2.23432	2.2153	7.50917	5.99876	3.56616	3.36058	2.58472	2.39203
120.1	2.26085	2.24766	8.12887	7.10201	2.22185	2.20356	7.50745	5.98557	3.57083	3.36584	2.58889	2.39681
120.2	2.2639	2.2504	8.2214	7.17821	2.21346	2.19559	7.49044	5.97035	3.55917	3.35902	2.59555	2.40444
120.3	2.26743	2.25354	8.29963	7.26661	2.21102	2.19393	7.47916	5.95901	3.55717	3.36055	2.59539	2.40485
120.4	2.26759	2.25362	8.36221	7.30924	2.20802	2.19106	7.47225	5.95179	3.55753	3.36297	2.60624	2.41147
120.5	2.26929	2.25532	8.37253	7.33794	2.20021	2.18288	7.44923	5.94485	3.57598	3.37694	2.61151	2.41374
120.6	2.27475	2.26041	8.34729	7.30646	2.19157	2.1752	7.43304	5.94527	3.58975	3.38599	2.61538	2.41678
120.7	2.26495	2.25067	8.26691	7.25135	2.17468	2.15919	7.40588	5.94159	3.59865	3.39223	2.61949	2.41802
120.8	2.2629	2.24839	8.25435	7.24923	2.16503	2.14975	7.39622	5.94752	3.61565	3.40164	2.61632	2.41453
120.9	2.2592	2.24481	8.24195	7.22608	2.16648	2.15058	7.38745	5.95172	3.62139	3.40605	2.61999	2.41788
[truncated: 1,791 more rows]

## Sheet: Supplementary Figure 12B rmsf
protein	atom_number	rmsf_ang
[truncated: 9,750 more rows]

[truncated: 5 more sheets: Supplementary Figure 12B repeat, Supplementary Figure 12C, Supplementary Figure 13A, Supplementary Figure 13C, Supplementary Figure 16A]
